# Supplementary material for: The Cerebellar Role in Emotions at a Turning Point: Bibliometric Analysis and Collaboration Networks
Source: Cerebellum. 2025 Feb 17;24(2):47. doi: 10.1007/s12311-025-01800-7 (PMC11832776; doi:10.1007/s12311-025-01800-7)
Supplement: Supplementary file 1 — Supplementary file1 [BIB 49890 KB] [file 12311_2025_1800_MOESM1_ESM.bib]

@article{aburawi_effect_2003,
	title = {Effect of nifedipine on alprazolam-induced anxiolysis and brain {GABA} level changes in albino rats},
	volume = {8},
	issn = {13196138 (ISSN)},
	url = {https://www.scopus.com/inward/record.uri?eid=2-s2.0-0038030615&partnerID=40&md5=a708cb2379eb84c298d96d2a1a85f719},
	abstract = {Objectives: The present study investigates the effects of alprazolam (ALP) and nifedipine alone or in combination on behavior and on γ-aminobutyric acid (GABA) levels, in discrete brain regions of albino rats. Methods: The anxiolytic effect was studied using a plus maze model and brain levels of GABA were measured using high performance liquid chromatography. Four acute treatment groups of rats were used. In the first they were treated with 1\% Tween 80 (1ml/kg), in the second with nifedipine (10mg/kg), in the third with ALP (2mg/kg) and in the fourth with ALP in addition to nifedipine in the respective doses. The work was carried out at the Faculty of Pharmacy of Al-Fateh University, Tripoli, Libya in the first half of 2002. Results: The results indicate that the anxiolytic effect of ALP was not modified by nifedipine. Nifedipine by itself significantly decreased the motor activity (decrease in total lines crossed), this effect was apparently antagonized by ALP. Alprazolam administration produced an increase of GABA levels in cerebellum and striatum and a decrease in the brain stem. Nifedipine per-se had no effect on GABA levels in the brain stem but it partially antagonized ALP-induced inhibitory effect on GABA in this region. Alprazolam significantly increased GABA levels in the striatum, while nifedipine alone had no effect on neurotransmitter levels and did not modify the ALP effect in this brain region. Alprazolam or nifedipine had no significant effect on GABA levels in midbrain, cerebral cortex and whole brain. There were no significant changes in GABA levels in midbrain and whole brain with drug combination. However, the combination decreased GABA levels significantly in the cerebral cortex. Conclusion: It may be concluded that, the anxiolytic effect of ALP possibly occurs through changes in brain GABA levels (an increase in cerebellum and striatum with a decrease in brain stem). The effect was not modified by nifedipine which per se had no affect on GABA levels in any brain area. The significant decrease in GABA levels in cerebral cortex by ALP-nifedipine combination may be due to the mutual closure of calcium channel (mentioned in literature) resulting in inhibition of the EAA-ergic input to GABA-ergic neuron.},
	language = {English},
	number = {2},
	journal = {Neurosciences},
	author = {Aburawi, S.M. and Ahmed, S.S. and Amara, I.E. and Altubuly, R.A.},
	year = {2003},
	keywords = {4 aminobutyric acid, 4 aminobutyric acid brain level, 4 aminobutyric acid receptor, alprazolam, animal behavior, animal experiment, animal tissue, article, brain cortex, brain nerve cell, brain region, brain stem, calcium channel, cerebellum, controlled study, corpus striatum, dose response, drug antagonism, drug effect, drug mechanism, high performance liquid chromatography, male, maze test, motor activity, neurotransmitter, neurotransmitter release, nifedipine, nonhuman, polysorbate 80, rat, rat strain, tranquilizing activity},
	pages = {96--103},
	annote = {Export Date: 28 December 2023; Cited By: 0; Correspondence Address: S.M. Aburawi; Department of Pharmacology, Faculty of Pharmacy, Al-Fateh University, Tripoli, PO Box 84593, Libyan Arab Jamahiriya; email: aburawi\_s@yahoo.com; CODEN: NRSAB},
}

@incollection{acar-ozen_prognosis_2021,
	title = {Prognosis of {Neuro}-{Behçet}'s syndrome},
	isbn = {978-303055273-2 (ISBN); 978-303055272-5 (ISBN)},
	url = {https://www.scopus.com/inward/record.uri?eid=2-s2.0-85102711951&doi=10.1007%2f978-3-030-55273-2_13&partnerID=40&md5=07298d12f408a9176f0b53ba4e3890e4},
	abstract = {Behçet's syndrome is a multisystemic and inflammatory vasculitis. Major causes of mortality have been reported as large vessel disease and major organ involvement like parenchymal central nervous system (CNS) disease. Central nervous system (CNS) disease can occur in 5-25\% of the patients with Behçet's syndrome. CNS disease can be either parenchymal or nonparenchymal. Parenchymal neuro-Behçet's syndrome (NBS) has been described with a poorer prognosis. Among patients with parenchymal NBS, initial presentation with headache and normal neurological examination, disease course with a single episode, and continuous treatment are associated with a relatively better prognosis. Presentation with brain stem, cerebellar, or spinal cord symptoms, frequent relapses, early neurological involvement, early disease progression, high cerebrospinal fluid (CSF) pleocytosis, disability and dependent status at initial presentation, a primary or secondary progressive course, relapse during steroid dose tapering, fever, meningeal signs, bladder involvement, and incomplete recovery are included in poorer prognostic factors. Furthermore, HLA-B51 positivity increases the odds of relapse. Although Behçet's syndrome has a male predominance, most of the studies suggest that male gender does not affect the disease course and prognosis. Nonparenchymal NBS, especially cerebral venous thrombosis (CVT) cases, tends to have a better prognosis than parenchymal NBS. Poor prognostic factors of CVT in NBS are the presence of coma and intracerebral hemorrhage at presentation. © Springer Nature Switzerland AG 2021. All rights reserved.},
	language = {English},
	booktitle = {Neuro-{Behçet}'s dis.: {Pathogenesis}, {Clinical} {Aspects}, treat.},
	publisher = {Springer International Publishing},
	author = {Acar-Özen, N.P. and Tuncer, A.},
	year = {2021},
	doi = {10.1007/978-3-030-55273-2_13},
	note = {Journal Abbreviation: Neuro-Behçet's dis.: Pathogenesis, Clinical Aspects, treat.},
	keywords = {Behçet's syndrome, Morbidity, Mortality, Neuro-Behçet's syndrome, Prognosis},
	pages = {151--162},
	annote = {Export Date: 28 December 2023; Cited By: 3; Correspondence Address: A. Tuncer; Hacettepe University, Faculty of Medicine, Department of Neurology, Ankara, Turkey; email: akurne@hacettepe.edu.tr},
}

@article{abderrakib_cerebellar_2022,
	title = {Cerebellar cognitive affective syndrome after acute cerebellar stroke},
	volume = {13},
	issn = {16642295 (ISSN)},
	url = {https://www.scopus.com/inward/record.uri?eid=2-s2.0-85137333178&doi=10.3389%2ffneur.2022.906293&partnerID=40&md5=2d38cf1f83be3364679b59b69412020f},
	doi = {10.3389/fneur.2022.906293},
	abstract = {Introduction: The cerebellum modulates both motor and cognitive behaviors, and a cerebellar cognitive affective syndrome (CCAS) was described after a cerebellar stroke in 1998. Yet, a CCAS is seldom sought for, due to a lack of practical screening scales. Therefore, we aimed at assessing both the prevalence of CCAS after cerebellar acute vascular lesion and the yield of the CCAS-Scale (CCAS-S) in an acute stroke setting. Materials and methods: All patients admitted between January 2020 and January 2022 with acute onset of a cerebellar ischemic or haemorrhagic first stroke at the CUB-Hôpital Erasme and who could be evaluated by the CCAS-S within a week of symptom onset were included. Results: Cerebellar acute vascular lesion occurred in 25/1,580 patients. All patients could complete the CCAS-S. A definite CCAS was evidenced in 21/25 patients. Patients failed 5.2 ± 2.12 items out of 8 and had a mean raw score of 68.2 ± 21.3 (normal values 82–120). Most failed items of the CCAS-S were related to verbal fluency, attention, and working memory. Conclusion: A definite CCAS is present in almost all patients with acute cerebellar vascular lesions. CCAS is efficiently assessed by CCAS-S at bedside tests in acute stroke settings. The magnitude of CCAS likely reflects a cerebello-cortical diaschisis. Copyright © 2022 Abderrakib, Ligot and Naeije.},
	language = {English},
	journal = {Front. Neurol.},
	author = {Abderrakib, A. and Ligot, N. and Naeije, G.},
	year = {2022},
	note = {Publisher: Frontiers Media S.A.},
	keywords = {male, adult, Article, attention, brain hemorrhage, brain ischemia, cerebellar cognitive affective syndrome, Cerebellar Cognitive Affective Syndrome Scale, cerebellar stroke, cerebellum disease, cerebrovascular accident, clinical article, cognition, cognitive defect, cohort analysis, crossed cerebellar diaschisis, diaschisis, female, hospital admission, human, middle aged, mood disorder, point of care testing, prevalence, prognosis, rating scale, scoring system, stroke, symptom, syndrome, verbal communication, working memory},
	annote = {Export Date: 28 December 2023; Cited By: 3; Correspondence Address: G. Naeije; Department of Neurology, CUB Hôpital Erasme, Université libre de Bruxelles (ULB), Brussels, Belgium; email: Gilles.Naeije@erasme.ulb.ac.be},
}

@article{aguiar_transient_1995,
	title = {Transient mutism following a posterior fossa approach to cerebellar tumors in children: a critical review of the literature},
	volume = {11},
	issn = {02567040 (ISSN)},
	url = {https://www.scopus.com/inward/record.uri?eid=2-s2.0-0028916535&doi=10.1007%2fBF00301766&partnerID=40&md5=bb5655388f311fbdaec7f64b1e3aa8d5},
	doi = {10.1007/BF00301766},
	abstract = {Transient mutism has been known as a rare complication following a posterior fossa approach to cerebellar tumors and its cause has not been clearly elucidated. The cerebellar mutism is not accompanied by cranial nerve deficits and disorders of consciousness. Since 1985 only 23 cases of mutism following removal of a cerebellar tumor in children have been reported in the literature. Two additional cases have been operated upon in our department. Extensive injury to the vermian and paravermian cerebellar area, involving the hemispheric cortex, cerebellar peduncles, fibers from the dentato-thalamocortical pathway, and dentate and interpositum nuclei may be the most important anatomical substrate of mutism. The mechanism of such transient mutism seems to be a complex of two or more factors (vascular disturbances due to manipulation or retraction of the cerebellar region around the IV ventricle and emotional factors). On the basis of these 25 cases the major features of the cerebellar mutism are discussed. © 1995 Springer-Verlag.},
	language = {English},
	number = {5},
	journal = {Child's Nerv Syst},
	author = {Aguiar, P.H. and Plese, J.P.P. and Ciquini, O. and Marino, R.},
	year = {1995},
	note = {Publisher: Springer-Verlag},
	keywords = {article, male, human, aphasia, Aphasia, Ataxia, Brain, case report, Case Report, Cerebellar neoplasm, Cerebellar Neoplasms, Cerebellum, cerebellum tumor, child, Child, Child, Preschool, Cranial Fossa, Posterior, Human, Male, Medulloblastoma, mutism, Mutism, posterior cranial fossa tumor, Posterior fossa tumor, postoperative complication, Postoperative Complications, priority journal, Tomography, X-Ray Computed},
	pages = {306--310},
	annote = {Export Date: 28 December 2023; Cited By: 70; CODEN: CNSYE},
}

@article{adachi_notch_2021,
	title = {Notch signaling between cerebellar granule cell progenitors},
	volume = {8},
	issn = {23732822 (ISSN)},
	url = {https://www.scopus.com/inward/record.uri?eid=2-s2.0-85105732129&doi=10.1523%2fENEURO.0468-20.2021&partnerID=40&md5=8f6819fc7fbe514c0f21b96e50ce6957},
	doi = {10.1523/ENEURO.0468-20.2021},
	abstract = {Cerebellar granule cells (GCs) are cells which comprise over 50\% of the neurons in the entire nervous system. GCs enable the cerebellum to properly regulate motor coordination, learning, and consolidation, in addition to cognition, emotion and language. During GC development, maternal GC progenitors (GCPs) divide to produce not only postmitotic GCs but also sister GCPs. However, the molecular machinery for regulating the proportional production of distinct sister cell types from seemingly uniform GCPs is not yet fully understood. Here we report that Notch signaling creates a distinction between GCPs and leads to their proportional differentiation in mice. Among Notch-related molecules, Notch1, Notch2, Jag1, and Hes1 are prominently expressed in GCPs. In vivo monitoring of Hes1-promoter activities showed the presence of two types of GCPs, Notch-signaling ON and OFF, in the external granule layer (EGL). Single-cell RNA sequencing (scRNA-seq) and in silico analyses indicate that ON-GCPs have more proliferative and immature properties, while OFF-GCPs have opposite characteristics. Overexpression as well as knock-down (KD) experiments using in vivo electroporation showed that NOTCH2 and HES1 are involved cell-autonomously to suppress GCP differentiation by inhibiting NEUROD1 expression. In contrast, JAG1-expressing cells non-autonomously upregulated Notch signaling activities via NOTCH2-HES1 in surrounding GCPs, eventually suppressing their differentiation. These findings suggest that Notch signaling results in the proportional generation of two types of cells, immature and differentiating GCPs, which contributes to the well-organized differentiation of GCs. © 2021 Adachi et al.},
	language = {English},
	number = {3},
	journal = {eNeuro},
	author = {Adachi, T. and Miyashita, S. and Yamashita, M. and Shimoda, M. and Okonechnikov, K. and Chavez, L. and Kool, M. and Pfister, S.M. and Inoue, T. and Kawauchi, D. and Hoshino, M.},
	year = {2021},
	note = {Publisher: Society for Neuroscience},
	keywords = {animal experiment, animal tissue, cerebellum, male, nonhuman, Article, female, Cerebellum, animal, Animals, antibody, beta actin, cell culture, cell differentiation, Cell Differentiation, cell granule, Cerebellar granule cell progenitor, confocal microscopy, Cytoplasmic Granules, data availability, data processing, electroporation, expression vector, genetic transfection, granulocyte precursor, image analysis, immunohistochemistry, Ki 67 antigen, learning, memory consolidation, Mice, motor coordination, mouse, nerve cell, nervous system, neurogenic differentiation factor, Notch signaling, Notch1 receptor, Notch2 receptor, observational study, protein Jagged 1, real time polymerase chain reaction, signal transduction, Signal Transduction, single cell RNA seq, slice culture, stem cell, Stem Cells, time lapse imaging, transcription factor HES 1, transcription factor HES 5, transcription factor PAX6, upregulation, Western blotting},
	annote = {Export Date: 28 December 2023; Cited By: 6; Correspondence Address: S. Miyashita; Department of Biochemistry and Cellular Biology, National Institute of Neuroscience, National Center of Neurology and Psychiatry, Tokyo, 187-8551, Japan; email: miyasatoshi@ncnp.go.jp; M. Hoshino; Department of Biochemistry and Cellular Biology, National Institute of Neuroscience, National Center of Neurology and Psychiatry, Tokyo, 187-8551, Japan; email: hoshino@ncnp.go.jp},
}

@article{ago_ultracytochemical_1974,
	title = {Ultracytochemical studies on the diurnal change of the enzymatic activity in various tissues of the rat, with special reference to the mitochondrial oxidoreductase activity},
	volume = {7},
	issn = {00445991 (ISSN)},
	url = {https://www.scopus.com/inward/record.uri?eid=2-s2.0-84998292351&doi=10.1267%2fahc.7.19&partnerID=40&md5=5dd081048cfc249e5a6834f2e9e5bf00},
	doi = {10.1267/ahc.7.19},
	abstract = {In the present investigation comparison of the activity of oxidoreductases (succinate-ferricyanide reductase, cytochrome c-ferricyanide reductase, NADH-ferricyanide reductase, NADPH-ferricyanide reductase and peroxidase), citrate synthase and alkaline phosphatase in various tissues (cerebrum cerebellum, cardiac muscle, liver and kidney) was made ultracytochemically between normal male adult rats kept in the ordinary light environment and those kept in the complete dark. It was found that all oxidoreductases examined except peroxidase revealed the higher activity in rats kept in the complete dark in terms of the number of the enzymatically positive mitochondria and the activity of each mitochondrion. This tendency was most evident in the case of the NADPH-ferricyanide reductase; the NADPH-ferricyanide reductase activity was hardly detectable in tissues of rats kept in the ordinary light environment, but it could easily be detected in tissues of rats kept in the complete dark. This increase of the enzymatic activity (diurnal change) was not manifested in rats kept in the dark for 1hr, but began to be manifested 3 to 5 hrs following the onset of keeping rats in the complete dark, when examined with the NADPH-ferricyanide reductase activity. Puromycin (2.5mg/100g of body weight) and actinomycin D (0.06mg/100g of body weight) did not affect the occurrence of this diurnal enzyme change, suggesting that the diurnal enzyme change is the increase in the activity of mitochondrial oxidoreductases rather than the induction of enzymes (new synthesis of enzyme proteins). The diurnal change was not found with alkaline phosphatase and peroxidase, but it was of interest to note that the activity of citrate synthase seemed to be slightly lower in rats kept in the dark for 24hrs. © 1974, JAPAN SOCIETY OF HISTOCHEMISTRY AND CYTOCHEMISTRY. All rights reserved.},
	language = {English},
	number = {1},
	journal = {Acta Histochem. Cytochem.},
	author = {Ago, Y.},
	year = {1974},
	pages = {19--43},
	annote = {Export Date: 28 December 2023; Cited By: 0},
}

@article{acosta-cabronero_vivo_2016,
	title = {In vivo {MRI} mapping of brain iron deposition across the adult lifespan},
	volume = {36},
	issn = {02706474 (ISSN)},
	url = {https://www.scopus.com/inward/record.uri?eid=2-s2.0-84954350078&doi=10.1523%2fJNEUROSCI.1907-15.2016&partnerID=40&md5=cd59b3eca8ab068d8dfe6b0a23c3d6e9},
	doi = {10.1523/JNEUROSCI.1907-15.2016},
	abstract = {Disruption of iron homeostasis as a consequence of aging is thought to cause iron levels to increase, potentially promoting oxidative cellular damage. Therefore, understanding how this process evolves through the lifespan could offer insights into both the aging process and the development of aging-related neurodegenerative brain diseases. This work aimed to map, in vivo for the first time with an unbiased whole-brain approach, age-related iron changes using quantitative susceptibility mapping (QSM)—a new postprocessed MRI contrast mechanism. To this end, a full QSM standardization routine was devised and a cohort of N = 116 healthy adults (20–79 years of age) was studied. The whole-brain and ROI analyses confirmed that the propensity of brain cells to accumulate excessive iron as a function of aging largely depends on their exact anatomical location. Whereas only patchy signs of iron scavenging were observed in white matter, strong, bilateral, and confluent QSM–age associations were identified in several deep-brain nuclei—chiefly the striatum and midbrain—and across motor, premotor, posterior insular, superior prefrontal, and cerebellar cortices. The validity of QSM as a suitable in vivo imaging technique with which to monitor iron dysregulation in the human brain was demonstrated by confirming age-related increases in several subcortical nuclei that are known to accumulate iron with age. The study indicated that, in addition to these structures, there is a predilection for iron accumulation in the frontal lobes, which when combined with the subcortical findings, suggests that iron accumulation with age predominantly affects brain regions concerned with motor/output functions. © 2016 Acosta-Cabronero et al..},
	language = {English},
	number = {2},
	journal = {J. Neurosci.},
	author = {Acosta-Cabronero, J. and Betts, M.J. and Cardenas-Blanco, A. and Yang, S. and Nestor, P.J.},
	year = {2016},
	note = {Publisher: Society for Neuroscience},
	keywords = {male, adult, Article, cognitive defect, cohort analysis, female, human, middle aged, Brain, Male, priority journal, image analysis, Adult, aged, Aged, aging, Aging, brain, Brain iron, brain iron deposition, brain mapping, Brain Mapping, case control study, Case-Control Studies, Cohort Studies, computer assisted diagnosis, Female, homeostasis, human experiment, Humans, Image Interpretation, Computer-Assisted, image reconstruction, iron, Magnetic Resonance Imaging, Magnetic susceptibility, metabolism, Middle Aged, Monte Carlo method, Neurodegenerative diseases, normal human, nuclear magnetic resonance imaging, quantitative susceptibility mapping, sex difference, Sex Factors, signal noise ratio, young adult, Young Adult},
	pages = {364--374},
	annote = {Export Date: 28 December 2023; Cited By: 177; Correspondence Address: J. Acosta-Cabronero; Deutsches Zentrum für Neurodegenerative Erkrankungen e.V. (DZNE) c/o Universitätsklinikum Magdeburg, Magdeburg, Leipziger Straβe 44 Haus 64, 39120, Germany; email: jac@cantab.net; CODEN: JNRSD},
}

@article{adeva_triple_1999,
	title = {Triple association of mesencephalic syndromes},
	volume = {28},
	issn = {02100010 (ISSN)},
	shorttitle = {Triple asociacion de sindromes mesencefalicos},
	url = {https://www.scopus.com/inward/record.uri?eid=2-s2.0-0033611687&doi=10.33588%2frn.2804.98279&partnerID=40&md5=2ee34f4a4be3f6f330f20d4e77478257},
	doi = {10.33588/rn.2804.98279},
	abstract = {Introduction. The mesencephalic alternating syndromes or syndromes of Webez, Benedikt and Claude are uncommon in clinical practice. They are caused by a lesion in the mesencephalus which affects the third cranial nerve bundle, together with the corticospinal pathway, subthalamic nucleus and the dentato-rubric path. Clinical case. We present the case of a normotensive patient who, as a consequence of a hemaroma in the mesencephalic tegmentum, had the association of these three syndromes consecutively. The clinical course was favorable, so that after three months of follow-up only paralysis of the third cranial nerve bundle persisted. Discussion. In the syndromes of Weber, Benedikt and Claude there is the association of ophthalmoplegia with hemiplegia, or a cerebellar hemisyndrome or contralateral abnormal movements compatible with hemiballismus, respectively. Amongst the commonest causes are expansive processes, tumors and arteriovenous malformations. More rarely they are due to cerebrovascular accidents, which are usually ischemic and occasionally hemorrhagic in aetiology. Conclusions. Spontaneous mesencephalic hematomas are infrequent. They make up approximately 1\% of all intracranial hematomas. The commonest site is the tegmentum followed by the peduncle and rectum. They have better prognosis than other hematomas of the brainstem.},
	language = {Spanish},
	number = {4},
	journal = {Rev. Neurol.},
	author = {Adeva, M.T. and Gómez-Sánchez, J.C. and Marcos, M.M. and Ciudad, J. and Fermoso, J.},
	year = {1999},
	note = {Publisher: Revista de Neurologia},
	keywords = {article, female, human, case report, Tomography, X-Ray Computed, aged, Aged, Female, Humans, benedikt syndrome, Benedikt's syndrome, brain hematoma, brain stem infarction, Brain Stem Infarctions, cerebrovascular disease, claude syndrome, Claude's syndrome, computer assisted tomography, haloperidol, hematoma, Hematoma, hemiballism, hemiplegia, Mesencephalic hemaroma, mesencephalon, Mesencephalon, ophthalmoplegia, radiography, subarachnoid hemorrhage, Subarachnoid Hemorrhage, syndrome delineation, weber syndrome, Weber's syndrome},
	pages = {403--404},
	annote = {Export Date: 28 December 2023; Cited By: 2; CODEN: RVNRA},
}

@article{aggarwal_neuropsychological_2013,
	title = {Neuropsychological dysfunction in idiopathic hypoparathyroidism and its relationship with intracranial calcification and serum total calcium},
	volume = {168},
	issn = {1479683X (ISSN)},
	url = {https://www.scopus.com/inward/record.uri?eid=2-s2.0-84878721160&doi=10.1530%2fEJE-12-0946&partnerID=40&md5=c3bd2bc5442c164b4946e94e452e043b},
	doi = {10.1530/EJE-12-0946},
	abstract = {Background: There is limited information on neuropsychological and neurological dysfunctions in patients with idiopathic hypoparathyroidism (IH). Objective: To assess neuropsychological and neurological dysfunctions in IH and its associated factors in a cross-sectional design. Method: Neuropsychological functions were assessed in 62 patients with IH and 70 controls using a battery of cognitive tests. Neurological assessment included extrapyramidal and cerebellar signs. Assessment of intracranial calcification and volume of basal ganglia calcification (BGC) were made on computed tomography and of calcium control by averaging serum total calcium values available during the follow-up. Results: A significantly higher proportion of patients with IH showed neuropsychological dysfunctions than controls (32.3 (95\% CI: 20.9-45.3) vs 5.7\% (95\% CI: 1.6-14.0), P{\textless}0.001). Neurological signs were present in 35.5\% patients (extrapyramidal: 16.1\%; cerebellar: 20.9\%). Volume of BGC and number of sites with intracranial calcifications including cerebellum/dentate were comparable in patients with and without neuropsychological, extrapyramidal or cerebellar dysfunctions. Cognitive dysfunction score was lower by 1.7 points in males than in females (P=0.02) and increased by 0.21 and 5.5 for each year increase in the duration of illness (P=0.001) and one unit increase in serum calcium-phosphorus product (P=0.01) respectively. The scores improved by 0.27 for every mg\% increase in serum calcium (P=0.001). Conclusion: Neuropsychological dysfunctions are present in up to one-third of patients with IH and correlate with duration of illness, female gender, serum calcium and calcium-phosphorus product during follow-up but not with intracranial calcification. These dysfunctions may affect their daily functions, safety and drug compliance. © 2013 European Society of Endocrinology.},
	language = {English},
	number = {6},
	journal = {Eur. J. Endocrinol.},
	author = {Aggarwal, S. and Kailash, S. and Sagar, R. and Tripathi, M. and Sreenivas, V. and Sharma, R. and Gupta, N. and Goswami, R.},
	year = {2013},
	keywords = {article, controlled study, male, adult, cerebellum disease, cognitive defect, female, human, scoring system, priority journal, Humans, sex difference, Sex Factors, computer assisted tomography, basal ganglion, brain calcification, brain size, Calcinosis, calcium, Calcium, calcium blood level, clinical assessment, clinical feature, Cognition Disorders, disease association, disease duration, extrapyramidal syndrome, follow up, functional status, Hypoparathyroidism, idiopathic hypoparathyroidism, major clinical study, mental disease, neuroimaging, neurologic disease, neuropsychological test, Neuropsychological Tests, patient safety, phosphate blood level, phosphorus, psychologic assessment},
	pages = {895--903},
	annote = {Export Date: 28 December 2023; Cited By: 65; Correspondence Address: R. Goswami; Department of Endocrinology and Metabolism, All India Institute of Medical Sciences, New Delhi 110029, India; email: gosravinder@hotmail.com; CODEN: EJOEE},
}

@article{ahlbom_testosterone_2001,
	title = {Testosterone protects cerebellar granule cells from oxidative stress-induced cell death through a receptor mediated mechanism},
	volume = {892},
	issn = {00068993 (ISSN)},
	url = {https://www.scopus.com/inward/record.uri?eid=2-s2.0-0035936944&doi=10.1016%2fS0006-8993%2800%2903155-3&partnerID=40&md5=6360f004e1b92fa3c0e573b3ffa0cc8f},
	doi = {10.1016/S0006-8993(00)03155-3},
	abstract = {It is known that steroid hormones can affect neuronal susceptibility to different types of insults, including oxidative stress. Using an in vitro/ex vivo model, we have previously shown that cerebellar granule cells prepared from neonatal rats treated with a single dose of testosterone are less vulnerable to oxidative stress-induced cell death, via a mechanism involving an upregulation of the cellular antioxidant defenses. Whether the testosterone protective action on cerebellar granule cells was direct or indirect remained to be clarified. Therefore, in this study we have investigated the effects of in vitro testosterone treatment, to see whether it also protects cerebellar granule cells from oxidative stress-induced damage. Cerebellar granule cells treated with 10-6 M testosterone for 48 h were found less susceptible to damage induced by 50 μM hydrogen peroxide, as shown by a 30\% decrease in the number of cells with apoptotic morphology. The addition of the androgen receptor antagonist flutamide abolished the protective effect of testosterone, suggesting an androgen receptor-mediated mechanism. This hypothesis was further supported by the presence of the androgen receptor in cultured cerebellar granule cells. The activity of the antioxidant enzyme catalase was also measured, and a 2-fold increase was detected in the testosterone treated cells, but not in the cells co-treated with flutamide. The present results demonstrate that cerebellar granule cells treated in vitro with testosterone are protected from oxidative stress via a mechanism mediated by the androgen receptor. Similarly to what we observed after in vivo administration of testosterone, the potentiation of the antioxidant defences seems to play a major role in the protection afforded by testosterone. © 2001 Elsevier Science B.V.},
	language = {English},
	number = {2},
	journal = {Brain Res.},
	author = {Ahlbom, E. and Prins, G.S. and Ceccatelli, S.},
	year = {2001},
	keywords = {animal experiment, article, cerebellum, controlled study, drug mechanism, nonhuman, rat, Cerebellum, priority journal, Animals, Androgen Antagonists, androgen receptor, Androgen receptor, animal cell, animal model, Annexin A5, Antioxidant enzyme, apoptosis, Apoptosis, Blotting, Western, catalase, Catalase, Cell Death, cell structure, Cells, Cultured, drug efficacy, drug potentiation, enzyme activity, flutamide, Flutamide, granule cell, histopathology, hydrogen peroxide, Hydrogen Peroxide, Immunohistochemistry, in vitro study, Neuronal apoptosis, neuroprotection, Oxidants, oxidative stress, Oxidative Stress, Rats, Receptors, Androgen, Testosterone, testosterone propionate},
	pages = {255--262},
	annote = {Export Date: 28 December 2023; Cited By: 229; Correspondence Address: E. Ahlbom; Institute of Environmental Medicine, Div. of Toxicology/Neurotoxicology, Karolinska Institutet, S-171 77 Stockholm, Sweden; email: eva.ahlbom@imm.ki.se; CODEN: BRREA},
}

@article{achiha_activated_2020,
	title = {Activated leukocyte cell adhesion molecule expression correlates with the {WNT} subgroup in medulloblastoma and is involved in regulating tumor cell proliferation and invasion},
	volume = {15},
	issn = {19326203 (ISSN)},
	url = {https://www.scopus.com/inward/record.uri?eid=2-s2.0-85097123631&doi=10.1371%2fjournal.pone.0243272&partnerID=40&md5=e736d9818c6636572678a20544dece4d},
	doi = {10.1371/journal.pone.0243272},
	abstract = {Cluster of differentiation (CD) 166 or activated leukocyte cell adhesion molecule (ALCAM) is a transmembrane molecule known to be an intercellular adhesion factor. The expression and function of ALCAM in medulloblastoma (MB), a pediatric brain tumor with highly advanced molecular genetics, remains unclear. Therefore, this study aimed to clarify the significance and functional role of ALCAM expression in MB. ALCAM expression in 45 patients with MB was evaluated by immunohistochemical analysis of formalin-fixed paraffin-embedded clinical specimens and the relationship between ALCAM expression and pathological type/molecular subgroup, such as WNT, SHH, Group 3, and Group 4, was examined. Eight ALCAM positive (18\%), seven partially positive (16\%), and 30 negative (67\%) cases were detected. All seven cases of the WNT molecular subgroup were ALCAM positive and ALCAM expression strongly correlated with this subgroup (P {\textless} 0.0001). In addition, functional studies using MB cell lines revealed ALCAM expression affected proliferation and migration as a positive regulator in vitro. However, ALCAM silencing did not affect survival or the formation of leptomeningeal dissemination in an orthotopic mouse model, but did induce a malignant phenotype with increased tumor cell invasion at the dissemination sites (P = 0.0029). In conclusion, our results revealed that ALCAM exhibited highly specific expression in the WNT subgroup of MB. Furthermore, we demonstrated that the cell kinetics of MB cell lines can be altered by the expression of ALCAM. © 2020 Achiha et al. This is an open access article distributed under the terms of the Creative Commons Attribution License, which permits unrestricted use, distribution, and reproduction in any medium, provided the original author and source are credited.},
	language = {English},
	number = {12 December},
	journal = {PLoS ONE},
	author = {Achiha, T. and Kijima, N. and Kodama, Y. and Kagawa, N. and Kinoshita, M. and Fujimoto, Y. and Nonaka, M. and Fukai, J. and Inoue, A. and Nishida, N. and Yamanaka, T. and Harada, A. and Mori, K. and Tsuyuguchi, N. and Uda, T. and Ishibashi, K. and Tomogane, Y. and Sakamoto, D. and Shofuda, T. and Yoshioka, E. and Kanematsu, D. and Mano, M. and Luu, B. and Taylor, M.D. and Kanemura, Y. and Kishima, H.},
	year = {2020},
	note = {Publisher: Public Library of Science},
	keywords = {animal experiment, animal tissue, controlled study, male, nonhuman, adult, Article, clinical article, female, human, Cerebellar Neoplasms, cerebellum tumor, child, Child, Child, Preschool, Male, Medulloblastoma, animal, Animals, immunohistochemistry, Mice, mouse, Female, Humans, metabolism, young adult, Young Adult, animal model, activated leukocyte cell adhesion molecule, Activated-Leukocyte Cell Adhesion Molecule, adolescent, Adolescent, ALCAM protein, human, Antigens, CD, Biomarkers, Tumor, Brain Neoplasms, brain tumor, cell adhesion, Cell Adhesion, Cell Adhesion Molecules, Neuronal, cell invasion, cell motion, Cell Movement, cell proliferation, Cell Proliferation, correlational study, epidemiology, Fetal Proteins, fetoprotein, gene expression, Gene Expression, gene expression profiling, Gene Expression Profiling, genetics, histology, human tissue, infant, Infant, Japan, leukocyte antigen, medulloblastoma, medulloblastoma cell line, messenger RNA, Neoplasm Invasiveness, nerve cell adhesion molecule, paraffin embedding, pathophysiology, physiology, preschool child, protein expression, protein function, RNA, Messenger, sonic hedgehog protein, tumor invasion, tumor marker, Wnt protein, Wnt Proteins},
	annote = {Export Date: 28 December 2023; Cited By: 2; Correspondence Address: N. Kijima; Department of Neurosurgery, Osaka University Graduate School of Medicine, Osaka, Japan; email: n-kijima@nsurg.med.osaka-u.ac.jp; CODEN: POLNC},
}

@article{aggleton_multiple_2012,
	title = {Multiple anatomical systems embedded within the primate medial temporal lobe: {Implications} for hippocampal function},
	volume = {36},
	issn = {18737528 (ISSN)},
	url = {https://www.scopus.com/inward/record.uri?eid=2-s2.0-84864384085&doi=10.1016%2fj.neubiorev.2011.09.005&partnerID=40&md5=ac796f3b36b0e4e45291333c2dfe01bd},
	doi = {10.1016/j.neubiorev.2011.09.005},
	abstract = {A review of medial temporal lobe connections reveals three distinct groupings of hippocampal efferents. These efferent systems and their putative memory functions are: (1) The 'extended-hippocampal system' for episodic memory, which involves the anterior thalamic nuclei, mammillary bodies and retrosplenial cortex, originates in the subicular cortices, and has a largely laminar organisation; (2) The 'rostral hippocampal system' for affective and social learning, which involves prefrontal cortex, amygdala and nucleus accumbens, has a columnar organisation, and originates from rostral CA1 and subiculum; (3) The 'reciprocal hippocampal-parahippocampal system' for sensory processing and integration, which originates from the length of CA1 and the subiculum, and is characterised by columnar, connections with reciprocal topographies. A fourth system, the 'parahippocampal-prefrontal system' that supports familiarity signalling and retrieval processing, has more widespread prefrontal connections than those of the hippocampus, along with different thalamic inputs. Despite many interactions between these four systems, they may retain different roles in memory which when combined explain the importance of the medial temporal lobe for the formation of declarative memories. © 2011 Elsevier Ltd.},
	language = {English},
	number = {7},
	journal = {Neurosci. Biobehav. Rev.},
	author = {Aggleton, J.P.},
	year = {2012},
	keywords = {nonhuman, cognition, human, priority journal, Animals, Humans, functional status, Amnesia, amygdaloid nucleus, brain fornix, brain function, cingulate gyrus, dentate gyrus, efferent nerve, entorhinal cortex, episodic memory, functional assessment, hippocampal CA1 region, hippocampal CA3 region, hippocampus, Hippocampus, hypothalamus hypophysis adrenal system, hypothalamus ventromedial nucleus, inferior cerebellar peduncle, innervation, limbic cortex, long term depression, long term potentiation, mammillary body, Memory, Monkey, nerve projection, Neural Pathways, neuroanatomy, neuromodulation, nucleus accumbens, Parahippocampal cortex, Parahippocampal Gyrus, perirhinal cortex, Perirhinal cortex, prefrontal cortex, Prefrontal cortex, Primates, pyramidal nerve cell, recognition, Recognition, retrosplenial cortex, review, social learning, subiculum, Subiculum, superior cerebellar peduncle, task performance, temporal lobe, Temporal Lobe, thalamus nucleus},
	pages = {1579--1596},
	annote = {Export Date: 28 December 2023; Cited By: 240; Correspondence Address: J.P. Aggleton; School of Psychology, Cardiff University, Cardiff, CF10 3AT, Wales, 70 Park Place, United Kingdom; email: aggleton@cf.ac.uk; CODEN: NBRED},
}

@article{agusti_p38_2011,
	title = {p38 {MAP} kinase is a therapeutic target for hepatic encephalopathy in rats with portacaval shunts},
	volume = {60},
	issn = {14683288 (ISSN)},
	url = {https://www.scopus.com/inward/record.uri?eid=2-s2.0-80053564971&doi=10.1136%2fgut.2010.236083&partnerID=40&md5=26631e3b554a7e71e088ff8c4d1d08d6},
	doi = {10.1136/gut.2010.236083},
	abstract = {Objective: Inflammation plays a role in neurological alterations in patients with hepatic encephalopathy (HE). Animal models of HE show neuroinflammation. Treatment with ibuprofen, a non-steroidal antiinflammatory drug (NSAID), reduces neuroinflammation and restores cognitive and motor function in rats with HE due to portacaval shunts (PCS). This suggests that reducing neuroinflammation would improve neurological status in patients with minimal or clinical HE. NSAID induce kidney damage in patients with cirrhosis and PCS rats and are not suitable for clinical use. It is therefore necessary to look for procedures to eliminate neuroinflammation without inducing secondary effects in the kidney. Inhibition of p38 MAPK is being tested as a therapeutic target in inflammatory diseases and reduces microglial activation. This study aimed to assess whether inhibiting p38 with SB239063 reduces neuroinflammation and improves cognitive and motor function in PCS rats without affecting the kidney. Results: p38 activity is increased in the brains of PCS rats and treatment with SB239063 reduces microglial activation, as well as inflammatory markers in brain (prostaglandin E2, cyclooxygenase activity, iNOS, IL-1β, TNFα) and blood (prostaglandin E2 and TNFα). PCS rats showed increased ammonia and glutamine in the brain, which was not affected by SB239063. PCS rats showed reduced ability to learn a Y-maze conditional discrimination task, reduced motor activity and impaired motor coordination, as assessed in the rotarod. Treatment with SB239063 completely restored learning ability, motor activity and coordination in PCS rats. SB239063 did not affect creatinine or sodium levels in serum, indicating that it does not induce kidney damage. Conclusion: These findings suggest that reducing neuroinflammation by using inhibitors of p38 would improve the neurological status in HE without inducing secondary effects in the kidney.},
	language = {English},
	number = {11},
	journal = {Gut},
	author = {Agusti, A. and Cauli, O. and Rodrigo, R. and Llansola, M. and Hernández-Rabaza, V. and Felipo, V.},
	year = {2011},
	keywords = {animal experiment, animal tissue, article, controlled study, drug mechanism, male, maze test, nonhuman, rat, cognition, Cerebellum, Male, priority journal, Animals, motor coordination, animal model, Blotting, Western, drug efficacy, enzyme activity, Immunohistochemistry, Rats, task performance, 4 [4 (4 fluorophenyl) 5 (2 methoxy 4 pyrimidinyl) 1 imidazolyl]cyclohexanol, amino acid brain level, ammonia, Ammonia, brain level, cell activation, Cerebral Cortex, Cognition, creatinine, creatinine blood level, Disease Models, Animal, enzyme analysis, enzyme inhibition, glutamine, Glutamine, hepatic encephalopathy, Hepatic Encephalopathy, Imidazoles, inducible nitric oxide synthase, interleukin 10, interleukin 1beta, interleukin 4, interleukin 6, kidney function, kidney injury, Learning, learning disorder, MAP Kinase Signaling System, microglia, Microglia, mitogen activated protein kinase p38, Motor Activity, motor dysfunction, motor performance, nervous system inflammation, p38 Mitogen-Activated Protein Kinases, Phosphorylation, Portacaval Shunt, Surgical, portocaval shunt, prostaglandin E2, prostaglandin synthase, Prostaglandin-Endoperoxide Synthases, protein blood level, Pyrimidines, Rats, Wistar, rotarod test, sodium, sodium blood level, tumor necrosis factor alpha, urea, urea blood level},
	pages = {1572--1579},
	annote = {Export Date: 28 December 2023; Cited By: 56; Correspondence Address: V. Felipo; Laboratory of Neurobiology, Centro de Investigacíon Príncipe Felipe, 46012 Valencia, Avda Autopista del Saler 16, Spain; email: vfelipo@cipf.es; CODEN: GUTTA},
}

@article{abe_prevalence_2012,
	title = {Prevalence and length of recovery of pusher syndrome based on cerebral hemispheric lesion side in patients with acute stroke},
	volume = {43},
	issn = {15244628 (ISSN)},
	url = {https://www.scopus.com/inward/record.uri?eid=2-s2.0-84861592169&doi=10.1161%2fSTROKEAHA.111.638379&partnerID=40&md5=82d49776cb52bc7d3d3f4b3b58178666},
	doi = {10.1161/STROKEAHA.111.638379},
	abstract = {Background and Purpose-: The aim of this study was to determine if side of cerebral hemisphere lesion affects the prevalence and time course of pushing behavior (PB) after stroke. Methods-: A total of 1660 patients with acute stroke were investigated. PB was assessed using the standardized Scale for Contraversive Pushing. Risk ratios were used to evaluate the differences in the prevalence of PB between right cerebral hemisphere-damaged (RCD) and left cerebral hemisphere-damaged (LCD) patients. The differences in the time course among 35 (27 RCD and 8 LCD) patients were evaluated by analyzing Scale for Contraversive Pushing scores with the Kaplan-Meier Method using a log-rank test. Results-: PB was observed in 156 (9.4\%) patients. The prevalence of PB was significantly higher in RCD (97 of 556 [17.4\%]) than in LCD (57 of 599 [9.5\%]) patients; risk ratio was 1.83 (95\% CI, 1.35-2.49). The log-rank test indicated that RCD patients exhibited a significantly slower recovery than LCD patients (P=0.027). Conclusions-: The number of RCD patients who exhibited PB was higher than that of LCD patients. The duration of recovery from PB was longer in RCD patients than in LCD patients. © 2012 American Heart Association, Inc.},
	language = {English},
	number = {6},
	journal = {Stroke},
	author = {Abe, H. and Kondo, T. and Oouchida, Y. and Suzukamo, Y. and Fujiwara, S. and Izumi, S.-I.},
	year = {2012},
	keywords = {article, male, female, human, prevalence, prognosis, rating scale, stroke, Cerebellum, Male, priority journal, aged, Aged, Female, Humans, Middle Aged, clinical assessment, major clinical study, Aged, 80 and over, Barthel index, brain damage, brain disease, Brunnstrom stage, contraversive pushing, Contraversive Pushing score, convalescence, hemisphere, Japan Coma Scale, Kaplan Meier method, left cerebral hemisphere damaged, log rank test, Nervous System Diseases, Prevalence, pusher syndrome, rehabilitation, Retrospective Studies, right cerebral hemisphere damaged, Stroke, Stroke Impairment Assessment Set, Syndrome, Time Factors},
	pages = {1654--1656},
	annote = {Export Date: 28 December 2023; Cited By: 64; Correspondence Address: H. Abe; Department of Rehabilitation, Kohnan Hospital, Taihaku-ku, Sendai 982-8523, 4-20-1 Nagamachi-Minami, Japan; email: abe-h@kohnan-sendai.or.jp; CODEN: SJCCA},
}

@article{accogli_heterozygous_2020,
	title = {Heterozygous {Missense} {Pathogenic} {Variants} {Within} the {Second} {Spectrin} {Repeat} of {SPTBN2} {Lead} to {Infantile}-{Onset} {Cerebellar} {Ataxia}},
	volume = {35},
	issn = {08830738 (ISSN)},
	url = {https://www.scopus.com/inward/record.uri?eid=2-s2.0-85074346498&doi=10.1177%2f0883073819878917&partnerID=40&md5=627c884e46df8bb89709627d27c9683b},
	doi = {10.1177/0883073819878917},
	abstract = {The term spinocerebellar ataxia encompasses a heterogeneous group of neurodegenerative disorders due to pathogenic variants in more than 100 genes, underlying 2 major groups of ataxia: autosomal dominant cerebellar ataxias (ADCA, also known as spinocerebellar ataxias [SCAs]) due to heterozygous variants or polyglutamine triplet expansions leading to adult-onset ataxia, and autosomal recessive spinocerebellar ataxias (ARCAs, also known as SCARs) due to biallelic variants, usually resulting in more severe and earlier-onset cerebellar ataxia. Certain ataxia genes, including SPTBN2 which encodes β-III spectrin, are responsible for both SCA and SCAR, depending on whether the pathogenic variant occurs in a monoallelic or biallelic state, respectively. Accordingly, 2 major phenotypes have been linked to SPTBN2: pathogenic heterozygous in-frame deletions and missense variants result in an adult-onset, slowly progressive ADCA (SCA5) through a dominant negative effect, whereas biallelic loss-of-function variants cause SCAR14, an allelic disorder characterized by infantile-onset cerebellar ataxia and cognitive impairment. Of note, 2 heterozygous missense variants (c.1438C{\textgreater}T, p.R480 W; c.1309C{\textgreater}G, p.R437G), both lying in the second spectrin repeat of SPTBN2, have been linked to infantile-onset cerebellar ataxia, similar to SCAR14. Here, we report a novel de novo heterozygous pathogenic missense variant (c.1310G{\textgreater}A) in SPTBN2 in a child with infantile-onset cerebellar ataxia and mild cognitive impairment. This variant affects the same R437 residue of the second spectrin repeat but results in a different amino acid change (p.R437Q). We review previously reported cases and discuss possible pathomechanisms responsible for the early-onset cerebellar phenotype due to disease-causing variants in the second spectrin repeat. © The Author(s) 2019.},
	language = {English},
	number = {2},
	journal = {J. Child Neurol.},
	author = {Accogli, A. and St-Onge, J. and Addour-Boudrahem, N. and Lafond-Lapalme, J. and Laporte, A.D. and Rouleau, G.A. and Rivière, J.-B. and Srour, M.},
	year = {2020},
	note = {Publisher: SAGE Publications Inc.},
	keywords = {cerebellum, Article, clinical article, cognitive defect, female, human, Brain, case report, child, Child, Preschool, priority journal, brain, Female, Humans, Magnetic Resonance Imaging, nuclear magnetic resonance imaging, neuroimaging, genetics, preschool child, abstract thinking, adaptive behavior, analogical reasoning, ataxia, ataxin, cerebellar ataxia, Cerebellar Ataxia, cerebellum atrophy, childhood disease, degenerative disease, developmental delay, diagnostic imaging, DNA sequence, dysarthria, gene deletion, gene mutation, gene sequence, genomic DNA, missense mutation, mitochondrial genome, Mutation, Missense, neurologic examination, next-generation sequencing, nystagmus, school child, spectrin, Spectrin, SPTBN2 protein, human, Wechsler preschool and primary scale of intelligence, whole exome sequencing},
	pages = {106--110},
	annote = {Export Date: 28 December 2023; Cited By: 11; Correspondence Address: M. Srour; Department of Pediatrics, Division of Pediatric Neurology, McGill University, Montreal, Canada; email: myriam.srour@mcgill.ca; CODEN: JOCNE},
}

@article{accardi_mitochondrial_2014,
	title = {Mitochondrial reactive oxygen species regulate the strength of inhibitory {GABA}-mediated synaptic transmission},
	volume = {5},
	issn = {20411723 (ISSN)},
	url = {https://www.scopus.com/inward/record.uri?eid=2-s2.0-84892690009&doi=10.1038%2fncomms4168&partnerID=40&md5=b0c7748633b87d36231dc4bf9d63dd6c},
	doi = {10.1038/ncomms4168},
	abstract = {Neuronal communication imposes a heavy metabolic burden in maintaining ionic gradients essential for action potential firing and synaptic signalling. Although cellular metabolism is known to regulate excitatory neurotransmission, it is still unclear whether the brain's energy supply affects inhibitory signalling. Here we show that mitochondrial-derived reactive oxygen species (mROS) regulate the strength of postsynaptic GABAA receptors at inhibitory synapses of cerebellar stellate cells. Inhibition is strengthened through a mechanism that selectively recruits α3-containing GABA A receptors into synapses with no discernible effect on resident α1-containing receptors. Since mROS promotes the emergence of postsynaptic events with unique kinetic properties, we conclude that newly recruited α3-containing GABAA receptors are activated by neurotransmitter released onto discrete postsynaptic sites. Although traditionally associated with oxidative stress in neurodegenerative disease, our data identify mROS as a putative homeostatic signalling molecule coupling cellular metabolism to the strength of inhibitory transmission. © 2014 Macmillan Publishers Limited. All rights reserved.},
	language = {English},
	journal = {Nat. Commun.},
	author = {Accardi, M.V. and Daniels, B.A. and Brown, P.M.G.E. and Fritschy, J.-M. and Tyagarajan, S.K. and Bowie, D.},
	year = {2014},
	keywords = {4 aminobutyric acid, animal experiment, animal tissue, article, cerebellum, controlled study, male, nonhuman, female, human, animal, Animals, Mice, mouse, signal transduction, upregulation, brain, metabolism, animal cell, oxidative stress, gene expression, degenerative disease, 4 aminobutyric acid A receptor alpha3, Antimycin A, antimycin A1, cell metabolism, drug effects, electrophysiology, embryo, GABAergic transmission, gamma-Aminobutyric Acid, human cell, hyperpolarization, inhibitory postsynaptic potential, knockout mouse, Mice, Knockout, Mitochondria, mitochondrion, nerve cell excitability, neurology, reactive oxygen metabolite, Reactive Oxygen Species, signaling, stellate cell, synaptic transmission, Synaptic Transmission},
	annote = {Export Date: 28 December 2023; Cited By: 58; Correspondence Address: D. Bowie; Department of Pharmacology and Therapeutics, McGill University, Montréal, QC H3B 0B1, Canada; email: derek.bowie@mcgill.ca},
}

@article{ackermann_phonemic_1999,
	title = {Phonemic vowel length contrasts in cerebellar disorders},
	volume = {67},
	issn = {0093934X (ISSN)},
	url = {https://www.scopus.com/inward/record.uri?eid=2-s2.0-0345363261&doi=10.1006%2fbrln.1998.2044&partnerID=40&md5=8ed704b78691bda7bc5ecbe63618bb8d},
	doi = {10.1006/brln.1998.2044},
	abstract = {Apraxia of speech and Broca's aphasia both affect voice onset time (VOT) whereas phonemic vowel length distinctions seem to be preserved. Assuming a close cooperation of anterior perisylvian language zones and the cerebellum with respect to speech timing, a similar profile of segment durations must be expected in ataxic dysarthria. In order to test this hypothesis, patients with cerebellar atrophy or cerebellar ischemia were asked to produce sentence utterances including either one of the German lexial items 'Rate' (/ra:t(h)e/, 'installment'), 'Ratte' (/rat(h)e/, 'rat'), 'Gram' (/gra:m/, 'grief'), 'Gramm' (/gram/, 'gramm'), Taten (/t(h)n/, 'actions'), or 'Daten' (/datn/, 'data'). At the acoustic signal, the duration of the target vowels /a/ and /a:/ as well as the VOT of the word-initial alveolar stops /d/ and /t/ were determined. In addition, a master tape comprising the target words from patients and controls in randomized order was played to three listeners for perceptual evaluation. In accordance with a previous study, first, the cerebellar subjects presented with a reduced categorical separation of the VOT of voiced and unvoiced stop consonants. Second, vowel length distinctions were only compromised in case of the minimal pair 'Gram'/'Gramm.' In contrast to 'Rate'/'Ratte', production of the former lexical items requires coordination of several orofacial structures. Disruption of vowel length contrasts would, thus, depend upon the complexity of the underlying articulatory pattern.},
	language = {English},
	number = {2},
	journal = {Brain Lang.},
	author = {Ackermann, H. and Gräber, S. and Hertrich, I. and Daum, I.},
	year = {1999},
	note = {Publisher: Academic Press Inc.},
	keywords = {article, male, adult, cerebellum disease, clinical article, female, human, Cerebellum, aged, cerebellar ataxia, cerebellum atrophy, dysarthria, acoustics, apraxia, Apraxia of speech, Ataxic dysarthria, nuclear magnetic resonance spectroscopy, phoneme, transcranial magnetic stimulation, VOT, vowel, Vowel length},
	pages = {95--109},
	annote = {Export Date: 28 December 2023; Cited By: 34; CODEN: BRLGA},
}

@article{abd-elmawla_implication_2023,
	title = {Implication of {Wnt}/{GSK}-3β/β-{Catenin} {Signaling} in the {Pathogenesis} of {Mood} {Disturbances} {Associated} with {Hyperthyroidism} in {Rats}: {Potential} {Therapeutic} {Effect} of {Naringin}},
	volume = {14},
	issn = {19487193 (ISSN)},
	url = {https://www.scopus.com/inward/record.uri?eid=2-s2.0-85160845319&doi=10.1021%2facschemneuro.3c00013&partnerID=40&md5=b891255475a35e0093b024be87b8e1cb},
	doi = {10.1021/acschemneuro.3c00013},
	abstract = {Patients with hyperthyroidism are commonly diagnosed with mood disorders. Naringin, (4′,5,7-trihydrocyflavanone-7-O-rhamnoglucoside), a natural bioflavonoid, has many neurobehavioral activities including anxiolytic and antidepressant properties. The role of Wingless (Wnt) signaling in psychiatric disorders is considered substantial but debatable. Recently, regulation of Wnt signaling by naringin has been reported in different disorders. Therefore, the present study aimed to investigate the possible role of Wnt/GSK-3β/β-catenin signaling in hyperthyroidism-induced mood disturbances and explore the therapeutic effects of naringin. Hyperthyroidism was induced in rats by intraperitoneal injection of 0.3 mg/kg levothyroxine for 2 weeks. Naringin was orally administered to rats with hyperthyroidism at a dose of 50 or 100 mg/kg for 2 weeks. Hyperthyroidism induced mood alterations as revealed by behavioral tests and histopathological changes including marked necrosis and vacuolation of neurons in the hippocampus and cerebellum. Intriguingly, hyperthyroidism activated Wnt/p-GSK-3β/β-catenin/DICER1/miR-124 signaling pathway in the hippocampus along with an elevation in serotonin, dopamine, and noradrenaline contents and a reduction in brain-derived neurotrophic factor (BDNF) content. Additionally, hyperthyroidism induced upregulation of cyclin D-1 expression, malondialdehyde (MDA) elevation, and glutathione (GSH) reduction. Naringin treatment alleviated behavioral and histopathological alterations and reversed hyperthyroidism-induced biochemical changes. In conclusion, this study revealed, for the first time, that hyperthyroidism could affect mental status by stimulating Wnt/p-GSK-3β/β-catenin signaling in the hippocampus. The observed beneficial effects of naringin could be attributed to increasing hippocampal BDNF, controlling the expression of Wnt/p-GSK-3β/β-catenin signaling as well as its antioxidant properties. © 2023 American Chemical Society.},
	language = {English},
	number = {11},
	journal = {ACS Chem. Neurosci.},
	author = {Abd-Elmawla, M.A. and Essam, R.M. and Ahmed, K.A. and Abdelmonem, M.},
	year = {2023},
	note = {Publisher: American Chemical Society},
	keywords = {animal experiment, animal tissue, cerebellum, controlled study, dose response, male, nonhuman, rat, tranquilizing activity, adult, Article, mood disorder, animal, Animals, signal transduction, upregulation, metabolism, disease association, animal model, histopathology, Rats, gene expression, protein expression, Wnt protein, hippocampus, antidepressant activity, antioxidant activity, aurantiin, behavior change, beta catenin, beta Catenin, biochemical analysis, brain derived neurotrophic factor, brain necrosis, Brain-Derived Neurotrophic Factor, cell vacuole, cyclin D1, dicer, DICER1, dopamine, drug megadose, glutathione, Glycogen Synthase Kinase 3 beta, glycogen synthase kinase 3beta, GSK-3β, hyperthyroidism, levothyroxine, low drug dose, malonaldehyde, microRNA, microRNA 124, MicroRNAs, miR-124, MIRN124 microRNA, rat, mood disturbances, naringin, noradrenalin, pathogenesis, serotonin, therapy effect, thiobarbituric acid reactive substance, thyrotropin, thyrotropin blood level, thyroxine, thyroxine blood level, Wnt, Wnt signaling, Wnt Signaling Pathway, β-catenin},
	pages = {2035--2048},
	annote = {Export Date: 28 December 2023; Cited By: 5; Correspondence Address: M.A. Abd-Elmawla; Department of Biochemistry, Faculty of Pharmacy, Cairo University, Cairo, Kasr El-Aini Street, 11562, Egypt; email: mei.abdelmawla@pharma.cu.edu.eg; CODEN: ACNCD},
}

@article{adamaszek_event-related_2013,
	title = {Event-related potentials indicating impaired emotional attention in cerebellar stroke-{A} case study},
	volume = {548},
	issn = {18727972 (ISSN)},
	url = {https://www.scopus.com/inward/record.uri?eid=2-s2.0-84880131662&doi=10.1016%2fj.neulet.2013.04.018&partnerID=40&md5=722f4789f17a6b875b26c7dee2bd9987},
	doi = {10.1016/j.neulet.2013.04.018},
	abstract = {The cerebellum has been implicated in affective and attentional processes, but little is known about corresponding neural signatures. We investigated early and late components of event-related potentials (ERPs) to emotionally arousing pictures, with and without competing attentional tasks, in a patient with an ischemic right posterior cerebellar infarction, at two months post infarct and two year follow-up. The early posterior negativity (EPN) response to highly arousing emotional cues in the competing visual attention condition revealed that the augmentation over occipital areas, as typically seen in normals, was absent post-infarct but was restored after two years. The late positive potentials (LPP) response to highly arousing emotional cues showed augmentation over frontal areas post-infarct, and over centro-parietal regions after two years. These ERP findings suggest a specific pattern of disruption of neural function associated with emotional-behavioral disturbances following cerebellar lesions, which can revert to normal with long term recovery. © 2013 Elsevier Ireland Ltd.},
	language = {English},
	journal = {Neurosci. Lett.},
	author = {Adamaszek, M. and Olbrich, S. and Kirkby, K.C. and Woldag, H. and Willert, C. and Heinrich, A.},
	year = {2013},
	keywords = {article, male, adult, human, case report, Cerebellum, Male, priority journal, Humans, Middle Aged, follow up, neuropsychological test, brain damage, Stroke, Attention, behavior disorder, Cerebellar Diseases, cerebellum infarction, Cues, emotion, emotional disorder, Emotional disturbances, Emotions, ERP, event related potential, Evoked Potentials, Visual, occipital cortex, Visual attention, Visual Perception},
	pages = {206--211},
	annote = {Export Date: 28 December 2023; Cited By: 19; Correspondence Address: M. Adamaszek; Center for Neurologic Rehabilitation Leipzig, Leipzig University, 04828 Bennewitz, Muldentalweg 1, Germany; email: michael.adamaszek@sachsenklinik.de; CODEN: NELED},
}

@article{acheson_differential_2009,
	title = {Differential activation of the anterior cingulate cortex and caudate nucleus during a gambling simulation in persons with a family history of alcoholism: {Studies} from the {Oklahoma} {Family} {Health} {Patterns} {Project}},
	volume = {100},
	issn = {03768716 (ISSN)},
	url = {https://www.scopus.com/inward/record.uri?eid=2-s2.0-57649098165&doi=10.1016%2fj.drugalcdep.2008.08.019&partnerID=40&md5=6a87e47d42f1d4b98f45b7cd80c91036},
	doi = {10.1016/j.drugalcdep.2008.08.019},
	abstract = {Individuals with a family history of alcoholism (FH+) are at enhanced risk of developing an alcohol or other substance use disorder relative to those without this history (FH-). Recent studies comparing FH+ and FH- individuals have revealed differences in cognition, emotion processing, sociability, and decision-making. These differences suggest possible altered brain functioning in FH+ individuals that may play a crucial role in vulnerability to substance use disorders. In the present study, 15 FH+ and 19 FH- individuals performed the Iowa Gambling Task (IGT), a simulated card game requiring integration of payoff-to-penalty ratios, while undergoing functional magnetic resonance imaging. All participants performed the task more conservatively as the session progressed, and the FH groups achieved similar payoffs by the end of the game. Imaging revealed a distributed network of brain regions that was engaged when subjects performed this task, including the right inferior frontal and postcentral gyri, left parahippocampal gyrus, insula and precuneous cortices, left inferior and superior parietal lobules, left lentiform nucleus and bilateral culmen, claustrum, lingual gyri and cerebellar tonsils. Despite a lack of behavioral differences between groups, the FH+ participants showed significantly more activation in the left dorsal anterior cingulate cortex and left caudate nucleus. These findings correspond to models of risk in FH+ persons that postulate biases in brain decision-making systems as underlying elevated risk for alcoholism. © 2008 Elsevier Ireland Ltd. All rights reserved.},
	language = {English},
	number = {1-2},
	journal = {Drug Alcohol Depend.},
	author = {Acheson, A. and Robinson, J.L. and Glahn, D.C. and Lovallo, W.R. and Fox, P.T.},
	year = {2009},
	keywords = {article, controlled study, male, adult, clinical article, cognition, female, human, Male, priority journal, Brain Mapping, Cohort Studies, Female, Humans, Young Adult, brain function, cingulate gyrus, task performance, Cerebral Cortex, emotion, alcoholism, Alcoholism, Anterior cingulate, caudate nucleus, Caudate nucleus, Caudate Nucleus, decision making, Family Health, family history, Family history, functional magnetic resonance imaging, Gambling, game, Gyrus Cinguli, Health Behavior, Iowa Gambling Task, Oklahoma, Photic Stimulation, social attitude, substance abuse, Vulnerability},
	pages = {17--23},
	annote = {Export Date: 28 December 2023; Cited By: 62; Correspondence Address: A. Acheson; University of Texas Health Science Center at San Antonio, Research Imaging Center, San Antonio, TX 78229, 7703 Floyd Curl Drive, United States; email: acheson@uthscsa.edu; CODEN: DADED},
}

@article{adams_calcium_2012,
	title = {Calcium channelopathies: {Voltage}-gated calcium channels},
	volume = {45},
	issn = {03060225 (ISSN)},
	url = {https://www.scopus.com/inward/record.uri?eid=2-s2.0-38849139200&partnerID=40&md5=3a609d4d5df2bbf0207d186f5ea2a022},
	abstract = {Since the initial identification of native calcium currents, significant progress has been made towards our understanding of the molecular and cellular contributions of voltage-gated calcium channels in multiple physiological processes. Moreover, we are beginning to comprehend their pathophysiological roles through both naturally occurring channelopathies in humans and mice and through targeted gene deletions. The data illustrate that small perturbations in voltage-gated calcium channel function induced by genetic alterations can affect a wide variety of mammalian developmental, physiological and behavioral functions. At least in those instances wherein the channelopathies can be attributed to gain-of-function mechanisms, the data point towards new therapeutic strategies for developing highly selective calcium channel antagonists. © 2007 Springer.},
	language = {English},
	journal = {Sub-Cell. Biochem.},
	author = {Adams, P.J. and Snutch, T.P.},
	year = {2012},
	note = {Publisher: Springer New York},
	keywords = {calcium channel, human, animal, Animals, Mice, mouse, Humans, genetics, pathophysiology, physiology, review, cerebellar ataxia, Cerebellar Ataxia, amino acid substitution, Amino Acid Substitution, autism, Autism spectrum disorders, Autistic Disorder, ɑ 1 subunit, ɑ 2 δ subunit, CACNA1A protein, human, CACNA1F protein, human, CACNA1H protein, human, Calcium channel, calcium channel L type, calcium channel P type, calcium channel Q type, calcium channel T type, Calcium Channels, Calcium Channels, L-Type, Calcium Channels, P-Type, Calcium Channels, Q-Type, Calcium Channels, T-Type, Ducky, Eaton Lambert syndrome, Epilepsy, Generalized, Episodic ataxia type 2, Familial hemiplegic migraine, generalized epilepsy, ɣ subunit, hypokalemic periodic paralysis, Hypokalemic periodic paralysis, Hypokalemic Periodic Paralysis, Idiopathic generalized epilepsy, Incomplete X-linked congenital stationary night blindness, L-type, Lambert-Eaton myasthenic syndrome, Lambert-Eaton Myasthenic Syndrome, Lethargic, Malignant hyperthermia susceptibility, migraine with aura, Migraine with Aura, P/Q-type, Spinocerebellar ataxia type 6, Spinocerebellar Ataxias, spinocerebellar degeneration, Stargazin, T-type, Timothy syndrome, unclassified drug, X-linked cone-rod dystrophy, β subunit},
	pages = {215--251},
	annote = {Export Date: 28 December 2023; Cited By: 50; CODEN: SBCBA},
}

@article{ahlbom_androgen_1999,
	title = {Androgen treatment of neonatal rats decreases susceptibility of cerebellar granule neurons to oxidative stress in vitro},
	volume = {11},
	issn = {0953816X (ISSN)},
	url = {https://www.scopus.com/inward/record.uri?eid=2-s2.0-0033000364&doi=10.1046%2fj.1460-9568.1999.00529.x&partnerID=40&md5=1a3c1a47c11e8ab902aca60643c14ec4},
	doi = {10.1046/j.1460-9568.1999.00529.x},
	abstract = {Oxidative stress has been implicated in various neurodegenerative diseases. There is substantial evidence indicating that gonadal hormones can affect neuronal cell survival via both a genomic as well as a non-genomic mode of action. In the present study, the potential protective activity of testosterone on neuronal cells was investigated by using an in vitrolex vivo model. Cerebellar granule cells (CGC) were prepared from 7-day-old rats which had been treated with a single dose of oil or testosterone propionate on postnatal day 3. After 7 days in culture, cells were exposed to oxidative challenges, including hydrogen peroxide and the nitric oxide donor S-nitrosocysteine (SNOC), which can induce CGC death via apoptosis. Colchicine, which causes apoptosis via a different mechanism, was also used. The cells were monitored for apoptotic morphology by propidium iodide and TUNEL staining. Additionally, the presence of chromatin fragmentation was determined. CGC obtained from testosterone-treated rats were found to be more resistant to hydrogen peroxide and nitric oxide toxicity, as shown by a 75 and 45\% decrease in apoptotic cells, respectively. In contrast, the susceptibility to colchicine was not modified. As CGC from testosterone-treated pups were selectively protected from oxidative stress, different components of the antioxidant defence systems were analysed. A twofold increase in the activity of catalase and superoxide dismutase was found in the CGC prepared from testosterone-treated rats. These results suggest that in vivo treatment with androgens render CGC less vulnerable to oxidative stress-induced apoptosis by potentiating antioxidant defences.},
	language = {English},
	number = {4},
	journal = {Eur. J. Neurosci.},
	author = {Ahlbom, E.},
	year = {1999},
	keywords = {article, cerebellum, controlled study, nonhuman, rat, Cerebellum, priority journal, Animals, cell culture, animal cell, apoptosis, Apoptosis, catalase, cell structure, Cells, Cultured, enzyme activity, granule cell, hydrogen peroxide, Hydrogen Peroxide, neuroprotection, oxidative stress, Oxidative Stress, Rats, Testosterone, androgen, Animals, Newborn, Antioxidants, cell death, chromatin, colchicine, Colchicine, Cysteine, Disease Susceptibility, DNA Fragmentation, Neurons, Neuroprotective Agents, newborn, nitric oxide, nitric oxide donor, Nitroso Compounds, propidium iodide, Rats, Sprague-Dawley, Reactive oxygen species, s nitrosocysteine, S-Nitrosothiols, superoxide dismutase, testosterone},
	pages = {1285--1291},
	annote = {Export Date: 28 December 2023; Cited By: 69; Correspondence Address: S. Ceccatelli; Institute of Environmental Medicine, Division of Toxicology, Karolinska Institutet, S-171 77 Stockholm, Sweden; email: Sandra.Ceccatelli@imm.ki.se; CODEN: EJONE},
}

@article{agarwal_rare_2014,
	title = {A rare cause of seizures, {Parkinsonian}, {And} cerebellar signs: {Brain} calcinosis secondary to thyroidectomy},
	volume = {6},
	issn = {22501541 (ISSN)},
	url = {https://www.scopus.com/inward/record.uri?eid=2-s2.0-85016359356&doi=10.4103%2f1947-2714.143287&partnerID=40&md5=fd19e86249b8276d87e8a1dffd7e8949},
	doi = {10.4103/1947-2714.143287},
	abstract = {Context: Post-thyroidectomy hypoparathyroidism presenting with Parkinsonian features and seizures with extensive intracranial calcifi cations is uncommon. Acquired intracranial calcifi cation that affects structures other than the basal ganglia is rare.Case Report:We report a case of a 45-year-old woman with a history of total thyroidectomy who presented with Parkinsonian features, cerebellar signs, and seizures. Brain imaging revealed extensive intracranial calcifi cations secondary to long-standing hypoparathyroidism. The patient was treated with intravenous (IV) calcium gluconate therapy and shifted to oral calcium and calcitriol therapy. Her symptoms improved markedly. At four months of follow up, the patient had not suffered another episode of seizure and was being gradually weaned off anti-Parkinsonian therapy.Conclusion: This case describes the rare fi nding of extensive intracranial calcifi cations in a case of iatrogenic hypoparathyroidism secondary to thyroidectomy with its wide array of features and its remarkable response to restoration of calcium levels to normal limits. © 2014, North American Journal of Medical Sciences.All rights reserved.},
	language = {English},
	number = {10},
	journal = {North Am. J. Med. Sci.},
	author = {Agarwal, R. and Lahiri, D. and Biswas, A. and Mukhopadhyay, J. and Maity, P. and Roy, M.K.},
	year = {2014},
	note = {Publisher: North American Journal of Medical Sciences},
	keywords = {adult, Article, cerebellum disease, female, human, middle aged, case report, brain calcification, calcium, follow up, brain disease, ataxia, levothyroxine, anticonvulsant therapy, calcitriol, Cerebellar and parkinsonian features after thyroidectomy, dysdiadochokinesia, dyssynergia, electrocardiography, functional neuroimaging, gluconate calcium, hand spasm, hypocalcemia, hypoparathyroidism, Hypoparathyroidism leading to seizures, muscle spasm, parathyroid hormone, Parkinson disease, Parkinsonism secondary to thyroidectomy, QT interval, seizure, thyroidectomy, walking difficulty},
	pages = {540--542},
	annote = {Export Date: 28 December 2023; Cited By: 11},
}

@article{abad_targeted_2014,
	title = {Targeted {STAT3} disruption in myeloid cells alters immunosuppressor cell abundance in a murine model of spontaneous medulloblastoma},
	volume = {95},
	issn = {07415400 (ISSN)},
	url = {https://www.scopus.com/inward/record.uri?eid=2-s2.0-84897021573&doi=10.1189%2fjlb.1012531&partnerID=40&md5=7b75db444db77a4d8e872d05b2db8a5a},
	doi = {10.1189/jlb.1012531},
	abstract = {Although the immune system may provide early protection against cancer, tumors may exploit the healing arm of the immune system to enhance their growth and metastasis. For example, myeloid derived suppressor cells (MDSCs) are thought to promote tumor growth by several mechanisms, including the suppression of T cell activity. It has been suggested that STAT3 activation in myeloid cells modulates multiple aspects of MDSC physiology, including their expansion and activity. Whereas most animal studies investigating tumor immunology have used tumor implants, we used transgenic mice (Smo*) that spontaneously develop medulloblastoma brain tumors to investigate the temporal accumulation of MDSCs within tumors and how myeloid STAT3 disruption affects MDSC and other immune cell types. We found distinct populations of MDSC in medulloblastoma tumors, with a high prevalence of CD11b+Ly6G+Ly6Clow/- cells, described previously by others as G-MDSCs. These were found early in tumor development, in premalignant lesions located on the surface of the cerebellum of 28-day-old mice. In fully developed tumors, pSTAT3 was found in the majority of these cells. Conditional STAT3 gene disruption in myeloid cells resulted in an enhanced proinflammatory phenotype of macrophages in Smo* mice. Moreover, a significant reduction in the abundance of G-MDSCs and Tregs was observed within tumors along with an increased presence of CD4+ and CD8+ cells. Despite these alterations in immune cells induced by myeloid STAT3 disruption, we found no effect on tumor incidence in Smo* mice with this deletion. © Society for Leukocyte Biology.},
	language = {English},
	number = {2},
	journal = {J. Leukocyte Biol.},
	author = {Abad, C. and Nobuta, H. and Li, J. and Kasai, A. and Yong, W.H. and Waschek, J.A.},
	year = {2014},
	note = {Publisher: Federation of American Societies for Experimental Biology},
	keywords = {animal experiment, article, cerebellum, controlled study, male, nonhuman, female, Male, Medulloblastoma, priority journal, animal, Animals, Mice, mouse, signal transduction, Signal Transduction, Female, metabolism, animal cell, animal model, medulloblastoma, Disease Models, Animal, gene deletion, knockout mouse, Mice, Knockout, angiogenesis, B7 antigen, bone marrow cell, C57BL mouse, CD11b antigen, CD4+ T lymphocyte, CD8+ T lymphocyte, CD86 antigen, cell population, disease model, G protein coupled receptor, Gene Deletion, gene disruption, gene targeting, Gene Targeting, Immune Tolerance, immunocompetent cell, immunological tolerance, immunology, immunosuppression, Immunosuppression, immunosuppressive treatment, inflammation, Inflammation, macrophage, major histocompatibility antigen class 2, Mice, Inbred C57BL, murine model, Myeloid Cells, myeloid derived suppressor cell, myeloid-derived suppressor cell, Myeloid-derived suppressor cell, neovascularization (pathology), Neovascularization, Pathologic, pathology, phenotype, precancer, protein targeting, Receptors, G-Protein-Coupled, regulatory T lymphocyte, Smo protein, mouse, STAT3, STAT3 protein, Stat3 protein, mouse, STAT3 Transcription Factor, suppressor cell, T-Lymphocytes, Regulatory, transgenic mouse, tumor growth, vascularization},
	pages = {357--367},
	annote = {Export Date: 28 December 2023; Cited By: 46; Correspondence Address: J. A. Waschek; Semel Institute/Dept. of Psychiatry, David Geffen School of Medicine, UCLA, Los Angeles, CA 90095-7332, 635 Charles E. Young Dr., South, NRB 345, United States; email: JWaschek@mednet.ucla.edu; CODEN: JLBIE},
}

@article{abi-dargham_preclinical_1997,
	title = {Preclinical evaluation of [{123I}]{R93274} as a {SPECT} radiotracer for imaging 5-{HT}({2A}) receptors},
	volume = {321},
	issn = {00142999 (ISSN)},
	url = {https://www.scopus.com/inward/record.uri?eid=2-s2.0-0030610290&doi=10.1016%2fS0014-2999%2896%2900906-5&partnerID=40&md5=41cbcf505e1c0e5c3c0bf5b6e1f5c148},
	doi = {10.1016/S0014-2999(96)00906-5},
	abstract = {Studies in rodents have suggested that the radioiodinated 5-HT(2A) receptor antagonist [123I]R93274 (123-iodine-N-[(3-p-fluorophenyl-l -propyl)-4-methyl-4-piperidinyl]-4-amino-5-iodo-2-methoxybenzamide) (K(d) = 0.1 nM) might be a promising single photon emission computerized tomography (SPECT) radiotracer to image 5-HT(2A) receptors in the living human brain. In this study, we characterized the brain uptake of [123I]R93274 in baboons. Highest brain uptake was observed in cortical areas, while lower uptake was observed in the striatum and the cerebellum. Injection of pharmacological doses of the 5-HT(2A) receptor antagonist ketanserin resulted in reduction of cortical and striatal radioactivities to the level observed in the cerebellum. Injection of the selective dopamine D, receptor antagonist raclopride did not affect [123I]R93274 brain uptake. Quantification of 5-HT(2A) receptors was achieved by measuring the binding potential of 5-HT,, receptors for [123I]R93274 (the binding potential is the product of the density and affinity of available receptors). Regional binding potential values were derived with a three-compartmental kinetic analysis of the time-activity curves in the brain and plasma. Binding potential values of 93 ± 34 ml/g, 71 ± 35 ml/g and 31 ± 11 ml/g were measured in the occipital, temporal and striatal regions, respectively. Similar values were derived using a noncompartmental graphical analysis. These values were in accordance with the in vitro regional distribution of 5-HT(2A) receptors in primate brain. In conclusion, [123I]R93274 allows visualization and quantification of 5-HT(2A) receptors in the baboon brain with SPECT.},
	language = {English},
	number = {3},
	journal = {EUR. J. PHARMACOL.},
	author = {Abi-Dargham, A. and Zea-Ponce, Y. and Terriere, D. and Al-Tikriti, M. and Baldwin, R.M. and Hoffer, P. and Charney, D. and Leysen, J.E. and Laruelle, M. and Mertens, J. and Innis, R.B.},
	year = {1997},
	keywords = {animal experiment, animal tissue, article, brain region, controlled study, nonhuman, female, Brain, priority journal, animal, Animals, brain, Female, metabolism, unclassified drug, [123I]R93274, 5-HT(2A) receptor, baboon, benzamide derivative, Benzamides, binding affinity, blood, diagnostic agent, Dopamine Antagonists, dopamine receptor blocking agent, drug uptake, intravenous drug administration, iodine 123, Iodine Radioisotopes, isotope labeling, ketanserin, Ketanserin, N ((3 p fluorophenyl 1 propyl) 4 methyl 4 piperidinyl) 4 amino 5 iodo 2 methoxybenzamide, N-((3-p-fluorophenyl-1-propyl)-4-methyl-4-piperidinyl)-4-amino-5-iodo-2-methoxybenzamide, papio, Papio, piperidine derivative, Piperidines, quantitative assay, r 93274, raclopride, Raclopride, radioactive iodine, receptor density, Receptor, Serotonin, 5-HT2A, Receptors, Serotonin, salicylamide derivative, Salicylamides, scintiscanning, serotonin 2a receptor, serotonin 2A receptor, serotonin antagonist, Serotonin Antagonists, serotonin receptor, single photon emission computer tomography, SPECT (single photon emission computerized tomography), Tomography, Emission-Computed, Single-Photon, tracer},
	pages = {285--293},
	annote = {Export Date: 28 December 2023; Cited By: 34; CODEN: EJPHA},
}

@article{adusumalli_increased_2019,
	title = {Increased intron retention is a post-transcriptional signature associated with progressive aging and {Alzheimer}’s disease},
	volume = {18},
	issn = {14749718 (ISSN)},
	url = {https://www.scopus.com/inward/record.uri?eid=2-s2.0-85065878067&doi=10.1111%2facel.12928&partnerID=40&md5=d8658355e860609102e102c92fe28cbc},
	doi = {10.1111/acel.12928},
	abstract = {Intron retention (IR) by alternative splicing is a conserved regulatory mechanism that can affect gene expression and protein function during adult development and age-onset diseases. However, it remains unclear whether IR undergoes spatial or temporal changes during different stages of aging or neurodegeneration like Alzheimer's disease (AD). By profiling the transcriptome of Drosophila head cells at different ages, we observed a significant increase in IR events for many genes during aging. Differential IR affects distinct biological functions at different ages and occurs at several AD-associated genes in older adults. The increased nucleosome occupancy at the differentially retained introns in young animals suggests that it may regulate the level of IR during aging. Notably, an increase in the number of IR events was also observed in healthy older mouse and human brain tissues, as well as in the cerebellum and frontal cortex from independent AD cohorts. Genes with differential IR shared many common features, including shorter intron length, no perturbation in their mRNA level, and enrichment for biological functions that are associated with mRNA processing and proteostasis. The differentially retained introns identified in AD frontal cortex have higher GC content, with many of their mRNA transcripts showing an altered level of protein expression compared to control samples. Taken together, our results suggest that an increased IR is an conserved signature that is associated with aging. By affecting pathways involved in mRNA and protein homeostasis, changes of IR pattern during aging may regulate the transition from healthy to pathological state in late-onset sporadic AD. © 2019 The Authors. Aging Cell published by the Anatomical Society and John Wiley \& Sons Ltd.},
	language = {English},
	number = {3},
	journal = {Aging Cell},
	author = {Adusumalli, S. and Ngian, Z.-K. and Lin, W.-Q. and Benoukraf, T. and Ong, C.-T.},
	year = {2019},
	note = {Publisher: Blackwell Publishing Ltd},
	keywords = {animal tissue, cerebellum, nonhuman, Article, human, Brain, priority journal, animal, Animals, Mice, mouse, aged, aging, Aging, brain, Humans, neurologic disease, gene expression, genetics, human tissue, messenger RNA, degenerative disease, chromatin, pathology, alternative RNA splicing, Alzheimer disease, Alzheimer Disease, Alzheimer’s disease, amino acid, brain tissue, cell plasticity, Drosophila, frontal cortex, genome, histone, intron, intron retention, Intron retention, Introns, nervous system development, nuclear factor, protein expression level, protein homeostasis, proteome, proteomics, regulatory mechanism, RNA polymerase II, species comparison, transcriptome, Transcriptome},
	annote = {Export Date: 28 December 2023; Cited By: 49; Correspondence Address: T. Benoukraf; Cancer Science Institute of Singapore, National University of Singapore, Singapore; email: tbenoukraf@mun.ca; CODEN: ACGEC},
}

@article{abel_ketamine_2003,
	title = {Ketamine alters neural processing of facial emotion recognition in healthy men: {An} {fMRI} study},
	volume = {14},
	issn = {09594965 (ISSN)},
	url = {https://www.scopus.com/inward/record.uri?eid=2-s2.0-0037416385&doi=10.1097%2f00001756-200303030-00018&partnerID=40&md5=f1e81d2ebcad8ee1a528486c1badc7f2},
	doi = {10.1097/00001756-200303030-00018},
	abstract = {Disruption of facial emotion perception occurs in neuropsychiatric disorders where the expression of emotion is dulled or blunted, for example depersonalisation disorder and schizophrenia. It has been suggested that, in the clinical context of emotional blunting, there is a shift in the relative contribution of brain regions subserving cognitive and emotional processing. The non-competitive glutamate receptor antagonist ketamine produces such emotional blunting in healthy subjects. Therefore, we hypothesised that in healthy subjects ketamine would elicit neural responses to emotional stimuli which mimicked those reported in depersonalisation disorder and schizophrenia. Thus, we predicted that ketamine would produce reduced activity in limbic and visual brain regions involved in emotion processing, and increased activity in dorsal regions of the prefrontal cortex and cingulate gyrus, both associated with cognitive processing and, putatively, with emotion regulation. Measuring BOLD signal change in fMRI, we examined the neural correlates of ketamine-induced emotional blunting in eight young right-handed healthy men receiving an infusion of ketamine or saline placebo while viewing alternating 30s blocks of faces displaying fear versus neutral expressions. The normal pattern of neural response occurred in limbic and visual cortex to fearful faces during the placebo infusion. Ketamine abolished this: significant BOLD signal change was demonstrated only in left visual cortex. However, with ketamine, neural responses were demonstrated to neutral expressions in visual cortex, cerebellum and left posterior cingulate gyrus. Emotional blunting may be associated with reduced limbic responses to emotional stimuli and a relative increase in the visual cortical response to neutral stimuli. © 2003 Lippincott Williams \& Wilkins.},
	language = {English},
	number = {3},
	journal = {NeuroReport},
	author = {Abel, K.M. and Allin, M.P.G. and Kucharska-Pietura, K. and David, A. and Andrew, C. and Williams, S. and Brammer, M.J. and Phillips, M.L.},
	year = {2003},
	note = {Publisher: Lippincott Williams and Wilkins},
	keywords = {article, male, adult, clinical article, human, priority journal, nuclear magnetic resonance imaging, recognition, task performance, emotion, brain blood flow, depersonalization, facial expression, Fear, fMRI, ketamine, Ketamine, nerve conduction, social interaction, stimulus response, visual cortex},
	pages = {387--391},
	annote = {Export Date: 28 December 2023; Cited By: 83; CODEN: NERPE},
}

@article{afshar_complete_2012,
	title = {Complete ocular paresis in a child with posterior fossa syndrome},
	volume = {48},
	issn = {10162291 (ISSN)},
	url = {https://www.scopus.com/inward/record.uri?eid=2-s2.0-84867741389&doi=10.1159%2f000339382&partnerID=40&md5=ab409224cabbbd5137395a09a151bbf4},
	doi = {10.1159/000339382},
	abstract = {Posterior fossa syndrome (PFS), also known as cerebellar affective syndrome, is characterized by emotional lability and decreased speech production following injury or surgery to the cerebellum. Rarely, oculomotor dysfunction has been described in association with PFS. Here, we report a case of complete ocular paresis associated with PFS in an 11-year-old male following medulloblastoma resection. Copyright © 2012 S. Karger AG, Basel.},
	language = {English},
	number = {1},
	journal = {Pediatr. Neurosurg.},
	author = {Afshar, M. and Link, M. and Edwards, M.S.B. and Fisher, P.G. and Fredrick, D. and Monje, M.},
	year = {2012},
	note = {Publisher: S. Karger AG},
	keywords = {article, brain stem, male, human, case report, cerebellum tumor, child, Medulloblastoma, mutism, priority journal, nuclear magnetic resonance imaging, medulloblastoma, ataxia, neurologic examination, school child, emotional disorder, accommodation, brain fourth ventricle, cancer surgery, complete ocular paresis, diplopia, eye movement, headache, internuclear ophthalmoplegia, mental instability, muscle hypotonia, nausea and vomiting, Ocular paresis, posterior cranial fossa syndrome, posterior fossa, Posterior fossa syndrome, postoperative period, preoperative evaluation, prism, spectacles, strabismus surgery, urine retention},
	pages = {51--54},
	annote = {Export Date: 28 December 2023; Cited By: 4; CODEN: PDNEE},
}

@inproceedings{abdul_cmac_2008,
	title = {{CMAC} for driver behavior profiling based on real-time driving data},
	isbn = {978-160560617-0 (ISBN)},
	url = {https://www.scopus.com/inward/record.uri?eid=2-s2.0-84883707435&partnerID=40&md5=e54b08a3826b76cc1eb3132ca7a3c969},
	abstract = {There have been numerous studies to understand driver behavior for purpose of safe and comfort in driving. Abnormalities during driving due to stress and other emotional factors could the cause affecting accidents, thus early detection or prediction could help prevent accidents. In this paper we present simple and effective methods for an in-car data acquisition in collecting real time driving data. These data will be used to investigate the effectiveness of driver behavior, focusing on driver's response to the brake and gas pedals. Driver's behaviors were profiled using the cerebellum model articulation controller (CMAC) feature map taking inputs from the brake and gas pedals pressure signals and its derivative. From the CMAC outputs, relevant features were extracted using Mel-Frequency Cepstral Coefficient (MFCC) or the Gaussian Mixture Model (GMM). Experimental results show the potential of using these features for verifying drivers and also its behavior under differing driving conditions.},
	language = {English},
	booktitle = {Int. {Conf}. {Comput}. {Appl}. {Ind}. {Eng}., {CAINE}},
	author = {Abdul, W. and Kamaruddin, N. and Khalid, M.},
	year = {2008},
	note = {Journal Abbreviation: Int. Conf. Comput. Appl. Ind. Eng., CAINE},
	keywords = {Accidents, Brake pedal pressure, Brake pedals, Brakes, CMAC, Computer applications, Driver verification., Gas pedal pressure, Gas pedals, GMM, MFCC, Speech recognition},
	pages = {215--220},
	annote = {Export Date: 28 December 2023; Cited By: 1; Conference name: 21st International Conference on Computer Applications in Industry and Engineering, CAINE 2008; Conference date: 12 November 2008 through 14 November 2008; Conference code: 99056},
}

@article{abel_fatigue_2022,
	title = {Fatigue in {Patients} {With} {Head} and {Neck} {Cancer} {Treated} {With} {Radiation} {Therapy}: {A} {Prospective} {Study} of {Patient}-{Reported} {Outcomes} and {Their} {Association} {With} {Radiation} {Dose} to the {Cerebellum}},
	volume = {7},
	issn = {24521094 (ISSN)},
	url = {https://www.scopus.com/inward/record.uri?eid=2-s2.0-85131077278&doi=10.1016%2fj.adro.2022.100960&partnerID=40&md5=29bb0f005eb48ff4b67427fe6e62a33e},
	doi = {10.1016/j.adro.2022.100960},
	abstract = {Purpose: Although fatigue is a known side effect in patients with head and neck cancer (HNC) receiving radiation therapy, knowledge regarding long-term fatigue and dose-response relationships to organs at risk is scarce. The aim of this prospective study was to analyze patient-reported fatigue in patients with HNC receiving radiation therapy and to explore any possible association with organ-at-risk doses. Methods and Materials: Patients with HNC referred for curative radiation therapy were eligible for inclusion in the study. To assess patient-reported fatigue, quality of life questionnaires (European Organization for Research and Treatment of Cancer QLQ-C30 and QLQ-FA12) were distributed before treatment and 1, 3, 6, 12, 24, and 60 months after the start of treatment. Mean dose (Dmean) and near maximum dose (D2\%) of the cerebellum and brain stem were evaluated in relation to baseline-adjusted fatigue scores at 3 months. Results: One hundred twenty-six patients treated with intensity modulated radiation therapy between 2008 and 2010 were available for final analysis. Female sex and age {\textless}60 years were associated with higher fatigue at baseline, whereas patients also treated with chemotherapy had reduced physical and emotional fatigue at 6 months. Physical fatigue (QLQ-FA12 scale) increased from baseline up to 3 months (29 vs 59; P {\textless} .0001) but showed no difference compared with baseline from 1 to 5 years. Emotional fatigue was significantly lower at 5 years compared with baseline (14 vs 28; P {\textless} .0001). Patients with cerebellum Dmean {\textgreater} 3.5 Gy had higher mean physical fatigue scores at 3 months (38 vs 27; P = .036). Conclusions: Although there is a significant increase in fatigue scores for patients with HNC up to 1 year after radiation therapy, this study showed a return to baseline levels at 5 years. A possible association was found between physical fatigue and a higher mean dose to the cerebellum. © 2022 The Authors},
	language = {English},
	number = {5},
	journal = {Adv. Radiat. Oncol.},
	author = {Abel, E. and Silander, E. and Nordström, F. and Olsson, C. and Brodin, N.P. and Nyman, J. and Björk-Eriksson, T. and Hammerlid, E.},
	year = {2022},
	note = {Publisher: Elsevier Inc.},
	keywords = {brain stem, cerebellum, controlled study, male, adult, Article, cohort analysis, female, human, aged, sex difference, major clinical study, cancer surgery, age, cancer fatigue, cancer patient, cancer radiotherapy, cancer survivor, cervical lymph node metastasis, chemoradiotherapy, cisplatin, European Organization for Research and Treatment of Cancer Quality of Life Questionnaire Core 30, fluorouracil, head and neck cancer, hypopharynx cancer, induction chemotherapy, intensity modulated radiation therapy, longitudinal study, minimal residual disease, mouth cancer, nasopharynx cancer, neck dissection, organs at risk, oropharynx cancer, patient-reported outcome, prospective study, quality of life, radiation dose, radical resection, salvage therapy},
	annote = {Export Date: 28 December 2023; Cited By: 5; Correspondence Address: E. Abel; Department of Oncology, Institute of Clinical Sciences, Sahlgrenska Academy, University of Gothenburg, Gothenburg, Sweden; email: edvard.abel@oncology.gu.se},
}

@article{acharya_adaptive_2021,
	title = {Adaptive {Proton} {Therapy} for {Pediatric} {Patients}: {Improving} the {Quality} of the {Delivered} {Plan} {With} {On}-{Treatment} {MRI}},
	volume = {109},
	issn = {03603016 (ISSN)},
	url = {https://www.scopus.com/inward/record.uri?eid=2-s2.0-85096004711&doi=10.1016%2fj.ijrobp.2020.08.036&partnerID=40&md5=6bfcc7ccdba780e6958b5222fb05ddba},
	doi = {10.1016/j.ijrobp.2020.08.036},
	abstract = {Purpose: Pencil-beam scanning proton therapy is particularly sensitive to anatomic changes, which may affect the delivered dose distribution. This study examined whether offline adaptation using on-treatment magnetic resonance imaging (MRI) scan during proton therapy could improve plan quality for pediatric patients. Methods and Materials: Pediatric patients with at least 1 MRI scan in the treatment position (MRItx) during proton therapy between January 2017 and July 2019 were retrospectively reviewed. Patients underwent MRI and computed tomography simulation. Cases were planned with scenario-based optimization with 3 mm/3\% positional/range uncertainty. Patients demonstrating anatomic change on MRItx were recontoured. The original plans were applied to the anatomy-of-the-day for dose recalculation (delivered plans). Plans were subsequently reoptimized offline, using original beam angles and dose-volume constraints (adapted plans). Delivered plans were compared with adapted plans to detect significant changes in plan quality, defined as a ≥5\% decrease in the clinical target volume (CTV) receiving 95\% of the prescription dose (V95) or a ≥5\% increase in the dose-volume parameter used as an organ-at-risk constraint. Results: Seventy-three pediatric patients were eligible, with 303 MRI scans (73 simulation and 230 MRItx scans) available for analysis. The median MRItx scans per patient was 3 (range, 1-7). Twenty patients (27\%) showed anatomic change, with 11 (55\%) demonstrating a significant change in delivered plan quality. Significant changes were noted on MRItx from week 2 (n = 3) or week 3 (n = 8). Seven of these 11 patients (64\%) had a significantly reduced CTV V95 (median decrease, 7.6\%; range, 5\%-16\%). Four (36\%) had a significantly increased dose to the brain stem, hippocampus, and/or optic apparatus. Eight had a suprasellar low-grade glioma or head and neck rhabdomyosarcoma. Conclusion: On-treatment MRI was useful in detecting anatomic changes during proton therapy. MRI-based offline adaptation improved plan quality for most patients with anatomic changes. Further studies should determine the clinical value of MRI-based adaptive therapy for pediatric patients. © 2020 Elsevier Inc.},
	language = {English},
	number = {1},
	journal = {Int. J. Radiat. Oncol. Biol. Phys.},
	author = {Acharya, S. and Wang, C. and Quesada, S. and Gargone, M.A. and Ates, O. and Uh, J. and Krasin, M.J. and Merchant, T.E. and Hua, C.-H.},
	year = {2021},
	note = {Publisher: Elsevier Inc.},
	keywords = {controlled study, male, adult, Article, clinical article, female, human, case report, cerebellum tumor, child, priority journal, nuclear magnetic resonance imaging, computer assisted tomography, follow up, adolescent, preschool child, hippocampus, school child, acute toxicity, adaptive proton therapy, Adaptive therapy, antineoplastic agent, bevacizumab, cancer adjuvant therapy, cancer chemotherapy, clinical outcome, clinical target volume, Clinical target volumes, Computerized tomography, Dose distributions, dose volume histogram, Dose-volume parameters, ependymoma, erdafitinib, family decision making, glioma, gross tumor volume, head and neck tumor, health care quality, hyperbaric oxygen therapy, image quality, interventional radiology, Low-grade gliomas, Magnetic resonance imaging, Methods and materials, Off-line adaptation, oral mucositis, parameningeal disorder, pediatric patient, Pediatric patients, Pediatrics, Proton beam therapy, Proton beams, proton therapy, radiation dermatitis, radiation necrosis, radiotherapy dosage, relative biologic effectiveness, retrospective study, rhabdomyosarcoma, soft tissue sarcoma, steroid, steroid therapy, vemurafenib},
	pages = {242--251},
	annote = {Export Date: 28 December 2023; Cited By: 12; Correspondence Address: S. Acharya; Department of Radiation Oncology, St. Jude Children's Research Hospital, Memphis, United States; email: sahaja.acharya@stjude.org; CODEN: IOBPD},
}

@article{adolfi_convergence_2017,
	title = {Convergence of interoception, emotion, and social cognition: {A} twofold {fMRI} meta-analysis and lesion approach},
	volume = {88},
	issn = {00109452 (ISSN)},
	url = {https://www.scopus.com/inward/record.uri?eid=2-s2.0-85009183719&doi=10.1016%2fj.cortex.2016.12.019&partnerID=40&md5=18196129d32d939d18ff65da5828d0f8},
	doi = {10.1016/j.cortex.2016.12.019},
	abstract = {Guided by indirect evidence, recent approaches propose a tripartite crosstalk among interoceptive signaling, emotional regulation, and low-level social cognition. Here we examined the neurocognitive convergence of such domains. First, we performed three meta-analyses of functional magnetic resonance imaging studies to identify which areas are consistently coactivated by these three systems. Multi-level Kernel Density Analysis (MKDA) revealed major overlaps in the right anterior insular and frontotemporal regions (viz., the orbitofrontal and inferior frontal gyri, the amygdala, and mid temporal lobe/subcortical structures). Second, we explored such domains in patients with fronto-insulo-temporal damage. Relative to controls, the patients showed behavioral impairments of interoception, emotional processing, and social cognition, with preservation of other cognitive functions. Convergent results from both studies offer direct support for a model of insular-frontotemporal regions integrating interoception, emotion, and social cognition. © 2016 Elsevier Ltd},
	language = {English},
	journal = {Cortex},
	author = {Adolfi, F. and Couto, B. and Richter, F. and Decety, J. and Lopez, J. and Sigman, M. and Manes, F. and Ibáñez, A.},
	year = {2017},
	note = {Publisher: Masson SpA},
	keywords = {cerebellum, male, adult, Article, brain ischemia, female, human, middle aged, Brain, Male, Adult, aged, Aged, brain, Female, Humans, Magnetic Resonance Imaging, Middle Aged, nuclear magnetic resonance imaging, pathophysiology, physiology, cingulate gyrus, temporal lobe, Stroke, diagnostic imaging, emotion, Emotions, caudate nucleus, functional magnetic resonance imaging, functional neuroimaging, amygdala, anterior insula, Brain Ischemia, claustrum, frontal lobe, Frontal Lobe, Frontotemporal networks, inferior frontal gyrus, Insula, interoception, Interoception, meta analysis, Multi-level Kernel Density Analysis, orbital cortex, perception, postcentral gyrus, social cognition, Social Perception, superior temporal gyrus, thalamus},
	pages = {124--142},
	annote = {Export Date: 28 December 2023; Cited By: 136; CODEN: CRTXA},
}

@article{abecassis_toward_2016,
	title = {Toward a comprehensive assessment of functional outcomes in pediatric patients with brain arteriovenous malformations: {The} {Pediatric} {Quality} of {Life} {Inventory}},
	volume = {18},
	issn = {19330707 (ISSN)},
	url = {https://www.scopus.com/inward/record.uri?eid=2-s2.0-85013032121&doi=10.3171%2f2016.6.PEDS16103&partnerID=40&md5=6ef63df0b4899791dc0ab4553b4ad1b9},
	doi = {10.3171/2016.6.PEDS16103},
	abstract = {OBJECTIVE: Brain arteriovenous malformations (bAVMs) are rare in pediatric patients but represent the most common cause of hemorrhagic stroke in this population. Pediatric patients demonstrate superior outcomes in comparison with adult patients with similar lesions and presentations. Most studies of clinical outcomes of pediatric bAVMs use the modified Rankin Scale (mRS), despite a lack of validation in pediatric patients. METHODS: The authors interviewed the parents of 26 pediatric patients who underwent multimodality bAVM treatment and administered the Pediatric Quality of Life Inventory (PedsQL) - a well-validated tool for pediatric outcomes that quantifies performance in a physical, emotional, social, and school domains. They also reviewed clinical information from the patients' medical charts. Statistical analysis was performed using a log-transformed t-test, the Mann-Whitney exact test, the Kruskal-Wallis test, and Spearman correlation. In addition, the literature was reviewed for prior reports of clinical outcome of pediatric cases of bAVM. RESULTS: The average PedsQL health-related quality of life score was 71 ± 24, with an average age at diagnosis of 12.5 years and an average follow-up period of 6.8 years. Seventeen patients (65\%) presented with hemorrhage and 4 (15\%) with seizures. PedsQL scores correlated strongly and at a statistically significant level (p {\textless} 0.001) with mRS, Pediatric Overall Performance Category (POPC), Pediatric Cerebral Performance Category (PCPC), and Glasgow Outcome Scale scores. Multivariate modeling validated special education, corrective devices, and cure status as significant predictors of PedsQL scores. Statistically significant risk factors for undergoing placement of a ventriculoperitoneal shunt included lower Glasgow Coma Scale motor scores on admission (p = 0.042), cerebellar location (p = 0.046), and nidus volume (p = 0.017). Neither treatment modality nor location statistically affected clinical outcomes at follow-up. CONCLUSIONS: There have been few studies of long-term clinical outcomes of bAVM in pediatric patients, and previously published studies have used conventional metrics that have been validated in the adult population, such as the mRS. Although these metrics can serve as reasonable surrogates, an accurate understanding of overall health-related quality of life is contingent on utilizing validated toolsets, such as the PedsQL. ©AANS, 2016.},
	language = {English},
	number = {5},
	journal = {J. Neursurg. Pediatr.},
	author = {Abecassis, I.J. and Nerva, J.D. and Barber, J. and Rockhill, J. and Ellenbogen, R.G. and Kim, L.J. and Sekhar, L.N.},
	year = {2016},
	note = {Publisher: American Association of Neurological Surgeons},
	keywords = {brain stem, cerebellum, male, Article, clinical article, female, human, aphasia, child, Child, Male, priority journal, Female, Humans, young adult, Young Adult, basal ganglion, follow up, functional status, neurologic disease, adolescent, Adolescent, convalescence, Retrospective Studies, emotion, seizure, headache, quality of life, clinical outcome, retrospective study, thalamus, brain arteriovenous malformation, brain ventricle peritoneum shunt, Clinical outcomes, Follow-Up Studies, Functional status, Glasgow outcome scale, Intracranial Arteriovenous Malformations, medical record review, Neurological surgery outcomes, occipital lobe, parietal lobe, Pediatric brain arteriovenous malformations, psychology, Quality of Life, questionnaire, radiosurgery, Recovery of Function, risk factor, social aspect, special education, standards, Surveys and Questionnaires, treatment outcome, Treatment Outcome, Vascular disorders},
	pages = {611--622},
	annote = {Export Date: 28 December 2023; Cited By: 17; Correspondence Address: L.N. Sekhar; Department of Neurological Surgery, University of Washington, Harborview Medical Center, Seattle, 325 9th Ave., Box 359924, 98104, United States; email: lsekhar@u.washington.edu},
}

@article{abele_olfactory_2003,
	title = {Olfactory dysfunction in cerebellar ataxia and multiple system atrophy},
	volume = {250},
	issn = {03405354 (ISSN)},
	url = {https://www.scopus.com/inward/record.uri?eid=2-s2.0-1642553299&doi=10.1007%2fs00415-003-0248-4&partnerID=40&md5=0398c9d420f5653d0b9cd3cc0897aaaa},
	doi = {10.1007/s00415-003-0248-4},
	abstract = {Background: Olfactory dysfunction has been reported in Parkinson's (PD) and Alzheimer's disease (AD). Objective: We studied olfactory function in eight patients with multiple system atrophy of cerebellar type (MSA-C), eleven patients with sporadic cerebellar ataxia of unknown etiology and thirteen controls matched for age and gender. Subjects received tests for n-butanol odor thresholds, odor identification, and odor discrimination. Results: Olfactory thresholds were abnormally high in 16\% of the patients. Odor discrimination and odor identification were impaired in 44\% and 74\% of the patients, respectively. There was no significant difference in olfactory function between patients with sporadic ataxia of unknown etiology and MSA-C patients. Conclusions: The present data suggest that olfactory dysfunction is common to various neurodegenerative disorders and not specifically restricted to PD or AD. Cerebellar dysfunction affected suprathresh-old olfactory function more severely than odor thresholds. Thus cerebellar lesions may affect the processing of odor-related information to a higher degree than the transport of odorants to the receptor through sniffing.},
	language = {English},
	number = {12},
	journal = {J. Neurol.},
	author = {Abele, M. and Riet, A. and Hummel, T. and Klockgether, T. and Wüllner, U.},
	year = {2003},
	keywords = {article, controlled study, male, adult, clinical article, female, human, Male, priority journal, aged, Female, Humans, Middle Aged, cerebellar ataxia, Cerebellar Ataxia, butanol, chemical cue, Multiple system atrophy, Multiple System Atrophy, odor, Olfaction Disorders, olfactory discrimination, Olfactory dysfunction, olfactory nerve disease, Shy Drager syndrome, smelling, Sporadic cerebellar ataxia, statistical significance},
	pages = {1453--1455},
	annote = {Export Date: 28 December 2023; Cited By: 64; Correspondence Address: M. Abele; Dept. of Neurology, University Bonn, 53105 Bonn, Sigmund-Freud-Strasse 25, Germany; email: michael.abele@uni-bonn.de; CODEN: JNRYA},
}

@article{abulaiti_influence_2011,
	title = {Influence of fastigial nucleus stimulation on heart rate variability of surgically induced myocardial infarction rats: {Fastigial} nucleus stimulation and autonomous nerve activity},
	volume = {26},
	issn = {16152573 (ISSN)},
	url = {https://www.scopus.com/inward/record.uri?eid=2-s2.0-82655189965&doi=10.1007%2fs00380-010-0108-y&partnerID=40&md5=cfea60934503ac8908efabc2159d6f74},
	doi = {10.1007/s00380-010-0108-y},
	abstract = {Electrical stimulation of the rostal cerebellar fastigial nucleus (FNS) has been proved to have neuroprotective effects, but it is not known whether FNS also has a cardioprotective effect. One hundred Sprague-Dawley rats were randomly allocated into four groups, including a sham-operation group (Sham group), rats whose coronary arteries were ligated but the FNs were sham stimulated (AMI group), rats in which both coronary arteries were ligated and FNs were stimulated (FNS group), and rats whose fastigial nuclei were lesioned 5 days before ligation, then their coronary arteries were ligated and FNs were stimulated (FNL group). Heart rate variability parameters were monitored 6 h, 24 h, 7 days and 21 days after ligation, and mortality rates, hemodynamic parameters and infarction sizes were compared after 21 days. FNS improved the survival of rats, and this may be due to the increased vagal and decreased sympathetic tone. FN stimulation does not affect infarction size and hemodynamic parameters. FN stimulation may have a protective effect on surgically induced myocardial infarction rats. © 2010 Springer.},
	language = {English},
	number = {6},
	journal = {Heart Vessels},
	author = {Abulaiti, A. and Hu, D. and Zhu, D. and Zhang, R.},
	year = {2011},
	keywords = {animal experiment, animal tissue, article, controlled study, nonhuman, rat, priority journal, Animals, animal model, Rats, Disease Models, Animal, Time Factors, Rats, Sprague-Dawley, autonomic nervous system, Autonomic Nervous System, brain depth stimulation, Cerebellar Nuclei, coronary artery ligation, Electric Stimulation Therapy, Electrical stimulation, fastigial nucleus, Fastigial nucleus, Heart, heart infarction, heart infarction size, Heart Rate, heart rate variability, Heart rate variability (HRV), hemodynamics, mortality, Myocardial infarction, Myocardial Infarction, Myocardium, Norepinephrine, outcome assessment, survival},
	pages = {654--662},
	annote = {Export Date: 28 December 2023; Cited By: 5; Correspondence Address: A. Abulaiti; Cardiovascular Department, Armed Police Hospital of Xinjiang, Urumqi 830091, No. 669 South Nanchang Road, China; email: almjtj@gmail.com; CODEN: HEVEE},
}

@article{adamczyk_expression_2005,
	title = {Expression of α-synuclein in different brain parts of adult and aged rats},
	volume = {56},
	issn = {08675910 (ISSN)},
	url = {https://www.scopus.com/inward/record.uri?eid=2-s2.0-16444371982&partnerID=40&md5=7d63c003d2a31c69a23c2c63cf8c9cce},
	abstract = {The synucleins are a family of presynaptic proteins that are abundant in neurons and include α-, β-, and γ-synuclein. α-Synuclein (ASN) is involved in several neurodegenerative age-related disorders but its relevance in physiological aging is unknown. In the present study we investigated the expression of ASN mRNA and protein in the different brain parts of the adult (4-month-old) and aged (24-month-old) rats by using RT-PCR technique and Western blot, respectively. Our results indicated that mRNA expression and immunoreactivity of ASN is similar in brain cortex, hippocampus and striatum but markedly lower in cerebellum comparing to the other brain parts. Aging lowers ASN mRNA expression in striatum and cerebellum by about 40\%. The immunoreactivity of ASN in synaptic plasma membranes (SPM) from aged brain cortex, hippocampus and cerebellum is significantly lower comparing to adult by 39\%, 24\% and 65\%, respectively, β synuclein (BSN) was not changed in aged brain comparing to adult. Age-related alteration of ASN may affect the nerve terminals structure and function.},
	language = {English},
	number = {1},
	journal = {J. Physiol. Pharmacol.},
	author = {Adamczyk, A. and Solecka, J. and Strosznajder, J.B.},
	year = {2005},
	keywords = {article, brain cortex, cerebellum, corpus striatum, male, nonhuman, rat, rat strain, Brain, Male, Animals, Western blotting, aged, aging, Aging, animal cell, Rats, messenger RNA, protein expression, hippocampus, Hippocampus, Cerebral Cortex, Rats, Wistar, alpha synuclein, alpha-Synuclein, beta synuclein, beta-Synuclein, Corpus Striatum, gamma synuclein, gamma-Synuclein, Gene Expression Regulation, immunoreactivity, Immunoreactivity, MRNA expression, nerve ending, Nerve Tissue Proteins, Presynaptic Terminals, reverse transcription polymerase chain reaction, synaptic membrane, Synucleins, α-synuclein},
	pages = {29--37},
	annote = {Export Date: 28 December 2023; Cited By: 35; CODEN: JPHPE},
}

@article{abe_crossed_1997,
	title = {Crossed cerebellar diaschisis in chronic {Broca}'s aphasia},
	volume = {39},
	issn = {00283940 (ISSN)},
	url = {https://www.scopus.com/inward/record.uri?eid=2-s2.0-0030813086&doi=10.1007%2fs002340050480&partnerID=40&md5=e14cbdf631944b1b3cf120379535e01e},
	doi = {10.1007/s002340050480},
	abstract = {The cerebellum has anatomical connections to the cerebral cortex, through which it can affect language function. To study these connections, we investigated patients with chronic Broca's aphasia using MRI and single-photon emission computed tomography (SPECT). We selected 15 such patients (9 male, 6 female, aged 17-64 years, mean age 56 years) from 30 chronically aphasic patients. Using the results of SPECT, we divided them into patients with (group 1) and without (group 2) crossed cerebellar diaschisis (CCD). We compared the language function of the two groups. Patients in group showed classical Broca's aphasia, while patients in group 2 showed mainly word-finding difficulty. Patients with CCD hat infarcts involving the lower part of the frontal gyrus but patients without CCD did not, which suggests that this region may have functional and anatomical connections with the cerebellum. Our findings support the notion that the cerebellum contributes to language.},
	language = {English},
	number = {9},
	journal = {NEURORADIOLOGY},
	author = {Abe, K. and Ukita, H. and Yorifuji, S. and Yanagihara, T.},
	year = {1997},
	keywords = {article, male, adult, cerebellum disease, clinical article, female, human, Cerebellum, Male, priority journal, Adult, Aged, Female, Humans, Magnetic Resonance Imaging, Middle Aged, nuclear magnetic resonance imaging, Neuropsychological Tests, adolescent, Adolescent, neuroanatomy, Cerebral Cortex, Cerebellar Diseases, intravenous drug administration, single photon emission computer tomography, Tomography, Emission-Computed, Single-Photon, Brain Ischemia, Aphasia, Broca, ataxic aphasia, Broca's aphasia, Chronic Disease, Diaschisis, cerebellar, Dominance, Cerebral, Energy Metabolism, hexamethylpropylene amine oxime technetium tc 99m, language ability, Oxygen Consumption, Regional Blood Flow, Single photon emission computed tomography},
	pages = {624--626},
	annote = {Export Date: 28 December 2023; Cited By: 22; CODEN: NRDYA},
}

@article{abell_neuroanatomy_1999,
	title = {The neuroanatomy of autism: {A} voxel-based whole brain analysis of structural scans},
	volume = {10},
	issn = {09594965 (ISSN)},
	url = {https://www.scopus.com/inward/record.uri?eid=2-s2.0-0033519549&doi=10.1097%2f00001756-199906030-00005&partnerID=40&md5=d3819ada3084818d6e97570a2ec4343a},
	doi = {10.1097/00001756-199906030-00005},
	abstract = {Autism is a biological disorder which affects social cognition, and understanding brain abnormalities of the former will elucidate the brain basis of the latter. We report structural MRI data on 15 high-functioning individuals with autistic disorder. A voxel-based whole brain analysis identified grey matter differences in an amygdala centered system relative to 15 age- and IQ-matched controls. Decreases of grey matter were found in anterior parts of this system (right paracingulate sulcus, left inferior frontal gyrus). Increases were found in posterior parts (amygdala/peri- amygdaloid cortex, middle temporal gyrus, inferior temporal gyrus), and in regions of the cerebellum. These structures are implicated in social cognition by animal, imaging and histopathological studies. This study therefore provides converging evidence of the physiological basis of social cognition.},
	language = {English},
	number = {8},
	journal = {NeuroReport},
	author = {Abell, F. and Krams, M. and Ashburner, J. and Passingham, R. and Friston, K. and Frackowiak, R. and Happé, F. and Frith, C. and Frith, U.},
	year = {1999},
	note = {Publisher: Lippincott Williams and Wilkins},
	keywords = {article, controlled study, male, adult, clinical article, cognition, female, human, priority journal, nuclear magnetic resonance imaging, amygdaloid nucleus, cingulate gyrus, neuroanatomy, Anterior cingulate, autism, social interaction, Amygdala, Autism, neuroradiology, Social cognition, Structural MRI},
	pages = {1647--1651},
	annote = {Export Date: 28 December 2023; Cited By: 419; CODEN: NERPE},
}

@article{adamaszek_consensus_2017,
	title = {Consensus {Paper}: {Cerebellum} and {Emotion}},
	volume = {16},
	issn = {14734222 (ISSN)},
	url = {https://www.scopus.com/inward/record.uri?eid=2-s2.0-84982813089&doi=10.1007%2fs12311-016-0815-8&partnerID=40&md5=a6813472650315b591ddfe18fffe853c},
	doi = {10.1007/s12311-016-0815-8},
	abstract = {Over the past three decades, insights into the role of the cerebellum in emotional processing have substantially increased. Indeed, methodological refinements in cerebellar lesion studies and major technological advancements in the field of neuroscience are in particular responsible to an exponential growth of knowledge on the topic. It is timely to review the available data and to critically evaluate the current status of the role of the cerebellum in emotion and related domains. The main aim of this article is to present an overview of current facts and ongoing debates relating to clinical, neuroimaging, and neurophysiological findings on the role of the cerebellum in key aspects of emotion. Experts in the field of cerebellar research discuss the range of cerebellar contributions to emotion in nine topics. Topics include the role of the cerebellum in perception and recognition, forwarding and encoding of emotional information, and the experience and regulation of emotional states in relation to motor, cognitive, and social behaviors. In addition, perspectives including cerebellar involvement in emotional learning, pain, emotional aspects of speech, and neuropsychiatric aspects of the cerebellum in mood disorders are briefly discussed. Results of this consensus paper illustrate how theory and empirical research have converged to produce a composite picture of brain topography, physiology, and function that establishes the role of the cerebellum in many aspects of emotional processing. © 2016, Springer Science+Business Media New York.},
	language = {English},
	number = {2},
	journal = {Cerebellum},
	author = {Adamaszek, M. and D’Agata, F. and Ferrucci, R. and Habas, C. and Keulen, S. and Kirkby, K.C. and Leggio, M. and Mariën, P. and Molinari, M. and Moulton, E. and Orsi, L. and Van Overwalle, F. and Papadelis, C. and Priori, A. and Sacchetti, B. and Schutter, D.J. and Styliadis, C. and Verhoeven, J.},
	year = {2017},
	note = {Publisher: Springer New York LLC},
	keywords = {cerebellum, nonhuman, human, mood disorder, Cerebellum, animal, Animals, Humans, neuroimaging, physiology, recognition, Recognition, Learning, nuclear magnetic resonance spectroscopy, emotion, Emotions, event related potential, perception, aggression, anger, consensus development, Emotion, functional connectivity, language, locomotion, Mood, neurophysiology, Neurophysiology, Neurotopography, nociception, pain, Pain, Perception, Processing, resting state network, Review, social behavior, speech, Speech},
	pages = {552--576},
	annote = {Export Date: 28 December 2023; Cited By: 330; Correspondence Address: M. Adamaszek; Department of Clinical and Cognitive Neurorehabilitation, Klinik Bavaria Kreischa, Kreischa, An der Wolfsschlucht, 01731, Germany; email: michael.adamaszek@freenet.de; CODEN: CEREC},
}

@incollection{adamaszek_current_2022,
	title = {Current and {Future} {Perspectives} of the {Cerebellum} in {Affective} {Neuroscience}},
	volume = {1378},
	isbn = {00652598 (ISSN)},
	url = {https://www.scopus.com/inward/record.uri?eid=2-s2.0-85135414566&doi=10.1007%2f978-3-030-99550-8_19&partnerID=40&md5=2e7c92f2abbeb3366af400094fec36f0},
	abstract = {The importance of the cerebellum in basic as well as higher order domains of affect processing in the brain has been vividly elaborated and specified by the contributions collected in this book. Indeed, according to increasingly precise research findings in functional neuroimaging and functional neurophysiology, individually delineable areas of the cerebellum play a role in virtually all process levels of the responsible networks of emotion perception, attribution, and experience via a variety of reciprocal connections to the limbic system and distinct areas of the parietal, temporal, and prefrontal cortex. The works in this book identify alternative perspectives in neuroscience research that offer new directions in future investigations. Important aspects will be to pin down the precise cerebellar processes in multiple sensory integration and allocation in cognitive and affective evaluation, and also cognitive-affective as well as motor behavioral responses. In this context, imaging and electrophysiological techniques will highlight the spatial and temporal, and thus the topographic and topological, specificities of the cerebellar areas to the respective networks. In the final chapter, questions and suggestions for future neuroscientific investigations are identified, from whose developments several fields of neurological and psychological disciplines could benefit in order to open up therapeutic avenues for people with cerebellar disorders. © 2022, The Author(s), under exclusive license to Springer Nature Switzerland AG.},
	language = {English},
	booktitle = {Adv. {Exp}. {Med}. {Biol}.},
	publisher = {Springer},
	author = {Adamaszek, M. and Manto, M. and Schutter, D.J.L.G.},
	collaborator = {{35902479}},
	year = {2022},
	doi = {10.1007/978-3-030-99550-8_19},
	note = {Journal Abbreviation: Adv. Exp. Med. Biol.},
	keywords = {brain region, cerebellum, cerebellum disease, cognition, human, Cerebellum, Humans, physiology, brain function, prefrontal cortex, diagnostic imaging, electrophysiology, Cerebellar Diseases, emotion, Emotions, event related potential, functional magnetic resonance imaging, psychology, Emotion, locomotion, artificial neural network, associative learning, Cerebellar-cortico-limbic networks, cerebellum cortex, clinical evaluation, clinical research, default mode network, Disorder, executive network, frontoparietal network, limbic system, neuroscience, Neurosciences, parietal cortex, Prefrontal Cortex, salience network, sensory system, signal processing, topography},
	pages = {303--313},
	annote = {Export Date: 28 December 2023; Cited By: 1; Correspondence Address: M. Adamaszek; Department of Clinical and Cognitive Neurorehabilitation, Klinik Bavaria Kreischa, Kreischa, Germany; email: michael.adamaszek@freenet.de; CODEN: AEMBA},
}

@article{agarwal_cognition_2022,
	title = {Cognition in trinucleotide repeat spinocerebellar ataxias: {A} review},
	volume = {25},
	issn = {09722327 (ISSN)},
	url = {https://www.scopus.com/inward/record.uri?eid=2-s2.0-85138707801&doi=10.4103%2faian.aian-63-22&partnerID=40&md5=2567919c1d1f086ae8367b669fbb2683},
	doi = {10.4103/aian.aian-63-22},
	abstract = {Spinocerebellar ataxias (SCAs) comprise a group of complex and heterogeneous hereditary neurodegenerative disorders characterized by cerebellar ataxia, with ophthalmoplegia, pyramidal and extrapyramidal features, peripheral neuropathy, motor neuron disease, pigmentary retinopathy, epilepsy, and dementia in varying proportions. Cognitive impairment is not frequent in SCAs but is rarely noticed since it gets camouflaged behind the exorbitant ataxic manifestations of the disease. The exact incidence and extent of cognitive impairment in these rare disorders are not known due to the heterogeneity between different SCA types and different modalities of testing employed in different studies. Through our review, we have summarized the cognitive aspects of SCA and can safely conclude that cognitive dysfunction is common in some SCA types when compared to others. Not only is it important to appreciate its presence as a symptom complex in SCA but also is the need to actively search and treat it to improve the patients' quality of life. © 2022 Wolters Kluwer Medknow Publications. All rights reserved.},
	language = {English},
	number = {4},
	journal = {Ann. Indian Acad. Neurol.},
	author = {Agarwal, A. and Faruq, M. and Garg, A. and Srivastava, A.K.},
	year = {2022},
	note = {Publisher: Wolters Kluwer Medknow Publications},
	keywords = {attention, cerebellar cognitive affective syndrome, cognition, cognitive defect, crossed cerebellar diaschisis, human, Ataxia, learning, neuropsychological test, brain disease, spinocerebellar degeneration, Review, anatomical concepts, basal forebrain nuclei cholinergic projections, delayed recall, depth perception, direct cortical involvement, executive function, immediate   recall, intelligence quotient, language function, logical thinking function, mental function, Mini Mental State Examination, orientation function, prefrontal cortico striato thalamo cortical loops, SCA, spinocerebellar  ataxia  12, spinocerebellar  ataxia 1, spinocerebellar  ataxia 17, spinocerebellar  ataxia 2, spinocerebellar  ataxia 3, spinocerebellar  ataxia 6, trinucleotide repeat, verbal memory, visual attention, visual memory, visuospatial memory},
	pages = {601--605},
	annote = {Export Date: 28 December 2023; Cited By: 0; Correspondence Address: A.K. Srivastava; GF, CN Center, All India Institute of Medical Sciences (AIIMS), New Delhi, India; email: achalsrivastava@hotmail.com},
}

@article{adamaszek_impairment_2014,
	title = {Impairment of emotional facial expression and prosody discrimination due to ischemic cerebellar lesions},
	volume = {13},
	issn = {14734222 (ISSN)},
	url = {https://www.scopus.com/inward/record.uri?eid=2-s2.0-84904703471&doi=10.1007%2fs12311-013-0537-0&partnerID=40&md5=cf3ba68b02d0e4b97d6c9eb9e3e7abd3},
	doi = {10.1007/s12311-013-0537-0},
	abstract = {A growing literature points to a specific role of the cerebellum in affect processing. However, understanding of affect processing disturbances following discrete cerebellar lesions is limited. We administered the Tübingen Affect Battery to assess recognition of emotional facial expression and emotional prosody in 15 patients with a cerebellar infarction and 10 age-matched controls. On emotional facial expression tasks, patients compared to controls showed impaired selection and matching of facial affect. On prosody tasks, patients showed marked impairments in naming affect and discriminating incongruencies. These deficits were more pronounced for negative affects. Our results confirm a significant role of the cerebellum in processing emotional recognition, a component of social cognition. © Springer Science+Business Media 2013.},
	language = {English},
	number = {3},
	journal = {Cerebellum},
	author = {Adamaszek, M. and D'Agata, F. and Kirkby, K.C. and Trenner, M.U. and Sehm, B. and Steele, C.J. and Berneiser, J. and Strecker, K.},
	year = {2014},
	note = {Publisher: Springer New York LLC},
	keywords = {article, cerebellum, controlled study, male, adult, brain ischemia, clinical article, female, human, middle aged, Cerebellum, Male, priority journal, Adult, aged, Aged, Female, Humans, Middle Aged, neuropsychological test, Neuropsychological Tests, pathophysiology, physiology, recognition, task performance, ataxia, dysarthria, cerebellum infarction, emotion, Emotions, facial expression, Brain Ischemia, social cognition, Social cognition, speech, affect, cerebellum injury, emotional facial expression, emotional prosody, Emotional recognition, emotionality, Facial expression, Facial Expression, gesture, image processing, Image Processing, Computer-Assisted, information processing, named inventories, questionnaires and rating scales, pattern recognition, Pattern Recognition, Visual, perceptive discrimination, Prosody, Recognition (Psychology), Tubingen Affect Battery, very elderly},
	pages = {338--345},
	annote = {Export Date: 28 December 2023; Cited By: 63; Correspondence Address: M. Adamaszek; Center for Neurologic Rehabilitation Leipzig, University of Leipzig, Bennewitz, 04828 Leipzig, Muldentalweg 1, Germany; email: michael.adamaszek@freenet.de; CODEN: CEREC},
}

@article{adeeb_pipeline_2016,
	title = {Pipeline {Embolization} {Device} for {Recurrent} {Cerebral} {Aneurysms} after {Microsurgical} {Clipping}},
	volume = {93},
	issn = {18788750 (ISSN)},
	url = {https://www.scopus.com/inward/record.uri?eid=2-s2.0-84978197320&doi=10.1016%2fj.wneu.2016.06.065&partnerID=40&md5=83951d851e3139eb3d64ac4bf00c3a78},
	doi = {10.1016/j.wneu.2016.06.065},
	abstract = {Background Microsurgical clipping is regarded as the most durable treatment for cerebral aneurysms. Aneurysm recurrence after clipping is uncommon and is associated with an increased risk of rupture. Reoperation for recurrent cerebral aneurysms is particularly challenging because of adhesions and scaring, and it carries a higher rate of morbidity and mortality. Pipeline embolization as a treatment option for recurrent aneurysms has rarely been reported. Methods A retrospective analysis of patients who underwent Pipeline Embolization Device (PED) placement for recurrent aneurysms after clipping at two major academic institutions in the United States was performed. Results Seven patients were identified. The median time between initial clipping and diagnosis of recurrence was 13 years (range, 5–20 years). No morbidity or mortality was associated with PED placement. Complete occlusion was achieved in all patients with imaging follow-up. A history of prior clipping did not affect PED placement or outcome. Conclusions PED for recurrent aneurysms after clipping may be a feasible alternative to reoperation. In our experience, treatment with PED for these aneurysms is safe and efficacious. © 2016 Elsevier Inc.},
	language = {English},
	journal = {World Neurosurg.},
	author = {Adeeb, N. and Griessenauer, C.J. and Moore, J. and Stapleton, C.J. and Patel, A.B. and Gupta, R. and Patel, A.S. and Thomas, A.J. and Ogilvy, C.S.},
	year = {2016},
	note = {Publisher: Elsevier Inc.},
	keywords = {male, adult, Article, clinical article, female, human, middle aged, case report, Male, Adult, aged, Aged, Female, Humans, Middle Aged, subarachnoid hemorrhage, follow up, neuroimaging, salvage therapy, retrospective study, treatment outcome, Treatment Outcome, mortality, acetylsalicylic acid, aneurysm clip, anterior cerebral artery, anticoagulant therapy, artificial embolization, brain artery aneurysm, cerebral revascularization, clinical trial, Clipping, clopidogrel, coil embolization, Combined Modality Therapy, craniotomy, devices, digital subtraction angiography, Embolization, Therapeutic, equipment design, Equipment Design, Flow diversion, heparin, intracranial aneurysm, Intracranial Aneurysm, loading drug dose, microsurgery, Microsurgery, middle cerebral artery, morbidity, multicenter study, multimodality cancer therapy, PED, Pipeline, pipeline embolization device, posterior inferior cerebellar artery, procedures, Rankin scale, Recurrence, recurrent disease, Salvage, Salvage Therapy, stent, Stents, Surgical, Treatment, United States},
	pages = {341--345},
	annote = {Export Date: 28 December 2023; Cited By: 22; Correspondence Address: C.S. Ogilvy; United States; email: cogilvy@bidmc.harvard.edu},
}

@incollection{abello_remote_2016,
	title = {Remote cerebellar hemorrhages},
	isbn = {978-331927987-9 (ISBN); 978-331927985-5 (ISBN)},
	url = {https://www.scopus.com/inward/record.uri?eid=2-s2.0-85030621595&doi=10.1007%2f978-3-319-27987-9_8&partnerID=40&md5=c81abc74ad0f7e9199485c7b6da44002},
	abstract = {Remote cerebellar hemorrhage is a rare complication of a variety of neurosurgical procedures, mainly supratentorial craniotomies, which occur frequently distant to the site of surgery. The precise mechanisms by which remote cerebellar hemorrhage occurs are unknown; however, two facts are known: it is of venous origin and is the result of intra- and postoperative loss of cerebrospinal fluid. Non- enhanced CT is the modality of choice and shows superficial linear hyperdense bleeds in the superior surface of the cerebellar hemispheres. Although MRI is more sensitive than CT in detection of small hemorrhages, this does not affect treatment, and therefore, MRI is not the first modality of choice to image patients in which this condition is suspected. © Springer International Publishing Switzerland 2016. All rights reserved.},
	language = {English},
	booktitle = {Crit. {Find}. in {Neuroradiol}.},
	publisher = {Springer International Publishing},
	author = {Abello, A.L. and Álamos, F.},
	year = {2016},
	doi = {10.1007/978-3-319-27987-9_8},
	note = {Journal Abbreviation: Crit. Find. in Neuroradiol.},
	pages = {81--84},
	annote = {Export Date: 28 December 2023; Cited By: 0; Correspondence Address: A.L. Abello; Department of Radiology, University of North Carolina, Chapel Hill, United States; email: anaabellop@hotmail.com},
}

@article{aburawi_effect_2003-1,
	title = {Effect of nifedipine on alprazolam-induced anxiolysis and brain {GABA} level changes in albino rats},
	volume = {8},
	issn = {13196138 (ISSN)},
	url = {https://www.scopus.com/inward/record.uri?eid=2-s2.0-0038030615&partnerID=40&md5=a708cb2379eb84c298d96d2a1a85f719},
	abstract = {Objectives: The present study investigates the effects of alprazolam (ALP) and nifedipine alone or in combination on behavior and on γ-aminobutyric acid (GABA) levels, in discrete brain regions of albino rats. Methods: The anxiolytic effect was studied using a plus maze model and brain levels of GABA were measured using high performance liquid chromatography. Four acute treatment groups of rats were used. In the first they were treated with 1\% Tween 80 (1ml/kg), in the second with nifedipine (10mg/kg), in the third with ALP (2mg/kg) and in the fourth with ALP in addition to nifedipine in the respective doses. The work was carried out at the Faculty of Pharmacy of Al-Fateh University, Tripoli, Libya in the first half of 2002. Results: The results indicate that the anxiolytic effect of ALP was not modified by nifedipine. Nifedipine by itself significantly decreased the motor activity (decrease in total lines crossed), this effect was apparently antagonized by ALP. Alprazolam administration produced an increase of GABA levels in cerebellum and striatum and a decrease in the brain stem. Nifedipine per-se had no effect on GABA levels in the brain stem but it partially antagonized ALP-induced inhibitory effect on GABA in this region. Alprazolam significantly increased GABA levels in the striatum, while nifedipine alone had no effect on neurotransmitter levels and did not modify the ALP effect in this brain region. Alprazolam or nifedipine had no significant effect on GABA levels in midbrain, cerebral cortex and whole brain. There were no significant changes in GABA levels in midbrain and whole brain with drug combination. However, the combination decreased GABA levels significantly in the cerebral cortex. Conclusion: It may be concluded that, the anxiolytic effect of ALP possibly occurs through changes in brain GABA levels (an increase in cerebellum and striatum with a decrease in brain stem). The effect was not modified by nifedipine which per se had no affect on GABA levels in any brain area. The significant decrease in GABA levels in cerebral cortex by ALP-nifedipine combination may be due to the mutual closure of calcium channel (mentioned in literature) resulting in inhibition of the EAA-ergic input to GABA-ergic neuron.},
	language = {English},
	number = {2},
	journal = {Neurosciences},
	author = {Aburawi, S.M. and Ahmed, S.S. and Amara, I.E. and Altubuly, R.A.},
	year = {2003},
	keywords = {4 aminobutyric acid, 4 aminobutyric acid brain level, 4 aminobutyric acid receptor, alprazolam, animal behavior, animal experiment, animal tissue, article, brain cortex, brain nerve cell, brain region, brain stem, calcium channel, cerebellum, controlled study, corpus striatum, dose response, drug antagonism, drug effect, drug mechanism, high performance liquid chromatography, male, maze test, motor activity, neurotransmitter, neurotransmitter release, nifedipine, nonhuman, polysorbate 80, rat, rat strain, tranquilizing activity},
	pages = {96--103},
	annote = {Export Date: 28 December 2023; Cited By: 0; Correspondence Address: S.M. Aburawi; Department of Pharmacology, Faculty of Pharmacy, Al-Fateh University, Tripoli, PO Box 84593, Libyan Arab Jamahiriya; email: aburawi\_s@yahoo.com; CODEN: NRSAB},
}

@article{abla_relationship_2014,
	title = {The relationship between ruptured aneurysm location, subarachnoid hemorrhage clot thickness, and incidence of radiographic or symptomatic vasospasm in patients enrolled in a prospective randomized controlled trial: {Clinical} article},
	volume = {120},
	issn = {19330693 (ISSN)},
	url = {https://www.scopus.com/inward/record.uri?eid=2-s2.0-84893216524&doi=10.3171%2f2013.10.JNS13419&partnerID=40&md5=702019ced1b91634006ed95e58633eaf},
	doi = {10.3171/2013.10.JNS13419},
	abstract = {Object. Cerebral vasospasm following subarachnoid hemorrhage (SAH) causes significant morbidity in a delayed fashion. The authors recently published a new scale that grades the maximum thickness of SAH on axial CT and is predictive of vasospasm incidence. In this study, the authors further investigate whether different aneurysm locations result in different SAH clot burdens and whether any concurrent differences in ruptured aneurysm location and maximum SAH clot burden affect vasospasm incidence. Methods. Two hundred fifty patients who were part of a prospective randomized controlled trial were reviewed. Most outcome and demographic variables were included as part of the prospective randomized controlled trial. Additional variables were also collected at a later time, including vasospasm data and maximum clot thickness. Results. Aneurysms were categorized into 1 of 6 groups: intradural internal carotid artery aneurysms, vertebral artery (VA) aneurysms (including the posterior inferior cerebellar artery), basilar trunk or basilar apex aneurysms, middle cerebral artery aneurysms, pericallosal aneurysms, and anterior communicating artery aneurysms. Twenty-nine patients with nonaneurysmal SAH were excluded. Patients with pericallosal aneurysms had the least average maximum clot burden (5.3 mm), compared with 6.4 mm for the group overall, but had the highest rate of symptomatic vasospasm (56\% vs 22\% overall, OR 4.9, RR 2.7, p = 0.026). Symptomatic vasospasm occurrence was tallied in patients with clinical deterioration attributable to delayed cerebral ischemia. There were no significant differences in maximum clot thickness between aneurysm sites. Middle cerebral artery aneurysms resulted in the thickest mean maximum clot (7.1 mm) but rates of symptomatic and radiographic vasospasm in this group were statistically no different compared with the overall group. Vertebral artery aneurysms had the worst 1-year modified Rankin scale (mRS) scores (3.0 vs 1.9 overall, respectively; p = 0.0249). A 1-year mRS score of 0-2 (good outcome) was found in 72\% of patients overall, but in only 50\% of those with pericallosal and VA aneurysms, and in 56\% of those with basilar artery aneurysms (p = 0.0044). Patients with stroke from vasospasm had higher mean clot thickness (9.71 vs 6.15 mm, p = 0.004). Conclusions. The location of a ruptured aneurysm minimally affects the maximum thickness of the SAH clot but is predictive of symptomatic vasospasm or clinical deterioration from delayed cerebral ischemia in pericallosal aneurysms. The worst 1-year mRS outcomes in this cohort of patients were noted in those with posterior circulation aneurysms or pericallosal artery aneurysms. Patients experiencing stroke had higher mean clot burden. ©AANS, 2014.},
	language = {English},
	number = {2},
	journal = {J. Neurosurg.},
	author = {Abla, A.A. and Wilson, D.A. and Williamson, R.W. and Nakaji, P. and Mcdougall, C.G. and Zabramski, J.M. and Albuquerque, F.C. and Spetzler, R.F.},
	year = {2014},
	keywords = {article, controlled study, male, adult, brain ischemia, cerebrovascular accident, female, human, middle aged, Male, priority journal, Adult, Aged, Female, Humans, Middle Aged, computer assisted tomography, subarachnoid hemorrhage, Subarachnoid Hemorrhage, follow up, major clinical study, retrospective study, Glasgow outcome scale, Treatment Outcome, Vascular disorders, outcome assessment, coil embolization, middle cerebral artery, Rankin scale, Aneurysm, Aneurysm, Ruptured, anterior communicating artery aneurysm, basilar artery, basilar trunk aneurysm, blood clot, Blood Coagulation, BNI scale, brain vasospasm, computed tomographic angiography, Data Interpretation, Statistical, disease course, Hemorrhage, incidence, internal carotid artery aneurysm, Location, middle cerebral artery aneurysm, Neurologic Examination, pericallosal aneurysm, Prospective Studies, randomized controlled trial (topic), Subarachnoid hemorrhage, subarachnoid hemorrhage clot thickness, thickness, Thickness, Vasospasm, Vasospasm, Intracranial, vertebral artery, vertebral artery aneurysm},
	pages = {391--397},
	annote = {Export Date: 28 December 2023; Cited By: 56; Correspondence Address: R.F. Spetzler; Division of Neurological Surgery, Barrow Neurological Institute, St. Joseph's Hospital and Medical Center, Phoenix, AZ, United States; email: neuropub@dignityhealth.org; CODEN: JONSA},
}

@incollection{acar-ozen_prognosis_2021-1,
	title = {Prognosis of {Neuro}-{Behçet}'s syndrome},
	isbn = {978-303055273-2 (ISBN); 978-303055272-5 (ISBN)},
	url = {https://www.scopus.com/inward/record.uri?eid=2-s2.0-85102711951&doi=10.1007%2f978-3-030-55273-2_13&partnerID=40&md5=07298d12f408a9176f0b53ba4e3890e4},
	abstract = {Behçet's syndrome is a multisystemic and inflammatory vasculitis. Major causes of mortality have been reported as large vessel disease and major organ involvement like parenchymal central nervous system (CNS) disease. Central nervous system (CNS) disease can occur in 5-25\% of the patients with Behçet's syndrome. CNS disease can be either parenchymal or nonparenchymal. Parenchymal neuro-Behçet's syndrome (NBS) has been described with a poorer prognosis. Among patients with parenchymal NBS, initial presentation with headache and normal neurological examination, disease course with a single episode, and continuous treatment are associated with a relatively better prognosis. Presentation with brain stem, cerebellar, or spinal cord symptoms, frequent relapses, early neurological involvement, early disease progression, high cerebrospinal fluid (CSF) pleocytosis, disability and dependent status at initial presentation, a primary or secondary progressive course, relapse during steroid dose tapering, fever, meningeal signs, bladder involvement, and incomplete recovery are included in poorer prognostic factors. Furthermore, HLA-B51 positivity increases the odds of relapse. Although Behçet's syndrome has a male predominance, most of the studies suggest that male gender does not affect the disease course and prognosis. Nonparenchymal NBS, especially cerebral venous thrombosis (CVT) cases, tends to have a better prognosis than parenchymal NBS. Poor prognostic factors of CVT in NBS are the presence of coma and intracerebral hemorrhage at presentation. © Springer Nature Switzerland AG 2021. All rights reserved.},
	language = {English},
	booktitle = {Neuro-{Behçet}'s dis.: {Pathogenesis}, {Clinical} {Aspects}, treat.},
	publisher = {Springer International Publishing},
	author = {Acar-Özen, N.P. and Tuncer, A.},
	year = {2021},
	doi = {10.1007/978-3-030-55273-2_13},
	note = {Journal Abbreviation: Neuro-Behçet's dis.: Pathogenesis, Clinical Aspects, treat.},
	keywords = {Behçet's syndrome, Morbidity, Mortality, Neuro-Behçet's syndrome, Prognosis},
	pages = {151--162},
	annote = {Export Date: 28 December 2023; Cited By: 3; Correspondence Address: A. Tuncer; Hacettepe University, Faculty of Medicine, Department of Neurology, Ankara, Turkey; email: akurne@hacettepe.edu.tr},
}

@article{abdollahi_nurr1_2022,
	title = {Nurr1 {Is} {Not} an {Essential} {Regulator} of {BDNF} in {Mouse} {Cortical} {Neurons}},
	volume = {23},
	issn = {16616596 (ISSN)},
	url = {https://www.scopus.com/inward/record.uri?eid=2-s2.0-85132137672&doi=10.3390%2fijms23126853&partnerID=40&md5=d023a280ce34c644fcd955b092aed84c},
	doi = {10.3390/ijms23126853},
	abstract = {Nurr1 and brain-derived neurotrophic factor (BDNF) play major roles in cognition. Nurr1 regulates BDNF in midbrain dopaminergic neurons and cerebellar granule cells. Nurr1 and BDNF are also highly expressed in the cerebral cortex, a brain area important in cognition. Due to Nurr1 and BDNF tissue specificity, the regulatory effect of Nurr1 on BDNF in different brain areas cannot be generalized. The relationship between Nurr1 and BDNF in the cortex has not been investigated previously. Therefore, we examined Nurr1-mediated BDNF regulation in cortical neurons in activitydependent and activity-independent states. Mouse primary cortical neurons were treated with the Nurr1 agonist, amodiaquine (AQ). Membrane depolarization was induced by KCl or veratridine and reversed by nimodipine. AQ and membrane depolarization significantly increased Nurr1 (p {\textless} 0.001) and BDNF (pAQ {\textless} 0.001, pKCl {\textless} 0.01) as assessed by real-time qRT-PCR. However, Nurr1 knockdown did not affect BDNF gene expression in resting or depolarized neurons. Accordingly, the positive correlation between Nurr1 and BDNF expression in AQ and membrane depolarization experiments does not imply co-regulation because Nurr1 knockdown did not affect BDNF gene expression in resting or depolarized cortical neurons. Therefore, in contrast to midbrain dopaminergic neurons and cerebellar granule cells, Nurr1 does not regulate BDNF in cortical neurons. © 2022 by the authors. Licensee MDPI, Basel, Switzerland.},
	language = {English},
	number = {12},
	journal = {Int. J. Mol. Sci.},
	author = {Abdollahi, M. and Fahnestock, M.},
	year = {2022},
	note = {Publisher: MDPI},
	keywords = {cerebellum, controlled study, nonhuman, Article, cognition, Brain, animal, Animals, Mice, mouse, nerve cell, real time polymerase chain reaction, brain, metabolism, mesencephalon, Mesencephalon, animal cell, granule cell, gene expression, genetics, messenger RNA, protein expression, brain derived neurotrophic factor, Brain-Derived Neurotrophic Factor, Neurons, regulatory mechanism, amodiaquine, BDNF, brain cell, brain cell culture, dopaminergic nerve cell, gene knockdown, membrane depolarization, mRNA expression level, nimodipine, NR4A2/Nurr1, nuclear receptor related factor 1, Nuclear Receptor Subfamily 4, Group A, Member 2, Nurr1 siRNA, potassium chloride, small interfering RNA, tissue specificity, veratridine},
	annote = {Export Date: 28 December 2023; Cited By: 5; Correspondence Address: M. Fahnestock; Department of Psychiatry and Behavioral Neurosciences, McMaster University, Hamilton, 1280 Main Street West, L8S 4K1, Canada; email: fahnest@mcmaster.ca},
}

@article{abderrakib_cerebellar_2022-1,
	title = {Cerebellar cognitive affective syndrome after acute cerebellar stroke},
	volume = {13},
	issn = {16642295 (ISSN)},
	url = {https://www.scopus.com/inward/record.uri?eid=2-s2.0-85137333178&doi=10.3389%2ffneur.2022.906293&partnerID=40&md5=2d38cf1f83be3364679b59b69412020f},
	doi = {10.3389/fneur.2022.906293},
	abstract = {Introduction: The cerebellum modulates both motor and cognitive behaviors, and a cerebellar cognitive affective syndrome (CCAS) was described after a cerebellar stroke in 1998. Yet, a CCAS is seldom sought for, due to a lack of practical screening scales. Therefore, we aimed at assessing both the prevalence of CCAS after cerebellar acute vascular lesion and the yield of the CCAS-Scale (CCAS-S) in an acute stroke setting. Materials and methods: All patients admitted between January 2020 and January 2022 with acute onset of a cerebellar ischemic or haemorrhagic first stroke at the CUB-Hôpital Erasme and who could be evaluated by the CCAS-S within a week of symptom onset were included. Results: Cerebellar acute vascular lesion occurred in 25/1,580 patients. All patients could complete the CCAS-S. A definite CCAS was evidenced in 21/25 patients. Patients failed 5.2 ± 2.12 items out of 8 and had a mean raw score of 68.2 ± 21.3 (normal values 82–120). Most failed items of the CCAS-S were related to verbal fluency, attention, and working memory. Conclusion: A definite CCAS is present in almost all patients with acute cerebellar vascular lesions. CCAS is efficiently assessed by CCAS-S at bedside tests in acute stroke settings. The magnitude of CCAS likely reflects a cerebello-cortical diaschisis. Copyright © 2022 Abderrakib, Ligot and Naeije.},
	language = {English},
	journal = {Front. Neurol.},
	author = {Abderrakib, A. and Ligot, N. and Naeije, G.},
	year = {2022},
	note = {Publisher: Frontiers Media S.A.},
	keywords = {male, adult, Article, attention, brain hemorrhage, brain ischemia, cerebellar cognitive affective syndrome, Cerebellar Cognitive Affective Syndrome Scale, cerebellar stroke, cerebellum disease, cerebrovascular accident, clinical article, cognition, cognitive defect, cohort analysis, crossed cerebellar diaschisis, diaschisis, female, hospital admission, human, middle aged, mood disorder, point of care testing, prevalence, prognosis, rating scale, scoring system, stroke, symptom, syndrome, verbal communication, working memory},
	annote = {Export Date: 28 December 2023; Cited By: 3; Correspondence Address: G. Naeije; Department of Neurology, CUB Hôpital Erasme, Université libre de Bruxelles (ULB), Brussels, Belgium; email: Gilles.Naeije@erasme.ulb.ac.be},
}

@article{ahmad_brain_2014,
	title = {The brain in pain},
	volume = {21},
	issn = {1394195X (ISSN)},
	url = {https://www.scopus.com/inward/record.uri?eid=2-s2.0-84914118481&partnerID=40&md5=416c8abfe242064e712df93d0cff7319},
	abstract = {Pain, while salient, is highly subjective. A sensation perceived as painful by one person may be perceived as uncomfortable, not painful or even pleasant to others. Within the same person, pain may also be modulated according to its threat value and the context in which it is presented. Imaging techniques, such as functional magnetic resonance imaging and positron emission tomography, have identified a distributed network in the brain, the pain-relevant brain regions,that encode the sensory-discriminative aspect of pain, as well as its cognitive and affective/emotional factors. Current knowledge also implicates the prefrontal cortex as the modulatory area for pain, with its subdivisions forming the cortico-cortical pathway, an alternative pain modulatory pathway distinct from the descending modulatory pathway of pain. These findings from neuroimaging in human subjects have paved the way for the molecular mechanisms of pain modulation to be explored in animal studies. © Penerbit Universiti Sains Malaysia, 2014.},
	language = {English},
	journal = {Malays. J. Med. Sci.},
	author = {Ahmad, A.H. and Abdul Aziz, C.B.},
	year = {2014},
	note = {Publisher: Penerbit Universiti Sains Malaysia},
	keywords = {brain region, cerebellum, nonhuman, Article, cognition, human, nuclear magnetic resonance imaging, neuroimaging, hippocampus, neuromodulation, prefrontal cortex, Prefrontal cortex, task performance, stimulus response, perception, nociception, pain, Pain, Affective, anticipation, BOLD signal, Cognitive, cold pressor test, insula, Modulation, myalgia, nerve cell plasticity, somatosensory stimulation},
	pages = {45--53},
	annote = {Export Date: 28 December 2023; Cited By: 13; CODEN: MJMSA},
}

@article{aguiar_transient_1995-1,
	title = {Transient mutism following a posterior fossa approach to cerebellar tumors in children: a critical review of the literature},
	volume = {11},
	issn = {02567040 (ISSN)},
	url = {https://www.scopus.com/inward/record.uri?eid=2-s2.0-0028916535&doi=10.1007%2fBF00301766&partnerID=40&md5=bb5655388f311fbdaec7f64b1e3aa8d5},
	doi = {10.1007/BF00301766},
	abstract = {Transient mutism has been known as a rare complication following a posterior fossa approach to cerebellar tumors and its cause has not been clearly elucidated. The cerebellar mutism is not accompanied by cranial nerve deficits and disorders of consciousness. Since 1985 only 23 cases of mutism following removal of a cerebellar tumor in children have been reported in the literature. Two additional cases have been operated upon in our department. Extensive injury to the vermian and paravermian cerebellar area, involving the hemispheric cortex, cerebellar peduncles, fibers from the dentato-thalamocortical pathway, and dentate and interpositum nuclei may be the most important anatomical substrate of mutism. The mechanism of such transient mutism seems to be a complex of two or more factors (vascular disturbances due to manipulation or retraction of the cerebellar region around the IV ventricle and emotional factors). On the basis of these 25 cases the major features of the cerebellar mutism are discussed. © 1995 Springer-Verlag.},
	language = {English},
	number = {5},
	journal = {Child's Nerv Syst},
	author = {Aguiar, P.H. and Plese, J.P.P. and Ciquini, O. and Marino, R.},
	year = {1995},
	note = {Publisher: Springer-Verlag},
	keywords = {article, male, human, aphasia, Aphasia, Ataxia, Brain, case report, Case Report, Cerebellar neoplasm, Cerebellar Neoplasms, Cerebellum, cerebellum tumor, child, Child, Child, Preschool, Cranial Fossa, Posterior, Human, Male, Medulloblastoma, mutism, Mutism, posterior cranial fossa tumor, Posterior fossa tumor, postoperative complication, Postoperative Complications, priority journal, Tomography, X-Ray Computed},
	pages = {306--310},
	annote = {Export Date: 28 December 2023; Cited By: 70; CODEN: CNSYE},
}

@article{abeysekara_novel_2023,
	title = {A {Novel} {Feature} from {Instrumented} {Utensils} for {Clinical} {Assessment} of {Friedreich} {Ataxia}},
	volume = {2023},
	issn = {26940604 (ISSN)},
	url = {https://www.scopus.com/inward/record.uri?eid=2-s2.0-85179646655&doi=10.1109%2fEMBC40787.2023.10340519&partnerID=40&md5=7bc2cf6cf2bcc8374f7944f968405cfb},
	doi = {10.1109/EMBC40787.2023.10340519},
	abstract = {Friedreich Ataxia (FRDA) is an inherited disorder that affects the cerebellum and other regions of the human nervous system. It causes impaired movement that affects quality and reduces lifespan. Clinical assessment of movement is a key part of diagnosis and assessment of severity. Recent studies have examined instrumented measurement of movement to support clinical assessments. This paper presents a frequency domain approach based on Average Band Power (ABP) estimation for clinical assessment using Inertial Measurement Unit (IMU) signals. The IMUs were attached to a 3D printed spoon and a cup. Participants used them to mimic eating and drinking activities during data collection. For both activities, the ABP of frequency components from individuals with FRDA clustered in 0 to 0.2Hz band. This suggests that the ABP of this frequency is affected by FRDA irrespective of the device or activity. The ABP in this frequency band was used to distinguish between FRDA and non-ataxic participants using the Area Under the Receiver-Operating-Characteristic Curve (AUC) which produced peak values greater than 0.8. The machine learning models (logistic regression and neural networks) produced accuracy greater than 80\% with these features common to both devices.},
	language = {English},
	journal = {Annu Int Conf IEEE Eng Med Biol Soc},
	author = {Abeysekara, L.L. and Kolambahewage, C. and Pathirana, P.N. and Horne, M. and Szmulewicz, D.J. and Corben, L.A.},
	year = {2023},
	keywords = {cerebellum, human, Cerebellum, case control study, Case-Control Studies, Humans, Friedreich ataxia, Friedreich Ataxia, Movement, movement (physiology)},
	pages = {1--4},
	annote = {Export Date: 28 December 2023; Cited By: 0},
}

@article{adachi_notch_2021-1,
	title = {Notch signaling between cerebellar granule cell progenitors},
	volume = {8},
	issn = {23732822 (ISSN)},
	url = {https://www.scopus.com/inward/record.uri?eid=2-s2.0-85105732129&doi=10.1523%2fENEURO.0468-20.2021&partnerID=40&md5=8f6819fc7fbe514c0f21b96e50ce6957},
	doi = {10.1523/ENEURO.0468-20.2021},
	abstract = {Cerebellar granule cells (GCs) are cells which comprise over 50\% of the neurons in the entire nervous system. GCs enable the cerebellum to properly regulate motor coordination, learning, and consolidation, in addition to cognition, emotion and language. During GC development, maternal GC progenitors (GCPs) divide to produce not only postmitotic GCs but also sister GCPs. However, the molecular machinery for regulating the proportional production of distinct sister cell types from seemingly uniform GCPs is not yet fully understood. Here we report that Notch signaling creates a distinction between GCPs and leads to their proportional differentiation in mice. Among Notch-related molecules, Notch1, Notch2, Jag1, and Hes1 are prominently expressed in GCPs. In vivo monitoring of Hes1-promoter activities showed the presence of two types of GCPs, Notch-signaling ON and OFF, in the external granule layer (EGL). Single-cell RNA sequencing (scRNA-seq) and in silico analyses indicate that ON-GCPs have more proliferative and immature properties, while OFF-GCPs have opposite characteristics. Overexpression as well as knock-down (KD) experiments using in vivo electroporation showed that NOTCH2 and HES1 are involved cell-autonomously to suppress GCP differentiation by inhibiting NEUROD1 expression. In contrast, JAG1-expressing cells non-autonomously upregulated Notch signaling activities via NOTCH2-HES1 in surrounding GCPs, eventually suppressing their differentiation. These findings suggest that Notch signaling results in the proportional generation of two types of cells, immature and differentiating GCPs, which contributes to the well-organized differentiation of GCs. © 2021 Adachi et al.},
	language = {English},
	number = {3},
	journal = {eNeuro},
	author = {Adachi, T. and Miyashita, S. and Yamashita, M. and Shimoda, M. and Okonechnikov, K. and Chavez, L. and Kool, M. and Pfister, S.M. and Inoue, T. and Kawauchi, D. and Hoshino, M.},
	year = {2021},
	note = {Publisher: Society for Neuroscience},
	keywords = {animal experiment, animal tissue, cerebellum, male, nonhuman, Article, female, Cerebellum, animal, Animals, antibody, beta actin, cell culture, cell differentiation, Cell Differentiation, cell granule, Cerebellar granule cell progenitor, confocal microscopy, Cytoplasmic Granules, data availability, data processing, electroporation, expression vector, genetic transfection, granulocyte precursor, image analysis, immunohistochemistry, Ki 67 antigen, learning, memory consolidation, Mice, motor coordination, mouse, nerve cell, nervous system, neurogenic differentiation factor, Notch signaling, Notch1 receptor, Notch2 receptor, observational study, protein Jagged 1, real time polymerase chain reaction, signal transduction, Signal Transduction, single cell RNA seq, slice culture, stem cell, Stem Cells, time lapse imaging, transcription factor HES 1, transcription factor HES 5, transcription factor PAX6, upregulation, Western blotting},
	annote = {Export Date: 28 December 2023; Cited By: 6; Correspondence Address: S. Miyashita; Department of Biochemistry and Cellular Biology, National Institute of Neuroscience, National Center of Neurology and Psychiatry, Tokyo, 187-8551, Japan; email: miyasatoshi@ncnp.go.jp; M. Hoshino; Department of Biochemistry and Cellular Biology, National Institute of Neuroscience, National Center of Neurology and Psychiatry, Tokyo, 187-8551, Japan; email: hoshino@ncnp.go.jp},
}

@article{acevedo_enterotoxemia_2023,
	title = {Enterotoxemia produced by lambda toxin–positive {Clostridium} perfringens type {D} in 2 neonatal goat kids},
	volume = {35},
	issn = {10406387 (ISSN)},
	url = {https://www.scopus.com/inward/record.uri?eid=2-s2.0-85163043236&doi=10.1177%2f10406387231176995&partnerID=40&md5=dac3b275515125de58848a2ac5a45f6d},
	doi = {10.1177/10406387231176995},
	abstract = {Enterotoxemia caused by Clostridium perfringens type D usually affects sheep and goats ≥ 2-wk-old. The main clinical signs and lesions of the disease are produced by the epsilon toxin (ETX) elaborated by this microorganism. However, ETX is produced in the form of a mostly inactive prototoxin that requires protease cleavage for activation. It has traditionally been believed that younger animals are not affected by type D enterotoxemia given the low trypsin activity in the intestinal content associated with the trypsin-inhibitory action of colostrum. Two Nigerian dwarf goat kids, 2- and 3-d-old, with a history of acute diarrhea followed by death, were submitted for postmortem examination and diagnostic workup. Autopsy and histopathology revealed mesocolonic edema, necrosuppurative colitis, and protein-rich pulmonary edema. Alpha toxin and ETX were detected in intestinal content, and C. perfringens type D was isolated from the colon of both animals. The isolates encoded the gene for lambda toxin, a protease that has been shown previously to activate ETX in vitro. Type D enterotoxemia has not been reported previously in neonatal kids, to our knowledge, and we suggest that lambda toxin activated the ETX. © The Author(s) 2023.},
	language = {English},
	number = {4},
	journal = {J. Vet. Diagn. Invest.},
	author = {Acevedo, H.D. and Schlesinger, M.S. and Streitenberger, N. and Henderson, E. and Asin, J. and Beingesser, J. and Uzal, F.A.},
	year = {2023},
	note = {Publisher: SAGE Publications Inc.},
	keywords = {animal tissue, controlled study, nonhuman, Article, prevalence, animal, Animals, immunohistochemistry, histopathology, physiology, pathology, acute diarrhea, alpha toxin, autopsy, bloody diarrhea, cerebellar peduncle, Clostridium perfringens, Clostridium perfringens type D, colostrum, dwarf goat, enterotoxemia, Enterotoxemia, epsilon toxin, goat, Goats, Herpes simplex virus 2, immunoglobulin lambda chain, intestine content, intestine flora, intestine villus atrophy, lambda toxin, laser desorption ionization mass spectrometry, microorganism, neonatal goats, peptide hydrolase, Peptide Hydrolases, Pestivirus, polymerase chain reaction, proteinase, sheep, Sheep, sheep disease, Sheep Diseases, small intestine, Staphylococcus capitis, Staphylococcus epidermidis, Staphylococcus haemolyticus, toxin, trypsin, Trypsin, virulence factor},
	pages = {448--451},
	annote = {Export Date: 28 December 2023; Cited By: 0; Correspondence Address: F.A. Uzal; California Animal Health and Food Safety Laboratory System–San Bernardino branch, School of Veterinary Medicine, University of California–Davis, United States; email: fauzal@ucdavis.edu},
}

@article{ago_ultracytochemical_1974-1,
	title = {Ultracytochemical studies on the diurnal change of the enzymatic activity in various tissues of the rat, with special reference to the mitochondrial oxidoreductase activity},
	volume = {7},
	issn = {00445991 (ISSN)},
	url = {https://www.scopus.com/inward/record.uri?eid=2-s2.0-84998292351&doi=10.1267%2fahc.7.19&partnerID=40&md5=5dd081048cfc249e5a6834f2e9e5bf00},
	doi = {10.1267/ahc.7.19},
	abstract = {In the present investigation comparison of the activity of oxidoreductases (succinate-ferricyanide reductase, cytochrome c-ferricyanide reductase, NADH-ferricyanide reductase, NADPH-ferricyanide reductase and peroxidase), citrate synthase and alkaline phosphatase in various tissues (cerebrum cerebellum, cardiac muscle, liver and kidney) was made ultracytochemically between normal male adult rats kept in the ordinary light environment and those kept in the complete dark. It was found that all oxidoreductases examined except peroxidase revealed the higher activity in rats kept in the complete dark in terms of the number of the enzymatically positive mitochondria and the activity of each mitochondrion. This tendency was most evident in the case of the NADPH-ferricyanide reductase; the NADPH-ferricyanide reductase activity was hardly detectable in tissues of rats kept in the ordinary light environment, but it could easily be detected in tissues of rats kept in the complete dark. This increase of the enzymatic activity (diurnal change) was not manifested in rats kept in the dark for 1hr, but began to be manifested 3 to 5 hrs following the onset of keeping rats in the complete dark, when examined with the NADPH-ferricyanide reductase activity. Puromycin (2.5mg/100g of body weight) and actinomycin D (0.06mg/100g of body weight) did not affect the occurrence of this diurnal enzyme change, suggesting that the diurnal enzyme change is the increase in the activity of mitochondrial oxidoreductases rather than the induction of enzymes (new synthesis of enzyme proteins). The diurnal change was not found with alkaline phosphatase and peroxidase, but it was of interest to note that the activity of citrate synthase seemed to be slightly lower in rats kept in the dark for 24hrs. © 1974, JAPAN SOCIETY OF HISTOCHEMISTRY AND CYTOCHEMISTRY. All rights reserved.},
	language = {English},
	number = {1},
	journal = {Acta Histochem. Cytochem.},
	author = {Ago, Y.},
	year = {1974},
	pages = {19--43},
	annote = {Export Date: 28 December 2023; Cited By: 0},
}

@article{aarsen_long-term_2014,
	title = {Long-term outcome in children with low grade tectal tumours and obstructive hydrocephalus},
	volume = {18},
	issn = {10903798 (ISSN)},
	url = {https://www.scopus.com/inward/record.uri?eid=2-s2.0-84903159427&doi=10.1016%2fj.ejpn.2014.03.002&partnerID=40&md5=947a080fecd3962d19eed1c2c8f634d0},
	doi = {10.1016/j.ejpn.2014.03.002},
	abstract = {Background Neuropsychological deficits after treatment of paediatric brain tumour are well known, but not the role of hydrocephalus in these deficits. Aims To study long-term neurological, cognitive, and behavioural deficits in children with a low grade tectal tumour and acquired obstructive hydrocephalus. Methods In a consecutive series of 12 children with low-grade tectal tumour diagnosed in our hospital between 1994 and 2008, neurologic, neuropsychological, and radiologic data were prospectively collected. Intelligence, memory, attention, language, visual-spatial, and executive functions were assessed. Median follow-up was 2 years and 9 months. Results At follow-up, most frequent neurologic disability was fatigue in children with a low-grade tectal tumour. They scored lower on sustained attention, long-term memory and had more behavioural problems. Factor influencing cognition was persisting severe hydrocephalus at time of assessment. The cognitive problems resulted in 60\% of children needing assistances of special services at school. Conclusions At long-term, children with a low-grade tectal tumour display invalidating neuropsychological impairments resulting in educational problems. Adequate treatment of hydrocephalus may result in better cognitive functioning. Our findings suggest that part of the symptoms of the cerebellar cognitive affective syndrome may not have resulted from a cerebellar lesion itself but rather from a cerebral dysfunction or compression of supratentorial structures in the cerebello-cortical circuitry due to the obstructive hydrocephalus. © 2014 European Paediatric Neurology Society. Published by Elsevier Ltd. All rights reserved.},
	language = {English},
	number = {4},
	journal = {Eur. J. Paediatr. Neurol.},
	author = {Aarsen, F.K. and Arts, W.F.M. and Van Veelen-Vincent, M.L.C. and Lequin, M.H. and Catsman-Berrevoets, C.E.},
	year = {2014},
	note = {Publisher: W.B. Saunders Ltd},
	keywords = {article, male, female, human, child, Child, Male, priority journal, Female, Humans, nuclear magnetic resonance imaging, young adult, Young Adult, Cognition Disorders, follow up, neuroimaging, neuropsychological test, Neuropsychological Tests, adolescent, Adolescent, Brain Neoplasms, brain tumor, infant, Cognition, learning disorder, Nervous System Diseases, Retrospective Studies, seizure, pathology, eye movement, headache, prospective study, retrospective study, Follow-Up Studies, special education, verbal memory, academic achievement, amnesia, astrocytoma, behavior, Behavioral Symptoms, Behaviour, Children, complication, contrast enhancement, disease severity, disorientation, dyslexia, gadolinium, hydrocephalus, Hydrocephalus, intracranial pressure, lethargy, long term care, long term memory, low grade tectal tumor, nonparametric test, obstructive hydrocephalus, personality disorder, pilocytic astrocytoma, Statistics, Nonparametric, teaching, tectum, Tectum, Tectum Mesencephali, Tumour, visual deprivation, vomiting},
	pages = {469--474},
	annote = {Export Date: 28 December 2023; Cited By: 21; Correspondence Address: F.K. Aarsen; Department of Paediatric Neurology, Erasmus MC, Sophia Children's Hospital, 3000 CB Rotterdam, P.O. Box 2060, Netherlands; email: f.aarsen@erasmusmc.nl; CODEN: EJPNF},
}

@article{acosta-cabronero_vivo_2016-1,
	title = {In vivo {MRI} mapping of brain iron deposition across the adult lifespan},
	volume = {36},
	issn = {02706474 (ISSN)},
	url = {https://www.scopus.com/inward/record.uri?eid=2-s2.0-84954350078&doi=10.1523%2fJNEUROSCI.1907-15.2016&partnerID=40&md5=cd59b3eca8ab068d8dfe6b0a23c3d6e9},
	doi = {10.1523/JNEUROSCI.1907-15.2016},
	abstract = {Disruption of iron homeostasis as a consequence of aging is thought to cause iron levels to increase, potentially promoting oxidative cellular damage. Therefore, understanding how this process evolves through the lifespan could offer insights into both the aging process and the development of aging-related neurodegenerative brain diseases. This work aimed to map, in vivo for the first time with an unbiased whole-brain approach, age-related iron changes using quantitative susceptibility mapping (QSM)—a new postprocessed MRI contrast mechanism. To this end, a full QSM standardization routine was devised and a cohort of N = 116 healthy adults (20–79 years of age) was studied. The whole-brain and ROI analyses confirmed that the propensity of brain cells to accumulate excessive iron as a function of aging largely depends on their exact anatomical location. Whereas only patchy signs of iron scavenging were observed in white matter, strong, bilateral, and confluent QSM–age associations were identified in several deep-brain nuclei—chiefly the striatum and midbrain—and across motor, premotor, posterior insular, superior prefrontal, and cerebellar cortices. The validity of QSM as a suitable in vivo imaging technique with which to monitor iron dysregulation in the human brain was demonstrated by confirming age-related increases in several subcortical nuclei that are known to accumulate iron with age. The study indicated that, in addition to these structures, there is a predilection for iron accumulation in the frontal lobes, which when combined with the subcortical findings, suggests that iron accumulation with age predominantly affects brain regions concerned with motor/output functions. © 2016 Acosta-Cabronero et al..},
	language = {English},
	number = {2},
	journal = {J. Neurosci.},
	author = {Acosta-Cabronero, J. and Betts, M.J. and Cardenas-Blanco, A. and Yang, S. and Nestor, P.J.},
	year = {2016},
	note = {Publisher: Society for Neuroscience},
	keywords = {male, adult, Article, cognitive defect, cohort analysis, female, human, middle aged, Brain, Male, priority journal, image analysis, Adult, aged, Aged, aging, Aging, brain, Brain iron, brain iron deposition, brain mapping, Brain Mapping, case control study, Case-Control Studies, Cohort Studies, computer assisted diagnosis, Female, homeostasis, human experiment, Humans, Image Interpretation, Computer-Assisted, image reconstruction, iron, Magnetic Resonance Imaging, Magnetic susceptibility, metabolism, Middle Aged, Monte Carlo method, Neurodegenerative diseases, normal human, nuclear magnetic resonance imaging, quantitative susceptibility mapping, sex difference, Sex Factors, signal noise ratio, young adult, Young Adult},
	pages = {364--374},
	annote = {Export Date: 28 December 2023; Cited By: 177; Correspondence Address: J. Acosta-Cabronero; Deutsches Zentrum für Neurodegenerative Erkrankungen e.V. (DZNE) c/o Universitätsklinikum Magdeburg, Magdeburg, Leipziger Straβe 44 Haus 64, 39120, Germany; email: jac@cantab.net; CODEN: JNRSD},
}

@incollection{abraham_ataxia_2015,
	title = {Ataxia},
	isbn = {978-110758873-8 (ISBN); 978-110706600-7 (ISBN)},
	url = {https://www.scopus.com/inward/record.uri?eid=2-s2.0-84953407052&doi=10.1017%2fCBO9781107588738.015&partnerID=40&md5=277fe96848aabbeafbdd24255fd9c549},
	abstract = {In this chapter we will the diffierent types of drugs that may cause cerebellar ataxia as part of their side effect profile. Ataxia as a drug-induced movement disorder occurs most often in the setting of acute intoxication with phenytoin (PHT) and carbamazepine (CBZ) as the two drugs most commonly implicated [1]. The frequent occurrence of ataxia due to drug exposure stems from the fact that the cerebellum is particularly susceptible to intoxication. Among all cerebellar cells, Purkinje neurons are especially susceptible to this form of injury. Cerebellar circuits are also a main target of drug exposure. However, figures on the prevalence and incidence of cerebellar involvement secondary to drug intoxication are still lacking for most drugs [2]. As is often the case with exposure to neuroleptics and the development of parkinsonism or tardive dyskinesia, the occurrence of ataxia in the setting of an epileptic patient treated either with PHT or CBZ is an expected event. However, it may not be the case with many other drugs that have been only occasionally reported as causing ataxia, and for that reason the treating physician may be unaware. Therefore, when faced with an unexpected event, such as the development of ataxia in a patient undergoing any pharmacological treatment, it may be useful to bear in mind the existence of certain instruments that may help in the ascertainment of the drug-induced nature of the phenomenon, such as the Adverse Drug Reaction (ADR) Probability Scale (Naranjo's Scale)[3]. Definition of ataxia Ataxia is both a neurologic symptom and a sign seen only in association with movement or with an attempt to maintain position against a deflecting force such as gravity. Ataxic movements are poorly organized and usually are due to dysfunction of the cerebellum or its numerous connections with other brain regions [4]. Limb and gait ataxia are quite common, but incoordination can also affect speech articulation, swallowing, vision, and truncal movements. The most common phenomenology in ataxia involves limb incoordination, unsteady and broad based gait, tremor, nystagmus, and scanning speech. © Cambridge University Press 2015.},
	language = {English},
	booktitle = {Medication-{Induc}. {Mov}. {Disorders}},
	publisher = {Cambridge University Press},
	author = {Abraham, M.S. and Gershanik, O.S.},
	year = {2015},
	doi = {10.1017/CBO9781107588738.015},
	note = {Journal Abbreviation: Medication-Induc. Mov. Disorders},
	pages = {150--159},
	annote = {Export Date: 28 December 2023; Cited By: 1},
}

@article{adeva_triple_1999-1,
	title = {Triple association of mesencephalic syndromes},
	volume = {28},
	issn = {02100010 (ISSN)},
	shorttitle = {Triple asociacion de sindromes mesencefalicos},
	url = {https://www.scopus.com/inward/record.uri?eid=2-s2.0-0033611687&doi=10.33588%2frn.2804.98279&partnerID=40&md5=2ee34f4a4be3f6f330f20d4e77478257},
	doi = {10.33588/rn.2804.98279},
	abstract = {Introduction. The mesencephalic alternating syndromes or syndromes of Webez, Benedikt and Claude are uncommon in clinical practice. They are caused by a lesion in the mesencephalus which affects the third cranial nerve bundle, together with the corticospinal pathway, subthalamic nucleus and the dentato-rubric path. Clinical case. We present the case of a normotensive patient who, as a consequence of a hemaroma in the mesencephalic tegmentum, had the association of these three syndromes consecutively. The clinical course was favorable, so that after three months of follow-up only paralysis of the third cranial nerve bundle persisted. Discussion. In the syndromes of Weber, Benedikt and Claude there is the association of ophthalmoplegia with hemiplegia, or a cerebellar hemisyndrome or contralateral abnormal movements compatible with hemiballismus, respectively. Amongst the commonest causes are expansive processes, tumors and arteriovenous malformations. More rarely they are due to cerebrovascular accidents, which are usually ischemic and occasionally hemorrhagic in aetiology. Conclusions. Spontaneous mesencephalic hematomas are infrequent. They make up approximately 1\% of all intracranial hematomas. The commonest site is the tegmentum followed by the peduncle and rectum. They have better prognosis than other hematomas of the brainstem.},
	language = {Spanish},
	number = {4},
	journal = {Rev. Neurol.},
	author = {Adeva, M.T. and Gómez-Sánchez, J.C. and Marcos, M.M. and Ciudad, J. and Fermoso, J.},
	year = {1999},
	note = {Publisher: Revista de Neurologia},
	keywords = {article, female, human, case report, Tomography, X-Ray Computed, aged, Aged, Female, Humans, benedikt syndrome, Benedikt's syndrome, brain hematoma, brain stem infarction, Brain Stem Infarctions, cerebrovascular disease, claude syndrome, Claude's syndrome, computer assisted tomography, haloperidol, hematoma, Hematoma, hemiballism, hemiplegia, Mesencephalic hemaroma, mesencephalon, Mesencephalon, ophthalmoplegia, radiography, subarachnoid hemorrhage, Subarachnoid Hemorrhage, syndrome delineation, weber syndrome, Weber's syndrome},
	pages = {403--404},
	annote = {Export Date: 28 December 2023; Cited By: 2; CODEN: RVNRA},
}

@article{aghaei_alterations_2016,
	title = {Alterations in the intrinsic electrophysiological properties of {Purkinje} neurons in a rat model of hepatic encephalopathy: {Relative} preventing effect of {PPARγ} agonist},
	volume = {121},
	issn = {03619230 (ISSN)},
	url = {https://www.scopus.com/inward/record.uri?eid=2-s2.0-84955503320&doi=10.1016%2fj.brainresbull.2015.12.002&partnerID=40&md5=52f82e51af4b5c7d81116d53ef937094},
	doi = {10.1016/j.brainresbull.2015.12.002},
	abstract = {Patients suffering from hepatic cirrhosis (HC) have been shown to have motor and cognitive impairments. The cerebellum, which controls coordinated and rapid movements, is a potential target for the deleterious effects of hyperammonemia induced by bile duct ligation. Therefore, the aim of this study was to determine the mechanisms of motor impairments observed in a rat model of HC and second objective of the current study was to evaluate the possible protective effect of pioglitazone (PIO) on these impairments. Male Wistar rats were used in the current study. Bile duct ligation (BDL) surgery was performed and pioglitazone administration was started two weeks after the surgery for the next four weeks. The effects of pioglitazone on BDL-induced electrophysiological changes of the Purkinje cerebellum neurons were evaluated by Whole-cell patch clamp recordings. Purkinje neurons from the BDL group exhibited significant changes in a number of electrophysiological properties and some alterations partially were counteracted by activation of peroxisome proliferator-activated receptor-γ. Purkinje cells from BDL groups showed a significant increase in the spontaneous firing frequency followed by a decrease in the action potential duration of half-amplitude and spike interval. Chronic administration of pioglitazone could contract this effect of BDL on event frequency and interevent interval, though the difference with the sham group was still significant in the duration of action potential. Results of the current study raise the possibility that BDL may profoundly affect the intrinsic membrane properties of the cerebellar Purkinje neurons and PIO administration can counteract some of these effects. © 2015 Elsevier Inc.},
	language = {English},
	journal = {Brain Res. Bull.},
	author = {Aghaei, I. and Hajali, V. and Dehpour, A. and Haghani, M. and Sheibani, V. and Shabani, M.},
	year = {2016},
	note = {Publisher: Elsevier Inc.},
	keywords = {animal experiment, cerebellum, controlled study, drug effect, male, nonhuman, rat, Article, Cerebellum, Male, priority journal, animal, Animals, metabolism, animal cell, animal model, Rats, pathophysiology, physiology, Disease Models, Animal, hepatic encephalopathy, Hepatic Encephalopathy, motor dysfunction, Rats, Wistar, drug effects, electrophysiology, disease model, pathology, 2,4 thiazolidinedione derivative, action potential, Action Potentials, agonists, antidiabetic agent, BDL, bile duct ligation, biophysics, Biophysics, Cirrhosis, Electric Stimulation, electrostimulation, Excitability, Hypoglycemic Agents, Movement Disorders, patch clamp technique, Patch-Clamp Techniques, peroxisome proliferator activated receptor gamma, pioglitazone, Pioglitazone, PPAR gamma, Purkinje cell, Purkinje Cells, Thiazolidinediones, whole cell patch clamp, Wistar rat},
	pages = {16--25},
	annote = {Export Date: 28 December 2023; Cited By: 14; Correspondence Address: M. Shabani; Neuroscience Research Center, Neuropharmacology Institute, Kerman University of Medical Sciences, Kerman, 76198-13159, Iran; email: shabanimoh@yahoo.com; CODEN: BRBUD},
}

@article{aggarwal_neuropsychological_2013-1,
	title = {Neuropsychological dysfunction in idiopathic hypoparathyroidism and its relationship with intracranial calcification and serum total calcium},
	volume = {168},
	issn = {1479683X (ISSN)},
	url = {https://www.scopus.com/inward/record.uri?eid=2-s2.0-84878721160&doi=10.1530%2fEJE-12-0946&partnerID=40&md5=c3bd2bc5442c164b4946e94e452e043b},
	doi = {10.1530/EJE-12-0946},
	abstract = {Background: There is limited information on neuropsychological and neurological dysfunctions in patients with idiopathic hypoparathyroidism (IH). Objective: To assess neuropsychological and neurological dysfunctions in IH and its associated factors in a cross-sectional design. Method: Neuropsychological functions were assessed in 62 patients with IH and 70 controls using a battery of cognitive tests. Neurological assessment included extrapyramidal and cerebellar signs. Assessment of intracranial calcification and volume of basal ganglia calcification (BGC) were made on computed tomography and of calcium control by averaging serum total calcium values available during the follow-up. Results: A significantly higher proportion of patients with IH showed neuropsychological dysfunctions than controls (32.3 (95\% CI: 20.9-45.3) vs 5.7\% (95\% CI: 1.6-14.0), P{\textless}0.001). Neurological signs were present in 35.5\% patients (extrapyramidal: 16.1\%; cerebellar: 20.9\%). Volume of BGC and number of sites with intracranial calcifications including cerebellum/dentate were comparable in patients with and without neuropsychological, extrapyramidal or cerebellar dysfunctions. Cognitive dysfunction score was lower by 1.7 points in males than in females (P=0.02) and increased by 0.21 and 5.5 for each year increase in the duration of illness (P=0.001) and one unit increase in serum calcium-phosphorus product (P=0.01) respectively. The scores improved by 0.27 for every mg\% increase in serum calcium (P=0.001). Conclusion: Neuropsychological dysfunctions are present in up to one-third of patients with IH and correlate with duration of illness, female gender, serum calcium and calcium-phosphorus product during follow-up but not with intracranial calcification. These dysfunctions may affect their daily functions, safety and drug compliance. © 2013 European Society of Endocrinology.},
	language = {English},
	number = {6},
	journal = {Eur. J. Endocrinol.},
	author = {Aggarwal, S. and Kailash, S. and Sagar, R. and Tripathi, M. and Sreenivas, V. and Sharma, R. and Gupta, N. and Goswami, R.},
	year = {2013},
	keywords = {article, controlled study, male, adult, cerebellum disease, cognitive defect, female, human, scoring system, priority journal, Humans, sex difference, Sex Factors, computer assisted tomography, basal ganglion, brain calcification, brain size, Calcinosis, calcium, Calcium, calcium blood level, clinical assessment, clinical feature, Cognition Disorders, disease association, disease duration, extrapyramidal syndrome, follow up, functional status, Hypoparathyroidism, idiopathic hypoparathyroidism, major clinical study, mental disease, neuroimaging, neurologic disease, neuropsychological test, Neuropsychological Tests, patient safety, phosphate blood level, phosphorus, psychologic assessment},
	pages = {895--903},
	annote = {Export Date: 28 December 2023; Cited By: 65; Correspondence Address: R. Goswami; Department of Endocrinology and Metabolism, All India Institute of Medical Sciences, New Delhi 110029, India; email: gosravinder@hotmail.com; CODEN: EJOEE},
}

@article{adolphe_sox9_2021,
	title = {{SOX9} defines distinct populations of cells in {SHH} medulloblastoma but is not required for math1-driven tumor formation},
	volume = {19},
	issn = {15417786 (ISSN)},
	url = {https://www.scopus.com/inward/record.uri?eid=2-s2.0-85119128884&doi=10.1158%2f1541-7786.MCR-21-0117&partnerID=40&md5=c702bdd1a0e6d2d6db9b5bb9cf0a08fa},
	doi = {10.1158/1541-7786.MCR-21-0117},
	abstract = {Medulloblastoma is the most common malignant pediatric brain tumor and there is an urgent need for molecularly targeted and subgroup-specific therapies. The stem cell factor SOX9, has been proposed as a potential therapeutic target for the treatment of Sonic Hedgehog medulloblastoma (SHH-MB) subgroup tumors, given its role as a downstream target of Hedgehog signaling and in functionally promoting SHH-MB metastasis and treatment resistance. However, the functional requirement for SOX9 in the genesis of medulloblastoma remains to be determined. Here we report a previously undocumented level of SOX9 expression exclusively in proliferating granule cell precursors (GCP) of the postnatal mouse cerebellum, which function as the medulloblastoma-initiating cells of SHH-MBs. Wild-type GCPs express comparatively lower levels of SOX9 than neural stem cells and mature astroglia and SOX9low GCP-like tumor cells constitute the bulk of both infant (Math1Cre: Ptch1lox/lox) and adult (Ptch1LacZ/þ) SHH-MB mouse models. Human medulloblastoma single-cell RNA data analyses reveal three distinct SOX9 populations present in SHH-MB and noticeably absent in other medulloblastoma subgroups: SOX9þMATH1þ (GCP), SOX9þGFAPþ (astrocytes) and SOX9þMATH1þGFAPþ (potential tumor-derived astrocytes). To functionally address whether SOX9 is required as a downstream effector of Hedgehog signaling in medulloblastoma tumor cells, we ablated Sox9 using a Math1Cre model system. Surprisingly, targeted ablation of Sox9 in GCPs (Math1Cre:Sox9lox/lox) revealed no overt phenotype and loss of Sox9 in SHH-MB (Math1Cre:Ptch1lox/lox;Sox9lox/lox) does not affect tumor formation. Implications: Despite preclinical data indicating SOX9 plays a key role in SHH-MB biology, our data argue against SOX9 as a viable therapeutic target. © 2021 American Association for Cancer Research},
	language = {English},
	number = {11},
	journal = {Mol. Cancer Res.},
	author = {Adolphe, C. and Millar, A. and Kojic, M. and Barkauskas, D.S. and Sundström, A. and Swartling, F.J. and Hediyeh-Zadeh, S. and Tan, C.W. and Davis, M.J. and Genovesi, L.A. and Wainwright, B.J.},
	year = {2021},
	note = {Publisher: American Association for Cancer Research Inc.},
	keywords = {animal experiment, cerebellum, controlled study, male, nonhuman, adult, Article, clinical article, human, Medulloblastoma, animal, Animals, Ki 67 antigen, Mice, mouse, signal transduction, Signal Transduction, transcription factor PAX6, Humans, metabolism, animal cell, animal model, granule cell, cell proliferation, Cell Proliferation, gene expression, genetics, medulloblastoma, pathophysiology, protein expression, sonic hedgehog protein, brain function, Disease Models, Animal, unclassified drug, cell population, disease model, immunoreactivity, atoh1 protein, Atoh1 protein, mouse, basic helix loop helix transcription factor, Basic Helix-Loop-Helix Transcription Factors, carcinogenesis, cerebellum cell, comparative study, doublecortin like kinase, fut4 protein, glial fibrillary acidic protein, Hedgehog Proteins, macroglia, math1 protein, microarray analysis, neural stem cell, neuron specific nuclear protein, ngfr protein, octamer transcription factor, oncogene, prom1 protein, protein, protein Patched 1, RNA, RNA sequence, Shh protein, mouse, Sox9 protein, mouse, SOX9 Transcription Factor, tag1 protein, transcription factor Sox9},
	pages = {1831--1839},
	annote = {Export Date: 28 December 2023; Cited By: 5; Correspondence Address: B.J. Wainwright; University of Queensland Diamantina Institute, University of Queensland, Woolloongabba, 4102, Australia; email: b.wainwright@uq.edu.au; CODEN: MCROC},
}

@article{ahlbom_testosterone_2001-1,
	title = {Testosterone protects cerebellar granule cells from oxidative stress-induced cell death through a receptor mediated mechanism},
	volume = {892},
	issn = {00068993 (ISSN)},
	url = {https://www.scopus.com/inward/record.uri?eid=2-s2.0-0035936944&doi=10.1016%2fS0006-8993%2800%2903155-3&partnerID=40&md5=6360f004e1b92fa3c0e573b3ffa0cc8f},
	doi = {10.1016/S0006-8993(00)03155-3},
	abstract = {It is known that steroid hormones can affect neuronal susceptibility to different types of insults, including oxidative stress. Using an in vitro/ex vivo model, we have previously shown that cerebellar granule cells prepared from neonatal rats treated with a single dose of testosterone are less vulnerable to oxidative stress-induced cell death, via a mechanism involving an upregulation of the cellular antioxidant defenses. Whether the testosterone protective action on cerebellar granule cells was direct or indirect remained to be clarified. Therefore, in this study we have investigated the effects of in vitro testosterone treatment, to see whether it also protects cerebellar granule cells from oxidative stress-induced damage. Cerebellar granule cells treated with 10-6 M testosterone for 48 h were found less susceptible to damage induced by 50 μM hydrogen peroxide, as shown by a 30\% decrease in the number of cells with apoptotic morphology. The addition of the androgen receptor antagonist flutamide abolished the protective effect of testosterone, suggesting an androgen receptor-mediated mechanism. This hypothesis was further supported by the presence of the androgen receptor in cultured cerebellar granule cells. The activity of the antioxidant enzyme catalase was also measured, and a 2-fold increase was detected in the testosterone treated cells, but not in the cells co-treated with flutamide. The present results demonstrate that cerebellar granule cells treated in vitro with testosterone are protected from oxidative stress via a mechanism mediated by the androgen receptor. Similarly to what we observed after in vivo administration of testosterone, the potentiation of the antioxidant defences seems to play a major role in the protection afforded by testosterone. © 2001 Elsevier Science B.V.},
	language = {English},
	number = {2},
	journal = {Brain Res.},
	author = {Ahlbom, E. and Prins, G.S. and Ceccatelli, S.},
	year = {2001},
	keywords = {animal experiment, article, cerebellum, controlled study, drug mechanism, nonhuman, rat, Cerebellum, priority journal, Animals, Androgen Antagonists, androgen receptor, Androgen receptor, animal cell, animal model, Annexin A5, Antioxidant enzyme, apoptosis, Apoptosis, Blotting, Western, catalase, Catalase, Cell Death, cell structure, Cells, Cultured, drug efficacy, drug potentiation, enzyme activity, flutamide, Flutamide, granule cell, histopathology, hydrogen peroxide, Hydrogen Peroxide, Immunohistochemistry, in vitro study, Neuronal apoptosis, neuroprotection, Oxidants, oxidative stress, Oxidative Stress, Rats, Receptors, Androgen, Testosterone, testosterone propionate},
	pages = {255--262},
	annote = {Export Date: 28 December 2023; Cited By: 229; Correspondence Address: E. Ahlbom; Institute of Environmental Medicine, Div. of Toxicology/Neurotoxicology, Karolinska Institutet, S-171 77 Stockholm, Sweden; email: eva.ahlbom@imm.ki.se; CODEN: BRREA},
}

@article{abe_cognitive_2012,
	title = {Cognitive and affective impairments of a novel {SCA}/{MND} crossroad mutation {Asidan}},
	volume = {19},
	issn = {14681331 (ISSN)},
	url = {https://www.scopus.com/inward/record.uri?eid=2-s2.0-84863866277&doi=10.1111%2fj.1468-1331.2012.03669.x&partnerID=40&md5=129f9c0e13abd906c5c8c2e681ea2cb3},
	doi = {10.1111/j.1468-1331.2012.03669.x},
	abstract = {Background: A variety of hereditary spinocerebellar ataxia (SCA) develops a broad spectrum of both ataxia and non-ataxia symptoms. Cognitive and affective changes are one such non-ataxia symptoms, but have been described only in hereditary SCAs with exonic CAG gene expansion. Methods: We newly found intronic hexanucleotide GGCCTG gene expansion in NOP56 gene as the causative mutation (=SCA36) in nine unrelated Japanese familial SCA originating from Asida river area in the western part of Japan, thus nicknamed Asidan for this mutation. These patients show unique clinical balance of cerebellar ataxia and motor neuron disease (MND), locating on the crossroad of these two diseases. In the nine families, 14 patients were clinically examined and genetically confirmed to Asidan. In the present study, we examined cognitive and affective analyses on 12 patients (seven men and five women) who agreed to join the examination with average age at onset of 53.1±3.2years, average duration of 12.1±5.2years, and current average age at 65.1±6.2years. Results: The 12 Asidan patients demonstrated a significant decrease in their frontal executive functions measured by frontal assessment battery (FAB) and Montreal cognitive assessment (MoCA) compared with age- and gender-matched controls, whilst mini-mental state examination (MMSE) and Hasegawa dementia score-revised (HDS-R) were within normal range. The decline of frontal executive function was related to their disease duration and scale for the assessment and rating of ataxias (SARA). They also demonstrated mild depression and apathy. Single-photon emission tomography (SPECT) analysis showed that these Asidan patients showed decline of regional cerebral blood flow (rCBF) in a particular areas of cerebral cortices such as Brodmann areas 24 and 44-46. Conclusion: These data suggest that the patients with Asidan mutation show unique cognitive and affective characteristics different from other hereditary SCAs with exonal CAG expansion or MND. © 2012 The Author(s). European Journal of Neurology © 2012 EFNS.},
	language = {English},
	number = {8},
	journal = {Eur. J. Neurol.},
	author = {Abe, K. and Ikeda, Y. and Kurata, T. and Ohta, Y. and Manabe, Y. and Okamoto, M. and Takamatsu, K. and Ohta, T. and Takao, Y. and Shiro, Y. and Shoji, M. and Kamiya, T. and Kobayashi, H. and Koizumi, A.},
	year = {2012},
	keywords = {article, brain cortex, controlled study, male, adult, clinical article, cognition, cognitive defect, female, human, Male, priority journal, aged, Aged, Female, Humans, Middle Aged, Cognition Disorders, Neuropsychological Tests, Japan, gene mutation, Spinocerebellar Ataxias, spinocerebellar degeneration, single photon emission computer tomography, Tomography, Emission-Computed, Single-Photon, brain blood flow, affective psychosis, Age of Onset, Amyotrophic lateral sclerosis, apathy, Asian, Asidan, clinical examination, Cognitive and affective functions, cytosine, dementia, depression, genetic association, guanine, Hexanucleotide GGCCTG expansion, Japanese, mini mental state examination, motor neuron disease, Motor neuron disease, Motor Neuron Disease, Mutation, Nuclear Proteins, primary motor cortex, Spinocerebellar ataxia, thymine},
	pages = {1070--1078},
	annote = {Export Date: 28 December 2023; Cited By: 36; Correspondence Address: K. Abe; Department of Neurology, Graduate School of Medicine Dentistry and Pharmaceutical Science, Okayama University, Kitaku, OK 700-8558, 2-5-1 Shikatacho, Japan; email: abekabek@cc.okayama-u.ac.jp; CODEN: EJNEF},
}

@article{achiha_activated_2020-1,
	title = {Activated leukocyte cell adhesion molecule expression correlates with the {WNT} subgroup in medulloblastoma and is involved in regulating tumor cell proliferation and invasion},
	volume = {15},
	issn = {19326203 (ISSN)},
	url = {https://www.scopus.com/inward/record.uri?eid=2-s2.0-85097123631&doi=10.1371%2fjournal.pone.0243272&partnerID=40&md5=e736d9818c6636572678a20544dece4d},
	doi = {10.1371/journal.pone.0243272},
	abstract = {Cluster of differentiation (CD) 166 or activated leukocyte cell adhesion molecule (ALCAM) is a transmembrane molecule known to be an intercellular adhesion factor. The expression and function of ALCAM in medulloblastoma (MB), a pediatric brain tumor with highly advanced molecular genetics, remains unclear. Therefore, this study aimed to clarify the significance and functional role of ALCAM expression in MB. ALCAM expression in 45 patients with MB was evaluated by immunohistochemical analysis of formalin-fixed paraffin-embedded clinical specimens and the relationship between ALCAM expression and pathological type/molecular subgroup, such as WNT, SHH, Group 3, and Group 4, was examined. Eight ALCAM positive (18\%), seven partially positive (16\%), and 30 negative (67\%) cases were detected. All seven cases of the WNT molecular subgroup were ALCAM positive and ALCAM expression strongly correlated with this subgroup (P {\textless} 0.0001). In addition, functional studies using MB cell lines revealed ALCAM expression affected proliferation and migration as a positive regulator in vitro. However, ALCAM silencing did not affect survival or the formation of leptomeningeal dissemination in an orthotopic mouse model, but did induce a malignant phenotype with increased tumor cell invasion at the dissemination sites (P = 0.0029). In conclusion, our results revealed that ALCAM exhibited highly specific expression in the WNT subgroup of MB. Furthermore, we demonstrated that the cell kinetics of MB cell lines can be altered by the expression of ALCAM. © 2020 Achiha et al. This is an open access article distributed under the terms of the Creative Commons Attribution License, which permits unrestricted use, distribution, and reproduction in any medium, provided the original author and source are credited.},
	language = {English},
	number = {12 December},
	journal = {PLoS ONE},
	author = {Achiha, T. and Kijima, N. and Kodama, Y. and Kagawa, N. and Kinoshita, M. and Fujimoto, Y. and Nonaka, M. and Fukai, J. and Inoue, A. and Nishida, N. and Yamanaka, T. and Harada, A. and Mori, K. and Tsuyuguchi, N. and Uda, T. and Ishibashi, K. and Tomogane, Y. and Sakamoto, D. and Shofuda, T. and Yoshioka, E. and Kanematsu, D. and Mano, M. and Luu, B. and Taylor, M.D. and Kanemura, Y. and Kishima, H.},
	year = {2020},
	note = {Publisher: Public Library of Science},
	keywords = {animal experiment, animal tissue, controlled study, male, nonhuman, adult, Article, clinical article, female, human, Cerebellar Neoplasms, cerebellum tumor, child, Child, Child, Preschool, Male, Medulloblastoma, animal, Animals, immunohistochemistry, Mice, mouse, Female, Humans, metabolism, young adult, Young Adult, animal model, activated leukocyte cell adhesion molecule, Activated-Leukocyte Cell Adhesion Molecule, adolescent, Adolescent, ALCAM protein, human, Antigens, CD, Biomarkers, Tumor, Brain Neoplasms, brain tumor, cell adhesion, Cell Adhesion, Cell Adhesion Molecules, Neuronal, cell invasion, cell motion, Cell Movement, cell proliferation, Cell Proliferation, correlational study, epidemiology, Fetal Proteins, fetoprotein, gene expression, Gene Expression, gene expression profiling, Gene Expression Profiling, genetics, histology, human tissue, infant, Infant, Japan, leukocyte antigen, medulloblastoma, medulloblastoma cell line, messenger RNA, Neoplasm Invasiveness, nerve cell adhesion molecule, paraffin embedding, pathophysiology, physiology, preschool child, protein expression, protein function, RNA, Messenger, sonic hedgehog protein, tumor invasion, tumor marker, Wnt protein, Wnt Proteins},
	annote = {Export Date: 28 December 2023; Cited By: 2; Correspondence Address: N. Kijima; Department of Neurosurgery, Osaka University Graduate School of Medicine, Osaka, Japan; email: n-kijima@nsurg.med.osaka-u.ac.jp; CODEN: POLNC},
}

@article{adamaszek_neural_2015,
	title = {Neural correlates of impaired emotional face recognition in cerebellar lesions},
	volume = {1613},
	issn = {00068993 (ISSN)},
	url = {https://www.scopus.com/inward/record.uri?eid=2-s2.0-84930205647&doi=10.1016%2fj.brainres.2015.01.027&partnerID=40&md5=6884eb11f106da3b9f1012ce51b5854a},
	doi = {10.1016/j.brainres.2015.01.027},
	abstract = {Clinical and neuroimaging data indicate a cerebellar contribution to emotional processing, which may account for affective-behavioral disturbances in patients with cerebellar lesions. We studied the neurophysiology of cerebellar involvement in recognition of emotional facial expression. Participants comprised eight patients with discrete ischemic cerebellar lesions and eight control patients without any cerebrovascular stroke. Event-related potentials (ERP) were used to measure responses to faces from the Karolinska Directed Emotional Faces Database (KDEF), interspersed in a stream of images with salient contents. Images of faces augmented N170 in both groups, but increased late positive potential (LPP) only in control patients without brain lesions. Dipole anaylsis revealed altered activation patterns for negative emotions in patients with cerebellar lesions, including activation of the left inferior prefrontal area to images of faces showing fear, contralateral to controls. Correlation analysis indicated that lesions of cerebellar area Crus I contribute to ERP deviations. Overall, our results implicate the cerebellum in integrating emotional information at different higher order stages, suggesting distinct cerebellar contributions to the proposed large-scale cerebral network of emotional face recognition. © 2015 Elsevier B.V.},
	language = {English},
	journal = {Brain Res.},
	author = {Adamaszek, M. and Kirkby, K.C. and Dagata, F. and Olbrich, S. and Langner, S. and Steele, C. and Sehm, B. and Busse, S. and Kessler, C. and Hamm, A.},
	year = {2015},
	note = {Publisher: Elsevier B.V.},
	keywords = {cerebellum, controlled study, male, adult, Article, brain ischemia, clinical article, female, human, middle aged, Cerebellum, Male, priority journal, aged, Aged, Female, Humans, Middle Aged, nuclear magnetic resonance imaging, computer assisted tomography, pathophysiology, physiology, Prefrontal cortex, recognition, cerebellum infarction, emotion, emotional disorder, Emotions, ERP, event related potential, pathology, facial expression, anger, neurophysiology, cerebellum injury, Facial Expression, brain infarction size, data base, Emotional facial expressions, Evoked Potentials, evoked response, facial recognition, Facial Recognition, fear, happiness, sadness},
	pages = {1--12},
	annote = {Export Date: 28 December 2023; Cited By: 39; Correspondence Address: M. Adamaszek; Bavaria Hospital, Department of Neurological Rehabilitation, Section Cognitive Neurology, Kreischa, An der Wolfsschlucht 1-2, D-01731, Germany; email: michael.adamaszek@freenet.de; CODEN: BRREA},
}

@article{aggleton_multiple_2012-1,
	title = {Multiple anatomical systems embedded within the primate medial temporal lobe: {Implications} for hippocampal function},
	volume = {36},
	issn = {18737528 (ISSN)},
	url = {https://www.scopus.com/inward/record.uri?eid=2-s2.0-84864384085&doi=10.1016%2fj.neubiorev.2011.09.005&partnerID=40&md5=ac796f3b36b0e4e45291333c2dfe01bd},
	doi = {10.1016/j.neubiorev.2011.09.005},
	abstract = {A review of medial temporal lobe connections reveals three distinct groupings of hippocampal efferents. These efferent systems and their putative memory functions are: (1) The 'extended-hippocampal system' for episodic memory, which involves the anterior thalamic nuclei, mammillary bodies and retrosplenial cortex, originates in the subicular cortices, and has a largely laminar organisation; (2) The 'rostral hippocampal system' for affective and social learning, which involves prefrontal cortex, amygdala and nucleus accumbens, has a columnar organisation, and originates from rostral CA1 and subiculum; (3) The 'reciprocal hippocampal-parahippocampal system' for sensory processing and integration, which originates from the length of CA1 and the subiculum, and is characterised by columnar, connections with reciprocal topographies. A fourth system, the 'parahippocampal-prefrontal system' that supports familiarity signalling and retrieval processing, has more widespread prefrontal connections than those of the hippocampus, along with different thalamic inputs. Despite many interactions between these four systems, they may retain different roles in memory which when combined explain the importance of the medial temporal lobe for the formation of declarative memories. © 2011 Elsevier Ltd.},
	language = {English},
	number = {7},
	journal = {Neurosci. Biobehav. Rev.},
	author = {Aggleton, J.P.},
	year = {2012},
	keywords = {nonhuman, cognition, human, priority journal, Animals, Humans, functional status, Amnesia, amygdaloid nucleus, brain fornix, brain function, cingulate gyrus, dentate gyrus, efferent nerve, entorhinal cortex, episodic memory, functional assessment, hippocampal CA1 region, hippocampal CA3 region, hippocampus, Hippocampus, hypothalamus hypophysis adrenal system, hypothalamus ventromedial nucleus, inferior cerebellar peduncle, innervation, limbic cortex, long term depression, long term potentiation, mammillary body, Memory, Monkey, nerve projection, Neural Pathways, neuroanatomy, neuromodulation, nucleus accumbens, Parahippocampal cortex, Parahippocampal Gyrus, perirhinal cortex, Perirhinal cortex, prefrontal cortex, Prefrontal cortex, Primates, pyramidal nerve cell, recognition, Recognition, retrosplenial cortex, review, social learning, subiculum, Subiculum, superior cerebellar peduncle, task performance, temporal lobe, Temporal Lobe, thalamus nucleus},
	pages = {1579--1596},
	annote = {Export Date: 28 December 2023; Cited By: 240; Correspondence Address: J.P. Aggleton; School of Psychology, Cardiff University, Cardiff, CF10 3AT, Wales, 70 Park Place, United Kingdom; email: aggleton@cf.ac.uk; CODEN: NBRED},
}

@article{abbott_ultrastructural_2000,
	title = {Ultrastructural analysis of catecholaminergic innervation in weaver and normal mouse cerebellar cortices},
	volume = {426},
	issn = {00219967 (ISSN)},
	url = {https://www.scopus.com/inward/record.uri?eid=2-s2.0-0034676145&doi=10.1002%2f1096-9861%2820001016%29426%3a2%3c316%3a%3aAID-CNE11%3e3.0.CO%3b2-8&partnerID=40&md5=be680bc63f0fe7ee09e884a0c8ae0d6e},
	doi = {10.1002/1096-9861(20001016)426:2<316::AID-CNE11>3.0.CO;2-8},
	abstract = {The noradrenergic innervation of the mouse cerebellum, which is known for its important modulatory function, was analyzed immunocytochemically with an antibody against tyrosine hydroxylase, the rate-limiting enzyme in catecholamine biosynthesis. In control mice, the labeled afferent fibers belong to fine, beaded axons diffusely distributed throughout the cerebellar cortex. None of the 160 analyzed axon terminals established synaptic junctions with apposed neuronal elements. Thus, the cerebellar noradrenergic innervation is of the nonjunctional modality. Seventy-five percent of the labeled varicosities were apposed to dendritic profiles belonging to Purkinje, granule, stellate, and basket cells, although Purkinje cell dendrites, including spines, were the most frequently found. These observations suggest that the modulatory function of noradrenergic afferent fibers is exerted through paracrine interactions. In the agranular cerebellar cortex of the weaver mutant mouse, the density of labeled fibers is greatly increased. However, despite the presence of innumerable free postsynaptic differentiations (mainly Purkinje cell dendritic spines), only 2 of 188 observed varicosities established synaptic junctions. Thus, in the absence of granule cells, the noradrenergic innervation does not evolve from nonjunctional to junctional innervation, as was the case for the cerebellar serotonergic system (Beaudet and Sotelo [1981] Brain Res. 206:305-329). This finding indicates that the axonal remodeling in granuloprival cerebella does not affect the noradrenergic afferent system. Therefore, the authors conclude that there is some degree of specificity in the formation of heterologous synapses during the axon remodeling process occurring in all agranular cerebella. (C) 2000 Wiley-Liss, Inc.},
	language = {English},
	number = {2},
	journal = {J. Comp. Neurol.},
	author = {Abbott, L.C. and Sotelo, C.},
	year = {2000},
	keywords = {animal tissue, article, male, nonhuman, female, Male, priority journal, Mice, mouse, Female, animal cell, granule cell, Mice, Inbred C57BL, Norepinephrine, cerebellum cortex, Animal, catecholamine, catecholamine release, cell ultrastructure, Cerebellar Cortex, immunocytochemistry, Immunocytochemistry, Mice, Neurologic Mutants, Microscopy, Electron, Noradrenaline, Paracrine signaling, postsynaptic inhibition, Reference Values, Support, Non-U.S. Gov't, Support, U.S. Gov't, P.H.S., Synapse specificity, Tyrosine hydroxylase},
	pages = {316--329},
	annote = {Export Date: 28 December 2023; Cited By: 36; Correspondence Address: C. Sotelo; INSERM U.106, Hopital de la Salpetriere, 75651 Paris, Cedex 13, 47 Blvd. de l'Hopital, France; email: sotelo@chups.jussieu.fr; CODEN: JCNEA},
}

@article{agusti_p38_2011-1,
	title = {p38 {MAP} kinase is a therapeutic target for hepatic encephalopathy in rats with portacaval shunts},
	volume = {60},
	issn = {14683288 (ISSN)},
	url = {https://www.scopus.com/inward/record.uri?eid=2-s2.0-80053564971&doi=10.1136%2fgut.2010.236083&partnerID=40&md5=26631e3b554a7e71e088ff8c4d1d08d6},
	doi = {10.1136/gut.2010.236083},
	abstract = {Objective: Inflammation plays a role in neurological alterations in patients with hepatic encephalopathy (HE). Animal models of HE show neuroinflammation. Treatment with ibuprofen, a non-steroidal antiinflammatory drug (NSAID), reduces neuroinflammation and restores cognitive and motor function in rats with HE due to portacaval shunts (PCS). This suggests that reducing neuroinflammation would improve neurological status in patients with minimal or clinical HE. NSAID induce kidney damage in patients with cirrhosis and PCS rats and are not suitable for clinical use. It is therefore necessary to look for procedures to eliminate neuroinflammation without inducing secondary effects in the kidney. Inhibition of p38 MAPK is being tested as a therapeutic target in inflammatory diseases and reduces microglial activation. This study aimed to assess whether inhibiting p38 with SB239063 reduces neuroinflammation and improves cognitive and motor function in PCS rats without affecting the kidney. Results: p38 activity is increased in the brains of PCS rats and treatment with SB239063 reduces microglial activation, as well as inflammatory markers in brain (prostaglandin E2, cyclooxygenase activity, iNOS, IL-1β, TNFα) and blood (prostaglandin E2 and TNFα). PCS rats showed increased ammonia and glutamine in the brain, which was not affected by SB239063. PCS rats showed reduced ability to learn a Y-maze conditional discrimination task, reduced motor activity and impaired motor coordination, as assessed in the rotarod. Treatment with SB239063 completely restored learning ability, motor activity and coordination in PCS rats. SB239063 did not affect creatinine or sodium levels in serum, indicating that it does not induce kidney damage. Conclusion: These findings suggest that reducing neuroinflammation by using inhibitors of p38 would improve the neurological status in HE without inducing secondary effects in the kidney.},
	language = {English},
	number = {11},
	journal = {Gut},
	author = {Agusti, A. and Cauli, O. and Rodrigo, R. and Llansola, M. and Hernández-Rabaza, V. and Felipo, V.},
	year = {2011},
	keywords = {animal experiment, animal tissue, article, controlled study, drug mechanism, male, maze test, nonhuman, rat, cognition, Cerebellum, Male, priority journal, Animals, motor coordination, animal model, Blotting, Western, drug efficacy, enzyme activity, Immunohistochemistry, Rats, task performance, 4 [4 (4 fluorophenyl) 5 (2 methoxy 4 pyrimidinyl) 1 imidazolyl]cyclohexanol, amino acid brain level, ammonia, Ammonia, brain level, cell activation, Cerebral Cortex, Cognition, creatinine, creatinine blood level, Disease Models, Animal, enzyme analysis, enzyme inhibition, glutamine, Glutamine, hepatic encephalopathy, Hepatic Encephalopathy, Imidazoles, inducible nitric oxide synthase, interleukin 10, interleukin 1beta, interleukin 4, interleukin 6, kidney function, kidney injury, Learning, learning disorder, MAP Kinase Signaling System, microglia, Microglia, mitogen activated protein kinase p38, Motor Activity, motor dysfunction, motor performance, nervous system inflammation, p38 Mitogen-Activated Protein Kinases, Phosphorylation, Portacaval Shunt, Surgical, portocaval shunt, prostaglandin E2, prostaglandin synthase, Prostaglandin-Endoperoxide Synthases, protein blood level, Pyrimidines, Rats, Wistar, rotarod test, sodium, sodium blood level, tumor necrosis factor alpha, urea, urea blood level},
	pages = {1572--1579},
	annote = {Export Date: 28 December 2023; Cited By: 56; Correspondence Address: V. Felipo; Laboratory of Neurobiology, Centro de Investigacíon Príncipe Felipe, 46012 Valencia, Avda Autopista del Saler 16, Spain; email: vfelipo@cipf.es; CODEN: GUTTA},
}

@article{adcock_purkinje_2004,
	title = {Purkinje cell dendritic tree development in the absence of excitatory neurotransmission and of brain-derived neurotrophic factor in organotypic slice cultures},
	volume = {127},
	issn = {03064522 (ISSN)},
	url = {https://www.scopus.com/inward/record.uri?eid=2-s2.0-3042683862&doi=10.1016%2fj.neuroscience.2004.04.032&partnerID=40&md5=0ecd8202f61314bd5dc16fdd34467b60},
	doi = {10.1016/j.neuroscience.2004.04.032},
	abstract = {The development of the dendritic tree of a neuron is a complex process which is thought to be regulated strongly by signals from afferent fibers. In particular the synaptic activity of afferent fibers and activity-dependent signaling by neurotrophic factors are thought to affect dendritic growth. We have studied Purkinje cell dendritic arbor development in organotypic cultures under suppression of glutamate-mediated excitatory neurotransmission, achieved with multiple combinations of blockers of glutamate receptors. Despite the presence of either single receptor blockers or combinations of blockers predicted to fully suppress glutamate-mediated excitatory neurotransmission Purkinje cell dendritic arbors developed similar to those of control cultures. Furthermore, Purkinje cell dendritic arbors in organotypic cultures from brain-derived neurotrophic factor (BDNF) knockout mice or after pharmacological blockade of trk-receptors also developed in a way similar to control cultures. Our results demonstrate that during the stage of rapid dendritic arbor growth signals from afferent fibers are of minor importance for Purkinje cell dendritic development because a seemingly normal Purkinje cell dendritic tree developed in the absence of excitatory neurotransmission and BDNF signaling. Our results suggest that many aspects of Purkinje cell dendritic development can be achieved by an intrinsic growth program. © 2004 IBRO. Published by Elsevier Ltd. All rights reserved.},
	language = {English},
	number = {1},
	journal = {Neuroscience},
	author = {Adcock, K.H. and Metzger, F. and Kapfhammer, J.P.},
	year = {2004},
	keywords = {animal experiment, animal tissue, article, cerebellum, controlled study, nonhuman, priority journal, Animals, cell culture, Cell Differentiation, Mice, mouse, Mice, Knockout, Synaptic Transmission, brain derived neurotrophic factor, Brain-Derived Neurotrophic Factor, Animals, Newborn, newborn, BDNF, Purkinje cell, Purkinje Cells, Cerebellar Cortex, 6,7-dinitroquinoxaline-2,3(1H,4H)- dione, Afferent Pathways, APV, bioelectrical activity, bioenergy, brain-derived neurotrophic factor, cell maturation, D-2-amino-5-phosphonopentanoic acid, days in vitro, Dendrites, dendritic cell, DIV, DNQX, Excitatory Amino Acid Antagonists, Excitatory Postsynaptic Potentials, glutamate, Glutamic Acid, granule cells, MCPG, neurotransmission, neurotrophic factor, neurotrophic factors, Organ Culture Techniques, receptor blocking, Receptor Protein-Tyrosine Kinases, Receptors, Glutamate, sensory nerve},
	pages = {137--145},
	annote = {Export Date: 28 December 2023; Cited By: 29; Correspondence Address: J.P. Kapfhammer; Anatomisches Institut, University of Basel, CH-4056 Basel, Pestalozzistr. 20, Switzerland; email: josef.kapfhammer@unibas.ch; CODEN: NRSCD},
}

@article{abe_prevalence_2012-1,
	title = {Prevalence and length of recovery of pusher syndrome based on cerebral hemispheric lesion side in patients with acute stroke},
	volume = {43},
	issn = {15244628 (ISSN)},
	url = {https://www.scopus.com/inward/record.uri?eid=2-s2.0-84861592169&doi=10.1161%2fSTROKEAHA.111.638379&partnerID=40&md5=82d49776cb52bc7d3d3f4b3b58178666},
	doi = {10.1161/STROKEAHA.111.638379},
	abstract = {Background and Purpose-: The aim of this study was to determine if side of cerebral hemisphere lesion affects the prevalence and time course of pushing behavior (PB) after stroke. Methods-: A total of 1660 patients with acute stroke were investigated. PB was assessed using the standardized Scale for Contraversive Pushing. Risk ratios were used to evaluate the differences in the prevalence of PB between right cerebral hemisphere-damaged (RCD) and left cerebral hemisphere-damaged (LCD) patients. The differences in the time course among 35 (27 RCD and 8 LCD) patients were evaluated by analyzing Scale for Contraversive Pushing scores with the Kaplan-Meier Method using a log-rank test. Results-: PB was observed in 156 (9.4\%) patients. The prevalence of PB was significantly higher in RCD (97 of 556 [17.4\%]) than in LCD (57 of 599 [9.5\%]) patients; risk ratio was 1.83 (95\% CI, 1.35-2.49). The log-rank test indicated that RCD patients exhibited a significantly slower recovery than LCD patients (P=0.027). Conclusions-: The number of RCD patients who exhibited PB was higher than that of LCD patients. The duration of recovery from PB was longer in RCD patients than in LCD patients. © 2012 American Heart Association, Inc.},
	language = {English},
	number = {6},
	journal = {Stroke},
	author = {Abe, H. and Kondo, T. and Oouchida, Y. and Suzukamo, Y. and Fujiwara, S. and Izumi, S.-I.},
	year = {2012},
	keywords = {article, male, female, human, prevalence, prognosis, rating scale, stroke, Cerebellum, Male, priority journal, aged, Aged, Female, Humans, Middle Aged, clinical assessment, major clinical study, Aged, 80 and over, Barthel index, brain damage, brain disease, Brunnstrom stage, contraversive pushing, Contraversive Pushing score, convalescence, hemisphere, Japan Coma Scale, Kaplan Meier method, left cerebral hemisphere damaged, log rank test, Nervous System Diseases, Prevalence, pusher syndrome, rehabilitation, Retrospective Studies, right cerebral hemisphere damaged, Stroke, Stroke Impairment Assessment Set, Syndrome, Time Factors},
	pages = {1654--1656},
	annote = {Export Date: 28 December 2023; Cited By: 64; Correspondence Address: H. Abe; Department of Rehabilitation, Kohnan Hospital, Taihaku-ku, Sendai 982-8523, 4-20-1 Nagamachi-Minami, Japan; email: abe-h@kohnan-sendai.or.jp; CODEN: SJCCA},
}

@article{abe_developmental_2016,
	title = {Developmental cuprizone exposure impairs oligodendrocyte lineages differentially in cortical and white matter tissues and suppresses glutamatergic neurogenesis signals and synaptic plasticity in the hippocampal dentate gyrus of rats},
	volume = {290},
	issn = {0041008X (ISSN)},
	url = {https://www.scopus.com/inward/record.uri?eid=2-s2.0-84951825272&doi=10.1016%2fj.taap.2015.11.006&partnerID=40&md5=06794e7dbb4849c5d3c2c49c75072f1f},
	doi = {10.1016/j.taap.2015.11.006},
	abstract = {Developmental cuprizone (CPZ) exposure impairs rat hippocampal neurogenesis. Here, we captured the developmental neurotoxicity profile of CPZ using a region-specific expression microarray analysis in the hippocampal dentate gyrus, corpus callosum, cerebral cortex and cerebellar vermis of rat offspring exposed to 0, 0.1, or 0.4\% CPZ in the maternal diet from gestation day 6 to postnatal day (PND) 21. Transcripts of those genes identified as altered were subjected to immunohistochemical analysis on PNDs 21 and 77. Our results showed that transcripts for myelinogenesis-related genes, including Cnp, were selectively downregulated in the cerebral cortex by CPZ at ≥0.1\% or 0.4\% on PND 21. CPZ at 0.4\% decreased immunostaining intensity for 2',3'-cyclic-nucleotide 3'-phosphodiesterase (CNPase) and CNPase+ and OLIG2+ oligodendrocyte densities in the cerebral cortex, whereas CNPase immunostaining intensity alone was decreased in the corpus callosum. By contrast, a striking transcript upregulation for Klotho gene and an increased density of Klotho+ oligodendrocytes were detected in the corpus callosum at ≥0.1\%. In the dentate gyrus, CPZ at ≥0.1\% or 0.4\% decreased the transcript levels for Gria1, Grin2a and Ptgs2, genes related to the synapse and synaptic transmission, and the number of GRIA1+ and GRIN2A+ hilar γ-aminobutyric acid (GABA)-ergic interneurons and cyclooxygenase-2+ granule cells. All changes were reversed at PND 77. Thus, developmental CPZ exposure reversibly decreased mature oligodendrocytes in both cortical and white matter tissues, and Klotho protected white matter oligodendrocyte growth. CPZ also reversibly targeted glutamatergic signals of GABAergic interneuron to affect dentate gyrus neurogenesis and synaptic plasticity in granule cells. © 2015 Elsevier Inc.},
	language = {English},
	journal = {Toxicol. Appl. Pharmacol.},
	author = {Abe, H. and Saito, F. and Tanaka, T. and Mizukami, S. and Hasegawa-Baba, Y. and Imatanaka, N. and Akahori, Y. and Yoshida, T. and Shibutani, M.},
	year = {2016},
	note = {Publisher: Academic Press Inc.},
	keywords = {4 aminobutyric acid, animal experiment, animal tissue, brain cortex, controlled study, male, nonhuman, rat, Article, female, Male, animal, Animals, immunohistochemistry, real time polymerase chain reaction, upregulation, Female, metabolism, animal cell, animal model, apoptosis, Apoptosis, granule cell, Rats, gene expression, gene expression profiling, Gene Expression Profiling, genetics, dentate gyrus, drug effects, gamma-Aminobutyric Acid, synaptic transmission, Synaptic Transmission, brain derived neurotrophic factor, unclassified drug, Animals, Newborn, newborn, Rats, Sprague-Dawley, pathology, STAT3 protein, nervous system development, immunoreactivity, reverse transcription polymerase chain reaction, nerve cell plasticity, comparative study, microarray analysis, protein, 2',3' cyclic nucleotide 3' phosphodiesterase, beta glucuronidase, bungarotoxin receptor, caspase 4, cell count, cell density, cell lineage, Cell Lineage, cerebellum vermis, corpus callosum, cuprizone, Cuprizone, Cuprizone (CPZ), cyclooxygenase 2, cytology, dcx protein, Dentate Gyrus, down regulation, Down-Regulation, ephrin receptor A4, Expression microarray, frzb protein, Glial cell development, Glucuronidase, glutamate receptor ionotropic AMPA 1 protein, gria1 protein, gria2 protein, htr1a protein, Klotho, Klotho protein, lhx6 protein, maternal nutrition, Myelinogenesis, n methyl dextro aspartic acid receptor 2A, neurod2 protein, Neurogenesis, Neuronal plasticity, Neuronal Plasticity, neurotoxicity, nicotinic receptor alpha4, ntrk1 protein, oligodendrocyte transcription factor 2, oligodendroglia, Oligodendroglia, pregnancy, Pregnancy, prenatal exposure, Prenatal Exposure Delayed Effects, protein kinase B beta, ptgs2 protein, Sprague Dawley rat, white matter, White Matter, Wnt7b protein},
	pages = {10--20},
	annote = {Export Date: 28 December 2023; Cited By: 17; Correspondence Address: M. Shibutani; Laboratory of Veterinary Pathology, Tokyo University of Agriculture and Technology, Fuchu-shi, Tokyo, 3-5-8 Saiwai-cho, 183-8509, Japan; email: mshibuta@cc.tuat.ac.jp; CODEN: TXAPA},
}

@article{accogli_heterozygous_2020-1,
	title = {Heterozygous {Missense} {Pathogenic} {Variants} {Within} the {Second} {Spectrin} {Repeat} of {SPTBN2} {Lead} to {Infantile}-{Onset} {Cerebellar} {Ataxia}},
	volume = {35},
	issn = {08830738 (ISSN)},
	url = {https://www.scopus.com/inward/record.uri?eid=2-s2.0-85074346498&doi=10.1177%2f0883073819878917&partnerID=40&md5=627c884e46df8bb89709627d27c9683b},
	doi = {10.1177/0883073819878917},
	abstract = {The term spinocerebellar ataxia encompasses a heterogeneous group of neurodegenerative disorders due to pathogenic variants in more than 100 genes, underlying 2 major groups of ataxia: autosomal dominant cerebellar ataxias (ADCA, also known as spinocerebellar ataxias [SCAs]) due to heterozygous variants or polyglutamine triplet expansions leading to adult-onset ataxia, and autosomal recessive spinocerebellar ataxias (ARCAs, also known as SCARs) due to biallelic variants, usually resulting in more severe and earlier-onset cerebellar ataxia. Certain ataxia genes, including SPTBN2 which encodes β-III spectrin, are responsible for both SCA and SCAR, depending on whether the pathogenic variant occurs in a monoallelic or biallelic state, respectively. Accordingly, 2 major phenotypes have been linked to SPTBN2: pathogenic heterozygous in-frame deletions and missense variants result in an adult-onset, slowly progressive ADCA (SCA5) through a dominant negative effect, whereas biallelic loss-of-function variants cause SCAR14, an allelic disorder characterized by infantile-onset cerebellar ataxia and cognitive impairment. Of note, 2 heterozygous missense variants (c.1438C{\textgreater}T, p.R480 W; c.1309C{\textgreater}G, p.R437G), both lying in the second spectrin repeat of SPTBN2, have been linked to infantile-onset cerebellar ataxia, similar to SCAR14. Here, we report a novel de novo heterozygous pathogenic missense variant (c.1310G{\textgreater}A) in SPTBN2 in a child with infantile-onset cerebellar ataxia and mild cognitive impairment. This variant affects the same R437 residue of the second spectrin repeat but results in a different amino acid change (p.R437Q). We review previously reported cases and discuss possible pathomechanisms responsible for the early-onset cerebellar phenotype due to disease-causing variants in the second spectrin repeat. © The Author(s) 2019.},
	language = {English},
	number = {2},
	journal = {J. Child Neurol.},
	author = {Accogli, A. and St-Onge, J. and Addour-Boudrahem, N. and Lafond-Lapalme, J. and Laporte, A.D. and Rouleau, G.A. and Rivière, J.-B. and Srour, M.},
	year = {2020},
	note = {Publisher: SAGE Publications Inc.},
	keywords = {cerebellum, Article, clinical article, cognitive defect, female, human, Brain, case report, child, Child, Preschool, priority journal, brain, Female, Humans, Magnetic Resonance Imaging, nuclear magnetic resonance imaging, neuroimaging, genetics, preschool child, abstract thinking, adaptive behavior, analogical reasoning, ataxia, ataxin, cerebellar ataxia, Cerebellar Ataxia, cerebellum atrophy, childhood disease, degenerative disease, developmental delay, diagnostic imaging, DNA sequence, dysarthria, gene deletion, gene mutation, gene sequence, genomic DNA, missense mutation, mitochondrial genome, Mutation, Missense, neurologic examination, next-generation sequencing, nystagmus, school child, spectrin, Spectrin, SPTBN2 protein, human, Wechsler preschool and primary scale of intelligence, whole exome sequencing},
	pages = {106--110},
	annote = {Export Date: 28 December 2023; Cited By: 11; Correspondence Address: M. Srour; Department of Pediatrics, Division of Pediatric Neurology, McGill University, Montreal, Canada; email: myriam.srour@mcgill.ca; CODEN: JOCNE},
}

@article{adey_large-scale_2023,
	title = {Large-scale analyses of {CAV1} and {CAV2} suggest their expression is higher in post-mortem {ALS} brain tissue and affects survival},
	volume = {17},
	issn = {16625102 (ISSN)},
	url = {https://www.scopus.com/inward/record.uri?eid=2-s2.0-85150359744&doi=10.3389%2ffncel.2023.1112405&partnerID=40&md5=0f1db3b26bad0957cf28c9810f8fc98d},
	doi = {10.3389/fncel.2023.1112405},
	abstract = {Introduction: Caveolin-1 and Caveolin-2 (CAV1 and CAV2) are proteins associated with intercellular neurotrophic signalling. There is converging evidence that CAV1 and CAV2 (CAV1/2) genes have a role in amyotrophic lateral sclerosis (ALS). Disease-associated variants have been identified within CAV1/2 enhancers, which reduce gene expression and lead to disruption of membrane lipid rafts. Methods: Using large ALS whole-genome sequencing and post-mortem RNA sequencing datasets (5,987 and 365 tissue samples, respectively), and iPSC-derived motor neurons from 55 individuals, we investigated the role of CAV1/2 expression and enhancer variants in the ALS phenotype. Results: We report a differential expression analysis between ALS cases and controls for CAV1 and CAV2 genes across various post-mortem brain tissues and three independent datasets. CAV1 and CAV2 expression was consistently higher in ALS patients compared to controls, with significant results across the primary motor cortex, lateral motor cortex, and cerebellum. We also identify increased survival among carriers of CAV1/2 enhancer mutations compared to non-carriers within Project MinE and slower progression as measured by the ALSFRS. Carriers showed a median increase in survival of 345 days. Discussion: These results add to an increasing body of evidence linking CAV1 and CAV2 genes to ALS. We propose that carriers of CAV1/2 enhancer mutations may be conceptualised as an ALS subtype who present a less severe ALS phenotype with a longer survival duration and slower progression. Upregulation of CAV1/2 genes in ALS cases may indicate a causal pathway or a compensatory mechanism. Given prior research supporting the beneficial role of CAV1/2 expression in ALS patients, we consider a compensatory mechanism to better fit the available evidence, although further investigation into the biological pathways associated with CAV1/2 is needed to support this conclusion. Copyright © 2023 Adey, Cooper-Knock, Al Khleifat, Fogh, van Damme, Corcia, Couratier, Hardiman, McLaughlin, Gotkine, Drory, Silani, Ticozzi, Veldink, van den Berg, de Carvalho, Pinto, Mora Pardina, Povedano Panades, Andersen, Weber, Başak, Shaw, Shaw, Morrison, Landers, Glass, Vourc’h, Dobson, Breen, Al-Chalabi, Jones and Iacoangeli.},
	language = {English},
	journal = {Front. Cell. Neurosci.},
	author = {Adey, B.N. and Cooper-Knock, J. and Al Khleifat, A. and Fogh, I. and van Damme, P. and Corcia, P. and Couratier, P. and Hardiman, O. and McLaughlin, R. and Gotkine, M. and Drory, V. and Silani, V. and Ticozzi, N. and Veldink, J.H. and van den Berg, L.H. and de Carvalho, M. and Pinto, S. and Mora Pardina, J.S. and Povedano Panades, M. and Andersen, P.M. and Weber, M. and Başak, N.A. and Shaw, C.E. and Shaw, P.J. and Morrison, K.E. and Landers, J.E. and Glass, J.D. and Vourc’h, P. and Dobson, R.J.B. and Breen, G. and Al-Chalabi, A. and Jones, A.R. and Iacoangeli, A.},
	year = {2023},
	note = {Publisher: Frontiers Media S.A.},
	keywords = {cerebellum, Article, human, upregulation, major clinical study, gene expression, human tissue, gene mutation, brain tissue, primary motor cortex, ALS (Amyotrophic lateral sclerosis), amyotrophic lateral sclerosis, Amyotrophic Lateral Sclerosis Functional Rating Scale, Cav, CAV1 and CAV2, caveolin, caveolin 1, caveolin 2, differential expression analysis, differential expression analysis (DEA), enhancer variant, neurodegeneration, RNA sequencing, survival analysis, whole genome sequencing},
	annote = {Export Date: 28 December 2023; Cited By: 1; Correspondence Address: A. Iacoangeli; Department of Biostatistics and Health Informatics, Institute of Psychiatry, Psychology and Neuroscience, King’s College London, London, United Kingdom; email: alfredo.iacoangeli@kcl.ac.uk},
}

@article{accardi_mitochondrial_2014-1,
	title = {Mitochondrial reactive oxygen species regulate the strength of inhibitory {GABA}-mediated synaptic transmission},
	volume = {5},
	issn = {20411723 (ISSN)},
	url = {https://www.scopus.com/inward/record.uri?eid=2-s2.0-84892690009&doi=10.1038%2fncomms4168&partnerID=40&md5=b0c7748633b87d36231dc4bf9d63dd6c},
	doi = {10.1038/ncomms4168},
	abstract = {Neuronal communication imposes a heavy metabolic burden in maintaining ionic gradients essential for action potential firing and synaptic signalling. Although cellular metabolism is known to regulate excitatory neurotransmission, it is still unclear whether the brain's energy supply affects inhibitory signalling. Here we show that mitochondrial-derived reactive oxygen species (mROS) regulate the strength of postsynaptic GABAA receptors at inhibitory synapses of cerebellar stellate cells. Inhibition is strengthened through a mechanism that selectively recruits α3-containing GABA A receptors into synapses with no discernible effect on resident α1-containing receptors. Since mROS promotes the emergence of postsynaptic events with unique kinetic properties, we conclude that newly recruited α3-containing GABAA receptors are activated by neurotransmitter released onto discrete postsynaptic sites. Although traditionally associated with oxidative stress in neurodegenerative disease, our data identify mROS as a putative homeostatic signalling molecule coupling cellular metabolism to the strength of inhibitory transmission. © 2014 Macmillan Publishers Limited. All rights reserved.},
	language = {English},
	journal = {Nat. Commun.},
	author = {Accardi, M.V. and Daniels, B.A. and Brown, P.M.G.E. and Fritschy, J.-M. and Tyagarajan, S.K. and Bowie, D.},
	year = {2014},
	keywords = {4 aminobutyric acid, animal experiment, animal tissue, article, cerebellum, controlled study, male, nonhuman, female, human, animal, Animals, Mice, mouse, signal transduction, upregulation, brain, metabolism, animal cell, oxidative stress, gene expression, degenerative disease, 4 aminobutyric acid A receptor alpha3, Antimycin A, antimycin A1, cell metabolism, drug effects, electrophysiology, embryo, GABAergic transmission, gamma-Aminobutyric Acid, human cell, hyperpolarization, inhibitory postsynaptic potential, knockout mouse, Mice, Knockout, Mitochondria, mitochondrion, nerve cell excitability, neurology, reactive oxygen metabolite, Reactive Oxygen Species, signaling, stellate cell, synaptic transmission, Synaptic Transmission},
	annote = {Export Date: 28 December 2023; Cited By: 58; Correspondence Address: D. Bowie; Department of Pharmacology and Therapeutics, McGill University, Montréal, QC H3B 0B1, Canada; email: derek.bowie@mcgill.ca},
}

@article{ackermann_phonemic_1999-1,
	title = {Phonemic vowel length contrasts in cerebellar disorders},
	volume = {67},
	issn = {0093934X (ISSN)},
	url = {https://www.scopus.com/inward/record.uri?eid=2-s2.0-0345363261&doi=10.1006%2fbrln.1998.2044&partnerID=40&md5=8ed704b78691bda7bc5ecbe63618bb8d},
	doi = {10.1006/brln.1998.2044},
	abstract = {Apraxia of speech and Broca's aphasia both affect voice onset time (VOT) whereas phonemic vowel length distinctions seem to be preserved. Assuming a close cooperation of anterior perisylvian language zones and the cerebellum with respect to speech timing, a similar profile of segment durations must be expected in ataxic dysarthria. In order to test this hypothesis, patients with cerebellar atrophy or cerebellar ischemia were asked to produce sentence utterances including either one of the German lexial items 'Rate' (/ra:t(h)e/, 'installment'), 'Ratte' (/rat(h)e/, 'rat'), 'Gram' (/gra:m/, 'grief'), 'Gramm' (/gram/, 'gramm'), Taten (/t(h)n/, 'actions'), or 'Daten' (/datn/, 'data'). At the acoustic signal, the duration of the target vowels /a/ and /a:/ as well as the VOT of the word-initial alveolar stops /d/ and /t/ were determined. In addition, a master tape comprising the target words from patients and controls in randomized order was played to three listeners for perceptual evaluation. In accordance with a previous study, first, the cerebellar subjects presented with a reduced categorical separation of the VOT of voiced and unvoiced stop consonants. Second, vowel length distinctions were only compromised in case of the minimal pair 'Gram'/'Gramm.' In contrast to 'Rate'/'Ratte', production of the former lexical items requires coordination of several orofacial structures. Disruption of vowel length contrasts would, thus, depend upon the complexity of the underlying articulatory pattern.},
	language = {English},
	number = {2},
	journal = {Brain Lang.},
	author = {Ackermann, H. and Gräber, S. and Hertrich, I. and Daum, I.},
	year = {1999},
	note = {Publisher: Academic Press Inc.},
	keywords = {article, male, adult, cerebellum disease, clinical article, female, human, Cerebellum, aged, cerebellar ataxia, cerebellum atrophy, dysarthria, acoustics, apraxia, Apraxia of speech, Ataxic dysarthria, nuclear magnetic resonance spectroscopy, phoneme, transcranial magnetic stimulation, VOT, vowel, Vowel length},
	pages = {95--109},
	annote = {Export Date: 28 December 2023; Cited By: 34; CODEN: BRLGA},
}

@incollection{aaronson_physical_2019,
	title = {Physical medicine and rehabilitation},
	isbn = {978-153615226-5 (ISBN)},
	url = {https://www.scopus.com/inward/record.uri?eid=2-s2.0-85136746811&partnerID=40&md5=47baa95d41f0791c2956ec531440e9fe},
	language = {English},
	booktitle = {Fundamentals of {Consultation} {Liaison} {Psychiatry}: {Neuropsychiatry}},
	publisher = {Nova Science Publishers, Inc.},
	author = {Aaronson, A. and Stork, R. and Lloyd, R.B.},
	year = {2019},
	note = {Journal Abbreviation: Fundamentals of Consultation Liaison Psychiatry: Neuropsychiatry},
	keywords = {Mortality, Aphasia, Brain, Stroke, Mood, Activities of daily living (ADLs), Amputation, Anticholinergic properties, Antipsychotics, Anxiety, Bradycardia, Cardiac rehabilitation, Cardiac surgery, Cerebellar, Cervical injuries, Cognitive behavior therapy (CBT), Cognitive impairments, Comorbid, Complication, Controlled trial, Delirium, Depression, Dextroamphetamine, Disability, Disease, Emotional, Families, Fatigue, Functional recovery, Heart failure, History, Hospital, Illness, Injury, Limb pain, Medication, Mental, Mood changes, N-methyl-D-aspartate (NMDA), Neglect, Neglected, Neuropsychiatric, Neuropsychiatric symptoms, Pathological, Patient, Phantom limb pain, Placebo, Population, Postconcussive, Postinjury, Posttraumatic amnesia, Posttraumatic stress disorder (PTSD), Prosthesis, Psychiatric symptoms, Psychiatrist, Psychological, Psychosocial, Recovery, Rehabilitation, Rehabilitation environment, Rehabilitative, Selective serotonin reuptake inhibitors (SSRIs), Sleep, Social support, Spinal cord injury (SCI), Substance use disorder, Suicide, Surgery, Transcranial direct current stimulation (tDCS), Trauma, Traumatic brain injury (TBI), Tricyclic antidepressants (TCAs), Ventricular assist device (VAD), Veterans},
	pages = {295--328},
	annote = {Export Date: 28 December 2023; Cited By: 0; Correspondence Address: R.B. Lloyd; Department of Psychiatry and Behavioral Sciences, Northwestern University, Chicago, United States; email: rlloyd@nm.org},
}

@article{abd-elmawla_implication_2023-1,
	title = {Implication of {Wnt}/{GSK}-3β/β-{Catenin} {Signaling} in the {Pathogenesis} of {Mood} {Disturbances} {Associated} with {Hyperthyroidism} in {Rats}: {Potential} {Therapeutic} {Effect} of {Naringin}},
	volume = {14},
	issn = {19487193 (ISSN)},
	url = {https://www.scopus.com/inward/record.uri?eid=2-s2.0-85160845319&doi=10.1021%2facschemneuro.3c00013&partnerID=40&md5=b891255475a35e0093b024be87b8e1cb},
	doi = {10.1021/acschemneuro.3c00013},
	abstract = {Patients with hyperthyroidism are commonly diagnosed with mood disorders. Naringin, (4′,5,7-trihydrocyflavanone-7-O-rhamnoglucoside), a natural bioflavonoid, has many neurobehavioral activities including anxiolytic and antidepressant properties. The role of Wingless (Wnt) signaling in psychiatric disorders is considered substantial but debatable. Recently, regulation of Wnt signaling by naringin has been reported in different disorders. Therefore, the present study aimed to investigate the possible role of Wnt/GSK-3β/β-catenin signaling in hyperthyroidism-induced mood disturbances and explore the therapeutic effects of naringin. Hyperthyroidism was induced in rats by intraperitoneal injection of 0.3 mg/kg levothyroxine for 2 weeks. Naringin was orally administered to rats with hyperthyroidism at a dose of 50 or 100 mg/kg for 2 weeks. Hyperthyroidism induced mood alterations as revealed by behavioral tests and histopathological changes including marked necrosis and vacuolation of neurons in the hippocampus and cerebellum. Intriguingly, hyperthyroidism activated Wnt/p-GSK-3β/β-catenin/DICER1/miR-124 signaling pathway in the hippocampus along with an elevation in serotonin, dopamine, and noradrenaline contents and a reduction in brain-derived neurotrophic factor (BDNF) content. Additionally, hyperthyroidism induced upregulation of cyclin D-1 expression, malondialdehyde (MDA) elevation, and glutathione (GSH) reduction. Naringin treatment alleviated behavioral and histopathological alterations and reversed hyperthyroidism-induced biochemical changes. In conclusion, this study revealed, for the first time, that hyperthyroidism could affect mental status by stimulating Wnt/p-GSK-3β/β-catenin signaling in the hippocampus. The observed beneficial effects of naringin could be attributed to increasing hippocampal BDNF, controlling the expression of Wnt/p-GSK-3β/β-catenin signaling as well as its antioxidant properties. © 2023 American Chemical Society.},
	language = {English},
	number = {11},
	journal = {ACS Chem. Neurosci.},
	author = {Abd-Elmawla, M.A. and Essam, R.M. and Ahmed, K.A. and Abdelmonem, M.},
	year = {2023},
	note = {Publisher: American Chemical Society},
	keywords = {animal experiment, animal tissue, cerebellum, controlled study, dose response, male, nonhuman, rat, tranquilizing activity, adult, Article, mood disorder, animal, Animals, signal transduction, upregulation, metabolism, disease association, animal model, histopathology, Rats, gene expression, protein expression, Wnt protein, hippocampus, antidepressant activity, antioxidant activity, aurantiin, behavior change, beta catenin, beta Catenin, biochemical analysis, brain derived neurotrophic factor, brain necrosis, Brain-Derived Neurotrophic Factor, cell vacuole, cyclin D1, dicer, DICER1, dopamine, drug megadose, glutathione, Glycogen Synthase Kinase 3 beta, glycogen synthase kinase 3beta, GSK-3β, hyperthyroidism, levothyroxine, low drug dose, malonaldehyde, microRNA, microRNA 124, MicroRNAs, miR-124, MIRN124 microRNA, rat, mood disturbances, naringin, noradrenalin, pathogenesis, serotonin, therapy effect, thiobarbituric acid reactive substance, thyrotropin, thyrotropin blood level, thyroxine, thyroxine blood level, Wnt, Wnt signaling, Wnt Signaling Pathway, β-catenin},
	pages = {2035--2048},
	annote = {Export Date: 28 December 2023; Cited By: 5; Correspondence Address: M.A. Abd-Elmawla; Department of Biochemistry, Faculty of Pharmacy, Cairo University, Cairo, Kasr El-Aini Street, 11562, Egypt; email: mei.abdelmawla@pharma.cu.edu.eg; CODEN: ACNCD},
}

@article{aas_telomere_2019,
	title = {Telomere length is associated with childhood trauma in patients with severe mental disorders},
	volume = {9},
	issn = {21583188 (ISSN)},
	url = {https://www.scopus.com/inward/record.uri?eid=2-s2.0-85063315681&doi=10.1038%2fs41398-019-0432-7&partnerID=40&md5=9f5a81be2308a8704377f285b1cc38a4},
	doi = {10.1038/s41398-019-0432-7},
	abstract = {Reduced telomere length (TL) and structural brain abnormalities have been reported in patients with schizophrenia (SZ) and bipolar disorder (BD). Childhood traumatic events are more frequent in SZ and BD than in healthy individuals (HC), and based on recent findings in healthy individuals could represent one important factor for TL and brain aberrations in patients. The study comprised 1024 individuals (SZ [n = 373]; BD [n = 249] and HC [n = 402]). TL was measured by quantitative polymerase chain reaction (qPCR), and childhood trauma was assessed using the Childhood Trauma Questionnaire (CTQ). Diagnosis was obtained by the Structured Clinical Interview (SCID) for the diagnostic and statistical manual of mental disorders-IV (DSM-IV). FreeSurfer was used to obtain regional and global brain volumes from T1-weighted magnetic resonance imaging (MRI) brain scans. All analyses were adjusted for current age and sex. Patients had on average shorter TL (F = 7.87, p = 0.005, Cohen’s d = 0.17) and reported more childhood trauma experiences than HC (χ                             2                              = 148.9, p {\textless} 0.001). Patients with a history of childhood sexual, physical or emotional abuse had shorter TL relative to HC and to patients without a history of childhood abuse (F = 6.93, p = 0.006, Cohen’s d = 0.16). After adjusting for childhood abuse, no difference in TL was observed between patients and HC (p = 0.12). There was no statistically significant difference in reported childhood abuse exposure or TL between SZ and BD. Our analyses revealed no significant associations between TL and clinical characteristics or brain morphometry. We demonstrate shorter TL in SZ and BD compared with HC and showed that TL is sensitive to childhood trauma experiences. Further studies are needed to identify the biological mechanisms of this relationship.                          © 2019, The Author(s).},
	language = {English},
	number = {1},
	journal = {Transl. Psychiatry},
	author = {Aas, M. and Elvsåshagen, T. and Westlye, L.T. and Kaufmann, T. and Athanasiu, L. and Djurovic, S. and Melle, I. and van der Meer, D. and Martin-Ruiz, C. and Steen, N.E. and Agartz, I. and Andreassen, O.A.},
	year = {2019},
	note = {Publisher: Nature Publishing Group},
	keywords = {brain stem, cerebellum, controlled study, male, adult, Article, female, human, Brain, child, Child, Male, Adult, aged, brain, case control study, Case-Control Studies, Female, Humans, Magnetic Resonance Imaging, nuclear magnetic resonance imaging, sex difference, young adult, Young Adult, brain size, disease association, major clinical study, mental disease, genetics, hippocampus, nucleus accumbens, diagnostic imaging, caudate nucleus, pathology, age, amygdala, thalamus, psychology, questionnaire, Surveys and Questionnaires, clinical trial, multicenter study, polymerase chain reaction, bipolar disorder, Bipolar Disorder, brain scintiscanning, child abuse, Child Abuse, child sexual abuse, childhood trauma, Childhood Trauma Questionnaire, cortical thickness (brain), Diagnostic and Statistical Manual of Mental Disorders, emotional abuse, globus pallidus, Norway, physical abuse, putamen, schizophrenia, Schizophrenia, structured interview, superior frontal gyrus, surface area, telomere, Telomere, telomere length, telomere shortening, Telomere Shortening},
	annote = {Export Date: 28 December 2023; Cited By: 33; Correspondence Address: M. Aas; NORMENT K.G Jebsen Centre for Psychosis Research, Institute of Clinical Medicine, University of Oslo, and Division of Mental Health and Addiction, Oslo University Hospital, Oslo, Norway; email: monica.aas@medisin.uio.no},
}

@article{adamaszek_event-related_2013-1,
	title = {Event-related potentials indicating impaired emotional attention in cerebellar stroke-{A} case study},
	volume = {548},
	issn = {18727972 (ISSN)},
	url = {https://www.scopus.com/inward/record.uri?eid=2-s2.0-84880131662&doi=10.1016%2fj.neulet.2013.04.018&partnerID=40&md5=722f4789f17a6b875b26c7dee2bd9987},
	doi = {10.1016/j.neulet.2013.04.018},
	abstract = {The cerebellum has been implicated in affective and attentional processes, but little is known about corresponding neural signatures. We investigated early and late components of event-related potentials (ERPs) to emotionally arousing pictures, with and without competing attentional tasks, in a patient with an ischemic right posterior cerebellar infarction, at two months post infarct and two year follow-up. The early posterior negativity (EPN) response to highly arousing emotional cues in the competing visual attention condition revealed that the augmentation over occipital areas, as typically seen in normals, was absent post-infarct but was restored after two years. The late positive potentials (LPP) response to highly arousing emotional cues showed augmentation over frontal areas post-infarct, and over centro-parietal regions after two years. These ERP findings suggest a specific pattern of disruption of neural function associated with emotional-behavioral disturbances following cerebellar lesions, which can revert to normal with long term recovery. © 2013 Elsevier Ireland Ltd.},
	language = {English},
	journal = {Neurosci. Lett.},
	author = {Adamaszek, M. and Olbrich, S. and Kirkby, K.C. and Woldag, H. and Willert, C. and Heinrich, A.},
	year = {2013},
	keywords = {article, male, adult, human, case report, Cerebellum, Male, priority journal, Humans, Middle Aged, follow up, neuropsychological test, brain damage, Stroke, Attention, behavior disorder, Cerebellar Diseases, cerebellum infarction, Cues, emotion, emotional disorder, Emotional disturbances, Emotions, ERP, event related potential, Evoked Potentials, Visual, occipital cortex, Visual attention, Visual Perception},
	pages = {206--211},
	annote = {Export Date: 28 December 2023; Cited By: 19; Correspondence Address: M. Adamaszek; Center for Neurologic Rehabilitation Leipzig, Leipzig University, 04828 Bennewitz, Muldentalweg 1, Germany; email: michael.adamaszek@sachsenklinik.de; CODEN: NELED},
}

@article{ahluwalia_temporal_1992,
	title = {Temporal relationship between synaptosomal plasma membrane phosphorylation and concurrent changes in the behavioral phases during ethanol dependent intoxicated and withdrawal state in the rat},
	volume = {13},
	issn = {01930818 (ISSN)},
	url = {https://www.scopus.com/inward/record.uri?eid=2-s2.0-0026693862&partnerID=40&md5=c502a9fc8aba1f244276fd95cf360fda},
	abstract = {Biochemical events in the neurons are regulated by phosphorylation - dephosphorylation of synaptosomal plasma membrane (SPM) and that ethanol in dose- dependent manner affect SPM phosphorylation. The study was designed to investigate the effect of intoxication and withdrawal state on SPM phosphorylation in colliculi, hippocampus, cortex, hypothalamus, caudate and cerebellum in ethanol dependent rat. Results showed that SPM phosphorylation was significantly increased (p{\textgreater}0.01) in colliculi and caudate in intoxicated state. In the hippocampus and cortex during the same state there was a significant decrease (p{\textgreater}0.01). In hypothalamus and cerebellum SPM phosphorylation was not affected in intoxicated or in withdrawal state. Three major protein bands 12, 48 and 86 Kd were identified. The 12 and 48 Kd protein bands were more prominently than 86 Kd band. In general SPM phosphorylation in withdrawal state and controls was similar. Based on our data we conclude that in ethanol dependent rat colliculi, caudate and hippocampus are involved in intoxicated state.},
	language = {English},
	number = {2},
	journal = {RES. COMMUN. SUBST. ABUSE},
	author = {Ahluwalia, B. and Virmani, M.},
	year = {1992},
	keywords = {animal experiment, animal tissue, article, nonhuman, rat, nerve cell, brain, behavior, alcohol, intoxication, phosphorylation, withdrawal syndrome},
	pages = {105--121},
	annote = {Export Date: 28 December 2023; Cited By: 1; CODEN: RCSAD},
}

@article{acheson_differential_2009-1,
	title = {Differential activation of the anterior cingulate cortex and caudate nucleus during a gambling simulation in persons with a family history of alcoholism: {Studies} from the {Oklahoma} {Family} {Health} {Patterns} {Project}},
	volume = {100},
	issn = {03768716 (ISSN)},
	url = {https://www.scopus.com/inward/record.uri?eid=2-s2.0-57649098165&doi=10.1016%2fj.drugalcdep.2008.08.019&partnerID=40&md5=6a87e47d42f1d4b98f45b7cd80c91036},
	doi = {10.1016/j.drugalcdep.2008.08.019},
	abstract = {Individuals with a family history of alcoholism (FH+) are at enhanced risk of developing an alcohol or other substance use disorder relative to those without this history (FH-). Recent studies comparing FH+ and FH- individuals have revealed differences in cognition, emotion processing, sociability, and decision-making. These differences suggest possible altered brain functioning in FH+ individuals that may play a crucial role in vulnerability to substance use disorders. In the present study, 15 FH+ and 19 FH- individuals performed the Iowa Gambling Task (IGT), a simulated card game requiring integration of payoff-to-penalty ratios, while undergoing functional magnetic resonance imaging. All participants performed the task more conservatively as the session progressed, and the FH groups achieved similar payoffs by the end of the game. Imaging revealed a distributed network of brain regions that was engaged when subjects performed this task, including the right inferior frontal and postcentral gyri, left parahippocampal gyrus, insula and precuneous cortices, left inferior and superior parietal lobules, left lentiform nucleus and bilateral culmen, claustrum, lingual gyri and cerebellar tonsils. Despite a lack of behavioral differences between groups, the FH+ participants showed significantly more activation in the left dorsal anterior cingulate cortex and left caudate nucleus. These findings correspond to models of risk in FH+ persons that postulate biases in brain decision-making systems as underlying elevated risk for alcoholism. © 2008 Elsevier Ireland Ltd. All rights reserved.},
	language = {English},
	number = {1-2},
	journal = {Drug Alcohol Depend.},
	author = {Acheson, A. and Robinson, J.L. and Glahn, D.C. and Lovallo, W.R. and Fox, P.T.},
	year = {2009},
	keywords = {article, controlled study, male, adult, clinical article, cognition, female, human, Male, priority journal, Brain Mapping, Cohort Studies, Female, Humans, Young Adult, brain function, cingulate gyrus, task performance, Cerebral Cortex, emotion, alcoholism, Alcoholism, Anterior cingulate, caudate nucleus, Caudate nucleus, Caudate Nucleus, decision making, Family Health, family history, Family history, functional magnetic resonance imaging, Gambling, game, Gyrus Cinguli, Health Behavior, Iowa Gambling Task, Oklahoma, Photic Stimulation, social attitude, substance abuse, Vulnerability},
	pages = {17--23},
	annote = {Export Date: 28 December 2023; Cited By: 62; Correspondence Address: A. Acheson; University of Texas Health Science Center at San Antonio, Research Imaging Center, San Antonio, TX 78229, 7703 Floyd Curl Drive, United States; email: acheson@uthscsa.edu; CODEN: DADED},
}

@article{abhyankar_cerebellopontine_2019,
	title = {Cerebellopontine angle glioblastoma with concurrent spinal cord involvement: {A} case report and review of literature},
	volume = {3},
	issn = {25734407 (ISSN)},
	url = {https://www.scopus.com/inward/record.uri?eid=2-s2.0-85106168833&doi=10.21926%2fobm.neurobiol.1901018&partnerID=40&md5=c95311449a21ccd1fa263c7be63e1bd5},
	doi = {10.21926/obm.neurobiol.1901018},
	abstract = {Objective: To report a unique case of cerebellopontine angle glioblastoma with concurrent spinal cord involvement. Background: Glioblastoma (GBM) is the most common primary malignancy of the central nervous system (CNS), comprising 46.6\% of all CNS malignancies. By anatomic location, cerebellopontine angle (CPA) GBMs are exceedingly rare. To our knowledge, the following case represents the tenth reported case of CPA GBM and the first with a corresponding spinal cord tumor on presentation. Methods: Retrospective chart review was conducted for a patient with CPA GBM. The patient consented to the publication of her diagnostic studies. Result: A 43-year-old female presented with a 3-month history of right ear hearing loss. Brain magnetic resonance imaging (MRI) demonstrated a right CPA mass as well as a cervical spinal cord mass of unknown histology. Pathology showed GBM, IDH wildtype and negative for the H3 K27M mutation, while the cervical spinal cord lesion was not amenable to biopsy. She received proton beam therapy with 60 Gy to the GBM and 50.4 Gy to the spinal cord tumor in 30 fractions each with concurrent Temozolomide. She received 2 cycles of adjuvant Temozolomide prior to her demise due to progressive disease. Conclusion: There are four possible origins of CPA glioblastoma: The cerebellum, brainstem, root entry zone of cranial nerve VIII, and heterotopic glial cells of the leptomeninges. Prognosis does not appear to depend on tumor origin. Outcomes are likely optimized by maximal safe resection followed by radiation and concurrent Temozolomide. Spinal cord involvement of malignant tumors can significantly adversely affect survival outcomes in such patients. © 2019 by the author.},
	language = {English},
	number = {1},
	journal = {OBM. Neurobiol.},
	author = {Abhyankar, R. and Mella, D. and Pan, E.},
	year = {2019},
	note = {Publisher: LIDSEN Publishing Inc},
	annote = {Export Date: 28 December 2023; Cited By: 1; Correspondence Address: D. Mella; Department of Neurology and Neurotherapeutics, UT Southwestern Medical Center, United States; email: dbmella@outlook.com},
}

@article{adams_calcium_2012-1,
	title = {Calcium channelopathies: {Voltage}-gated calcium channels},
	volume = {45},
	issn = {03060225 (ISSN)},
	url = {https://www.scopus.com/inward/record.uri?eid=2-s2.0-38849139200&partnerID=40&md5=3a609d4d5df2bbf0207d186f5ea2a022},
	abstract = {Since the initial identification of native calcium currents, significant progress has been made towards our understanding of the molecular and cellular contributions of voltage-gated calcium channels in multiple physiological processes. Moreover, we are beginning to comprehend their pathophysiological roles through both naturally occurring channelopathies in humans and mice and through targeted gene deletions. The data illustrate that small perturbations in voltage-gated calcium channel function induced by genetic alterations can affect a wide variety of mammalian developmental, physiological and behavioral functions. At least in those instances wherein the channelopathies can be attributed to gain-of-function mechanisms, the data point towards new therapeutic strategies for developing highly selective calcium channel antagonists. © 2007 Springer.},
	language = {English},
	journal = {Sub-Cell. Biochem.},
	author = {Adams, P.J. and Snutch, T.P.},
	year = {2012},
	note = {Publisher: Springer New York},
	keywords = {calcium channel, human, animal, Animals, Mice, mouse, Humans, genetics, pathophysiology, physiology, review, cerebellar ataxia, Cerebellar Ataxia, amino acid substitution, Amino Acid Substitution, autism, Autism spectrum disorders, Autistic Disorder, ɑ 1 subunit, ɑ 2 δ subunit, CACNA1A protein, human, CACNA1F protein, human, CACNA1H protein, human, Calcium channel, calcium channel L type, calcium channel P type, calcium channel Q type, calcium channel T type, Calcium Channels, Calcium Channels, L-Type, Calcium Channels, P-Type, Calcium Channels, Q-Type, Calcium Channels, T-Type, Ducky, Eaton Lambert syndrome, Epilepsy, Generalized, Episodic ataxia type 2, Familial hemiplegic migraine, generalized epilepsy, ɣ subunit, hypokalemic periodic paralysis, Hypokalemic periodic paralysis, Hypokalemic Periodic Paralysis, Idiopathic generalized epilepsy, Incomplete X-linked congenital stationary night blindness, L-type, Lambert-Eaton myasthenic syndrome, Lambert-Eaton Myasthenic Syndrome, Lethargic, Malignant hyperthermia susceptibility, migraine with aura, Migraine with Aura, P/Q-type, Spinocerebellar ataxia type 6, Spinocerebellar Ataxias, spinocerebellar degeneration, Stargazin, T-type, Timothy syndrome, unclassified drug, X-linked cone-rod dystrophy, β subunit},
	pages = {215--251},
	annote = {Export Date: 28 December 2023; Cited By: 50; CODEN: SBCBA},
}

@article{acevedo-vergara_cognitive_2022,
	title = {Cognitive deficits in adult patients with high-grade glioma: {A} systematic review},
	volume = {219},
	issn = {03038467 (ISSN)},
	url = {https://www.scopus.com/inward/record.uri?eid=2-s2.0-85131579580&doi=10.1016%2fj.clineuro.2022.107296&partnerID=40&md5=639bce2e9133503e4507695ad59f09f7},
	doi = {10.1016/j.clineuro.2022.107296},
	abstract = {Introduction: High-grade gliomas cause cognitive impairment in those who suffer from them. However, there is a lack of precise data describing the cognitive deficit that occurs in this population, which would allow to better focus neuropsychological evaluations and make better clinical decisions in favor of the patient's recovery and quality of life. For this purpose, a systematic review of the literature was carried out to search for studies on neurocognitive alterations in patients with malignant brain tumors. Materials and methods: The systematic review was conducted under the criteria of the PRISMA guideline for reporting systematic review and meta-analysis reports, with a search of the PubMed database (MEDLINE). Descriptive and analytical observational studies between 2015 and 2020 were considered. Results: 506 articles were identified, of which 16 met the inclusion criteria and were selected in the qualitative synthesis and described in the manuscript. Conclusions: High-grade gliomas cause significant alterations in cognitive domains such as language, attention, memory, empathy and executive functions. However, more studies focused on describing the neuropsychological alterations in this population are needed in order to make better clinical treatment and rehabilitation decisions. © 2022 The Authors},
	language = {English},
	journal = {Clin. Neurol. Neurosurg.},
	author = {Acevedo-Vergara, K. and Perez-Florez, M. and Ramirez, A. and Torres-Bayona, S. and Dau, A. and Salva, S. and Maloof, D. and Garcia, C. and Luque, M. and Guillen-Burgos, H.F.},
	year = {2022},
	note = {Publisher: Elsevier B.V.},
	keywords = {cerebellum, adult, cognition, cognitive defect, human, Adult, Humans, Brain Neoplasms, brain tumor, Cognition, pathology, cancer patient, quality of life, glioma, meta analysis, Quality of Life, Review, executive function, affect, clinical decision making, clinical practice, Cognitive dysfunction, Cognitive Dysfunction, empathy, Glioma, High-grade glioma, language disability, memory disorder, systematic review, Systematic review},
	annote = {Export Date: 28 December 2023; Cited By: 10; Correspondence Address: H.F. Guillen-Burgos; Universidad Simon Bolivar, Barranquilla, Carrera 54 No 64-222, Colombia; email: Hernan.guillen@unsimonbolivar.edu.co; CODEN: CNNSB},
}

@article{ahlbom_androgen_1999-1,
	title = {Androgen treatment of neonatal rats decreases susceptibility of cerebellar granule neurons to oxidative stress in vitro},
	volume = {11},
	issn = {0953816X (ISSN)},
	url = {https://www.scopus.com/inward/record.uri?eid=2-s2.0-0033000364&doi=10.1046%2fj.1460-9568.1999.00529.x&partnerID=40&md5=1a3c1a47c11e8ab902aca60643c14ec4},
	doi = {10.1046/j.1460-9568.1999.00529.x},
	abstract = {Oxidative stress has been implicated in various neurodegenerative diseases. There is substantial evidence indicating that gonadal hormones can affect neuronal cell survival via both a genomic as well as a non-genomic mode of action. In the present study, the potential protective activity of testosterone on neuronal cells was investigated by using an in vitrolex vivo model. Cerebellar granule cells (CGC) were prepared from 7-day-old rats which had been treated with a single dose of oil or testosterone propionate on postnatal day 3. After 7 days in culture, cells were exposed to oxidative challenges, including hydrogen peroxide and the nitric oxide donor S-nitrosocysteine (SNOC), which can induce CGC death via apoptosis. Colchicine, which causes apoptosis via a different mechanism, was also used. The cells were monitored for apoptotic morphology by propidium iodide and TUNEL staining. Additionally, the presence of chromatin fragmentation was determined. CGC obtained from testosterone-treated rats were found to be more resistant to hydrogen peroxide and nitric oxide toxicity, as shown by a 75 and 45\% decrease in apoptotic cells, respectively. In contrast, the susceptibility to colchicine was not modified. As CGC from testosterone-treated pups were selectively protected from oxidative stress, different components of the antioxidant defence systems were analysed. A twofold increase in the activity of catalase and superoxide dismutase was found in the CGC prepared from testosterone-treated rats. These results suggest that in vivo treatment with androgens render CGC less vulnerable to oxidative stress-induced apoptosis by potentiating antioxidant defences.},
	language = {English},
	number = {4},
	journal = {Eur. J. Neurosci.},
	author = {Ahlbom, E.},
	year = {1999},
	keywords = {article, cerebellum, controlled study, nonhuman, rat, Cerebellum, priority journal, Animals, cell culture, animal cell, apoptosis, Apoptosis, catalase, cell structure, Cells, Cultured, enzyme activity, granule cell, hydrogen peroxide, Hydrogen Peroxide, neuroprotection, oxidative stress, Oxidative Stress, Rats, Testosterone, androgen, Animals, Newborn, Antioxidants, cell death, chromatin, colchicine, Colchicine, Cysteine, Disease Susceptibility, DNA Fragmentation, Neurons, Neuroprotective Agents, newborn, nitric oxide, nitric oxide donor, Nitroso Compounds, propidium iodide, Rats, Sprague-Dawley, Reactive oxygen species, s nitrosocysteine, S-Nitrosothiols, superoxide dismutase, testosterone},
	pages = {1285--1291},
	annote = {Export Date: 28 December 2023; Cited By: 69; Correspondence Address: S. Ceccatelli; Institute of Environmental Medicine, Division of Toxicology, Karolinska Institutet, S-171 77 Stockholm, Sweden; email: Sandra.Ceccatelli@imm.ki.se; CODEN: EJONE},
}

@article{adams_contribution_2010,
	title = {Contribution of calcium-dependent facilitation to synaptic plasticity revealed by migraine mutations in the {P}/{Q}-type calcium channel},
	volume = {107},
	issn = {10916490 (ISSN)},
	url = {https://www.scopus.com/inward/record.uri?eid=2-s2.0-78649841375&doi=10.1073%2fpnas.1009500107&partnerID=40&md5=2a3313e0aeb7761c8e9fe72e04eba646},
	doi = {10.1073/pnas.1009500107},
	abstract = {The dynamics, computational power, and strength of neural circuits are essential for encoding and processing information in the CNS and rely on short and long forms of synaptic plasticity. In a model system, residual calcium (Ca2+) in presynaptic terminals can act through neuronal Ca 2+ sensor proteins to cause Ca2+-dependent facilitation (CDF) of P/Q-type channels and induce short-term synaptic facilitation. However, whether this is a general mechanism of plasticity at intact central synapses and whether mutations associated with human disease affect this process have not been described to our knowledge. In this report, we find that, in both exogenous and native preparations, gain-of-function missense mutations underlying Familial Hemiplegic Migraine type 1 (FHM-1) occlude CDF of P/Q-type Ca2+ channels. In FHM-1 mutant mice, the alteration of P/Q-type channel CDF correlates with reduced shortterm synaptic facilitation at cerebellar parallel fiber-to-Purkinje cell synapses. Two-photon imaging suggests that P/Q-type channels at parallel fiber terminals in FHM-1 mice are in a basally facilitated state. Overall, the results provide evidence that FHM-1 mutations directly affect both P/Q-type channel CDF and synaptic plasticity and that together likely contribute toward the pathophysiology underlying FHM-1. The findings also suggest that P/Q-type channel CDF is an important mechanism required for normal synaptic plasticity at a fast synapse in the mammalian CNS.},
	language = {English},
	number = {43},
	journal = {Proc. Natl. Acad. Sci. U. S. A.},
	author = {Adams, P.J. and Rungta, R.L. and Garcia, E. and Van Den Maagdenberg, A.M.J.M. and MacVicar, B.A. and Snutch, T.P.},
	year = {2010},
	keywords = {animal experiment, article, cerebellum, nonhuman, priority journal, Animals, Mice, mouse, Humans, animal model, Disease Models, Animal, missense mutation, Mutation, Missense, Synaptic Transmission, calcium channel P type, calcium channel Q type, Calcium Channels, Migraine with Aura, nerve ending, nerve cell plasticity, Purkinje cell, Purkinje Cells, Neuronal Plasticity, CACNA1A, Calcium Channels, N-Type, Calcium Signaling, caldium dependent facilitation, Calmodulin, Cav2.1, Cell Line, facilitation, Familial hemiplegic migraine type 1, fhm1 gene, gene, genetic gain, imaging, Mammalia, Mice, Mutant Strains, migraine, Models, Neurological, Mus, Mutant Proteins, Recombinant Proteins},
	pages = {18694--18699},
	annote = {Export Date: 28 December 2023; Cited By: 60; Correspondence Address: T. P. Snutch; Michael Smith Laboratories, University of British Columbia, Vancouver, BC V6T 1Z4, Canada; email: snutch@msl.ubc.ca; CODEN: PNASA},
}

@article{agarwal_rare_2014-1,
	title = {A rare cause of seizures, {Parkinsonian}, {And} cerebellar signs: {Brain} calcinosis secondary to thyroidectomy},
	volume = {6},
	issn = {22501541 (ISSN)},
	url = {https://www.scopus.com/inward/record.uri?eid=2-s2.0-85016359356&doi=10.4103%2f1947-2714.143287&partnerID=40&md5=fd19e86249b8276d87e8a1dffd7e8949},
	doi = {10.4103/1947-2714.143287},
	abstract = {Context: Post-thyroidectomy hypoparathyroidism presenting with Parkinsonian features and seizures with extensive intracranial calcifi cations is uncommon. Acquired intracranial calcifi cation that affects structures other than the basal ganglia is rare.Case Report:We report a case of a 45-year-old woman with a history of total thyroidectomy who presented with Parkinsonian features, cerebellar signs, and seizures. Brain imaging revealed extensive intracranial calcifi cations secondary to long-standing hypoparathyroidism. The patient was treated with intravenous (IV) calcium gluconate therapy and shifted to oral calcium and calcitriol therapy. Her symptoms improved markedly. At four months of follow up, the patient had not suffered another episode of seizure and was being gradually weaned off anti-Parkinsonian therapy.Conclusion: This case describes the rare fi nding of extensive intracranial calcifi cations in a case of iatrogenic hypoparathyroidism secondary to thyroidectomy with its wide array of features and its remarkable response to restoration of calcium levels to normal limits. © 2014, North American Journal of Medical Sciences.All rights reserved.},
	language = {English},
	number = {10},
	journal = {North Am. J. Med. Sci.},
	author = {Agarwal, R. and Lahiri, D. and Biswas, A. and Mukhopadhyay, J. and Maity, P. and Roy, M.K.},
	year = {2014},
	note = {Publisher: North American Journal of Medical Sciences},
	keywords = {adult, Article, cerebellum disease, female, human, middle aged, case report, brain calcification, calcium, follow up, brain disease, ataxia, levothyroxine, anticonvulsant therapy, calcitriol, Cerebellar and parkinsonian features after thyroidectomy, dysdiadochokinesia, dyssynergia, electrocardiography, functional neuroimaging, gluconate calcium, hand spasm, hypocalcemia, hypoparathyroidism, Hypoparathyroidism leading to seizures, muscle spasm, parathyroid hormone, Parkinson disease, Parkinsonism secondary to thyroidectomy, QT interval, seizure, thyroidectomy, walking difficulty},
	pages = {540--542},
	annote = {Export Date: 28 December 2023; Cited By: 11},
}

@incollection{abeti_mitochondrial_2019,
	title = {Mitochondrial {Dysfunction} in {Friedreich} {Ataxia}},
	isbn = {978-042981177-7 (ISBN); 978-042944333-6 (ISBN)},
	url = {https://www.scopus.com/inward/record.uri?eid=2-s2.0-85143718503&doi=10.1201%2f9780429443336-37&partnerID=40&md5=0780519d797a70e3c15663c49e923aa5},
	abstract = {Friedreich’s Ataxia (FRDA) is the commonest hereditary form of ataxia affecting the Western European population. FRDA is an autosomal recessive neurodegenerative disorder caused by an intronic GAA repeat expansion within the FXN gene; the 96\% of the patients are homozygous, while the remaining 4\% are compound heterozygous carrying the GAA repeat mutation on one allele and point mutations on the other one. FRDA first symptoms appear at young age during the firsts two decades of life. The clinical features include progressive gait and limb ataxia, dysarthria, muscle weakness, peripheral sensory neuropathy, pes cavus, and scoliosis. FRDA is a multi-systemic disorder; therefore, patients develop non-neurological signs, such as hypertrophic cardiomyopathy, diabetes, and urological problems. The genetic mutation leads to a progressive decrease of the mitochondrial protein frataxin, which resides in the inner mitochondrial membrane. Frataxin is a small essential protein of 210 amino acids whose structure in the C-terminal region is conserved in all organisms from bacteria to human. Mitochondrial dysfunction in FRDA is strictly linked to frataxin functional role in the iron biogenesis. Frataxin deficiency leads to impairment ISCs formation which in turn affects the ISC-containing proteins (including complex I, II, and III of the mitochondrial electron transport chain and aconitase). The pathogenic mechanism triggered by the reduced production of frataxin leads to the generation of oxidative stress, mitochondrial energy imbalance and an increase in lipid peroxidation, as shown in cerebellar granule neurons (CGNs), and mouse fibroblasts. Lipid peroxidation has been proven to be one of the causes inducing neuronal death, as by pre-treating the cells with poly-unsaturated fatty acids (dPUFAs), the phenotype was rescued. In this chapter we review the current knowledge on the mitochondrial dysfunction in FRDA. © 2019 by Taylor \& Francis Group, LLC.},
	language = {English},
	booktitle = {Handb. of {Mitochondrial} {Dysfunct}.},
	publisher = {Taylor and Francis},
	author = {Abeti, R. and Baccaro, A. and Giunti, P.},
	year = {2019},
	doi = {10.1201/9780429443336-37},
	note = {Journal Abbreviation: Handb. of Mitochondrial Dysfunct.},
	pages = {471--476},
	annote = {Export Date: 28 December 2023; Cited By: 0},
}

@article{abad_targeted_2014-1,
	title = {Targeted {STAT3} disruption in myeloid cells alters immunosuppressor cell abundance in a murine model of spontaneous medulloblastoma},
	volume = {95},
	issn = {07415400 (ISSN)},
	url = {https://www.scopus.com/inward/record.uri?eid=2-s2.0-84897021573&doi=10.1189%2fjlb.1012531&partnerID=40&md5=7b75db444db77a4d8e872d05b2db8a5a},
	doi = {10.1189/jlb.1012531},
	abstract = {Although the immune system may provide early protection against cancer, tumors may exploit the healing arm of the immune system to enhance their growth and metastasis. For example, myeloid derived suppressor cells (MDSCs) are thought to promote tumor growth by several mechanisms, including the suppression of T cell activity. It has been suggested that STAT3 activation in myeloid cells modulates multiple aspects of MDSC physiology, including their expansion and activity. Whereas most animal studies investigating tumor immunology have used tumor implants, we used transgenic mice (Smo*) that spontaneously develop medulloblastoma brain tumors to investigate the temporal accumulation of MDSCs within tumors and how myeloid STAT3 disruption affects MDSC and other immune cell types. We found distinct populations of MDSC in medulloblastoma tumors, with a high prevalence of CD11b+Ly6G+Ly6Clow/- cells, described previously by others as G-MDSCs. These were found early in tumor development, in premalignant lesions located on the surface of the cerebellum of 28-day-old mice. In fully developed tumors, pSTAT3 was found in the majority of these cells. Conditional STAT3 gene disruption in myeloid cells resulted in an enhanced proinflammatory phenotype of macrophages in Smo* mice. Moreover, a significant reduction in the abundance of G-MDSCs and Tregs was observed within tumors along with an increased presence of CD4+ and CD8+ cells. Despite these alterations in immune cells induced by myeloid STAT3 disruption, we found no effect on tumor incidence in Smo* mice with this deletion. © Society for Leukocyte Biology.},
	language = {English},
	number = {2},
	journal = {J. Leukocyte Biol.},
	author = {Abad, C. and Nobuta, H. and Li, J. and Kasai, A. and Yong, W.H. and Waschek, J.A.},
	year = {2014},
	note = {Publisher: Federation of American Societies for Experimental Biology},
	keywords = {animal experiment, article, cerebellum, controlled study, male, nonhuman, female, Male, Medulloblastoma, priority journal, animal, Animals, Mice, mouse, signal transduction, Signal Transduction, Female, metabolism, animal cell, animal model, medulloblastoma, Disease Models, Animal, gene deletion, knockout mouse, Mice, Knockout, angiogenesis, B7 antigen, bone marrow cell, C57BL mouse, CD11b antigen, CD4+ T lymphocyte, CD8+ T lymphocyte, CD86 antigen, cell population, disease model, G protein coupled receptor, Gene Deletion, gene disruption, gene targeting, Gene Targeting, Immune Tolerance, immunocompetent cell, immunological tolerance, immunology, immunosuppression, Immunosuppression, immunosuppressive treatment, inflammation, Inflammation, macrophage, major histocompatibility antigen class 2, Mice, Inbred C57BL, murine model, Myeloid Cells, myeloid derived suppressor cell, myeloid-derived suppressor cell, Myeloid-derived suppressor cell, neovascularization (pathology), Neovascularization, Pathologic, pathology, phenotype, precancer, protein targeting, Receptors, G-Protein-Coupled, regulatory T lymphocyte, Smo protein, mouse, STAT3, STAT3 protein, Stat3 protein, mouse, STAT3 Transcription Factor, suppressor cell, T-Lymphocytes, Regulatory, transgenic mouse, tumor growth, vascularization},
	pages = {357--367},
	annote = {Export Date: 28 December 2023; Cited By: 46; Correspondence Address: J. A. Waschek; Semel Institute/Dept. of Psychiatry, David Geffen School of Medicine, UCLA, Los Angeles, CA 90095-7332, 635 Charles E. Young Dr., South, NRB 345, United States; email: JWaschek@mednet.ucla.edu; CODEN: JLBIE},
}

@article{aguado_distribution_1993,
	title = {Distribution of insulin-like growth factor-{I} receptor {mRNA} in rat brain. {Regulation} of the hypothalamo-neurohypophysial system},
	volume = {11},
	issn = {09525041 (ISSN)},
	url = {https://www.scopus.com/inward/record.uri?eid=2-s2.0-0027381353&doi=10.1677%2fjme.0.0110231&partnerID=40&md5=bd255f4ef6bf75191781da68bf795758},
	doi = {10.1677/jme.0.0110231},
	abstract = {The distribution and regulation of mRNA for the IGF-I receptor (IGF-I-R) in the adult rat brain were studied by in-situ hybridization with a 35S-labelled cRNA probe. The pituitary gland showed a strong hybridization signal in the pars tuberalis (the surface of the median eminence), pars distalis and pars intermedia. Within the brain, a strong hybridization signal was found in the circumventricular organs, olfactory bulb, hippocampus, cerebellum and hypothalamus. IGF-I-R mRNA was consistently found in cell bodies of the hypothalamo-neurophypophysial system. Six days of intermittent salt-loading resulted in an increase in IGF-I-R gene expression in the supraoptic nucleus. The increase in IGF-I-R mRNA was accompanied by a high expression of c-Fos immunoreactivity in the same cells. The presence and regulation of IGF-I-R mRNA in the hypothalamus suggest that IGF-I may affect the local plasticity or modulation of activated magnocellular neurones by an autocrine or paracrine action through specific receptors in the hypothalamo-neurohypophysial system.},
	language = {English},
	number = {2},
	journal = {J. MOL. ENDOCRINOL.},
	author = {Aguado, F. and Rodrigo, J. and Cacicedo, L. and Mellstrom, B.},
	year = {1993},
	keywords = {animal tissue, article, nonhuman, rat, priority journal, brain, messenger RNA, hypothalamus, neurohypophysis, protein localization, somatomedin C receptor, tissue distribution},
	pages = {231--239},
	annote = {Export Date: 28 December 2023; Cited By: 46; CODEN: JMLEE},
}

@article{abi-dargham_preclinical_1997-1,
	title = {Preclinical evaluation of [{123I}]{R93274} as a {SPECT} radiotracer for imaging 5-{HT}({2A}) receptors},
	volume = {321},
	issn = {00142999 (ISSN)},
	url = {https://www.scopus.com/inward/record.uri?eid=2-s2.0-0030610290&doi=10.1016%2fS0014-2999%2896%2900906-5&partnerID=40&md5=41cbcf505e1c0e5c3c0bf5b6e1f5c148},
	doi = {10.1016/S0014-2999(96)00906-5},
	abstract = {Studies in rodents have suggested that the radioiodinated 5-HT(2A) receptor antagonist [123I]R93274 (123-iodine-N-[(3-p-fluorophenyl-l -propyl)-4-methyl-4-piperidinyl]-4-amino-5-iodo-2-methoxybenzamide) (K(d) = 0.1 nM) might be a promising single photon emission computerized tomography (SPECT) radiotracer to image 5-HT(2A) receptors in the living human brain. In this study, we characterized the brain uptake of [123I]R93274 in baboons. Highest brain uptake was observed in cortical areas, while lower uptake was observed in the striatum and the cerebellum. Injection of pharmacological doses of the 5-HT(2A) receptor antagonist ketanserin resulted in reduction of cortical and striatal radioactivities to the level observed in the cerebellum. Injection of the selective dopamine D, receptor antagonist raclopride did not affect [123I]R93274 brain uptake. Quantification of 5-HT(2A) receptors was achieved by measuring the binding potential of 5-HT,, receptors for [123I]R93274 (the binding potential is the product of the density and affinity of available receptors). Regional binding potential values were derived with a three-compartmental kinetic analysis of the time-activity curves in the brain and plasma. Binding potential values of 93 ± 34 ml/g, 71 ± 35 ml/g and 31 ± 11 ml/g were measured in the occipital, temporal and striatal regions, respectively. Similar values were derived using a noncompartmental graphical analysis. These values were in accordance with the in vitro regional distribution of 5-HT(2A) receptors in primate brain. In conclusion, [123I]R93274 allows visualization and quantification of 5-HT(2A) receptors in the baboon brain with SPECT.},
	language = {English},
	number = {3},
	journal = {EUR. J. PHARMACOL.},
	author = {Abi-Dargham, A. and Zea-Ponce, Y. and Terriere, D. and Al-Tikriti, M. and Baldwin, R.M. and Hoffer, P. and Charney, D. and Leysen, J.E. and Laruelle, M. and Mertens, J. and Innis, R.B.},
	year = {1997},
	keywords = {animal experiment, animal tissue, article, brain region, controlled study, nonhuman, female, Brain, priority journal, animal, Animals, brain, Female, metabolism, unclassified drug, [123I]R93274, 5-HT(2A) receptor, baboon, benzamide derivative, Benzamides, binding affinity, blood, diagnostic agent, Dopamine Antagonists, dopamine receptor blocking agent, drug uptake, intravenous drug administration, iodine 123, Iodine Radioisotopes, isotope labeling, ketanserin, Ketanserin, N ((3 p fluorophenyl 1 propyl) 4 methyl 4 piperidinyl) 4 amino 5 iodo 2 methoxybenzamide, N-((3-p-fluorophenyl-1-propyl)-4-methyl-4-piperidinyl)-4-amino-5-iodo-2-methoxybenzamide, papio, Papio, piperidine derivative, Piperidines, quantitative assay, r 93274, raclopride, Raclopride, radioactive iodine, receptor density, Receptor, Serotonin, 5-HT2A, Receptors, Serotonin, salicylamide derivative, Salicylamides, scintiscanning, serotonin 2a receptor, serotonin 2A receptor, serotonin antagonist, Serotonin Antagonists, serotonin receptor, single photon emission computer tomography, SPECT (single photon emission computerized tomography), Tomography, Emission-Computed, Single-Photon, tracer},
	pages = {285--293},
	annote = {Export Date: 28 December 2023; Cited By: 34; CODEN: EJPHA},
}

@article{aalten_brain_2023,
	title = {Brain injury and long-term outcome after neonatal surgery for non-cardiac congenital anomalies},
	volume = {94},
	issn = {00313998 (ISSN)},
	url = {https://www.scopus.com/inward/record.uri?eid=2-s2.0-85160039561&doi=10.1038%2fs41390-023-02629-8&partnerID=40&md5=ea74275ec54285a8dd1e160699ff7fac},
	doi = {10.1038/s41390-023-02629-8},
	abstract = {Background: There is growing evidence that neonatal surgery for non-cardiac congenital anomalies (NCCAs) in the neonatal period adversely affects long-term neurodevelopmental outcome. However, less is known about acquired brain injury after surgery for NCCA and abnormal brain maturation leading to these impairments. Methods: A systematic search was performed in PubMed, Embase, and The Cochrane Library on May 6, 2022 on brain injury and maturation abnormalities seen on magnetic resonance imaging (MRI) and its associations with neurodevelopment in neonates undergoing NCCA surgery the first month postpartum. Rayyan was used for article screening and ROBINS-I for risk of bias assessment. Data on the studies, infants, surgery, MRI, and outcome were extracted. Results: Three eligible studies were included, reporting 197 infants. Brain injury was found in n = 120 (50\%) patients after NCCA surgery. Sixty (30\%) were diagnosed with white matter injury. Cortical folding was delayed in the majority of cases. Brain injury and delayed brain maturation was associated with a decrease in neurodevelopmental outcome at 2 years of age. Conclusions: Surgery for NCCA was associated with high risk of brain injury and delay in maturation leading to delay in neurocognitive and motor development. However, more research is recommended for strong conclusions in this group of patients. Impact: Brain injury was found in 50\% of neonates who underwent NCCA surgery.NCCA surgery is associated with a delay in cortical folding.There is an important research gap regarding perioperative brain injury and NCCA surgery. © 2023, The Author(s), under exclusive licence to the International Pediatric Research Foundation, Inc.},
	language = {English},
	number = {4},
	journal = {Pediatr. Res.},
	author = {Aalten, M. and Tataranno, M.L. and Dudink, J. and Lemmers, P.M.A. and Lindeboom, M.Y.A. and Benders, M.J.N.L.},
	year = {2023},
	note = {Publisher: Springer Nature},
	keywords = {male, brain hemorrhage, brain ischemia, female, human, child, nuclear magnetic resonance imaging, neuroimaging, infant, preschool child, Wechsler preschool and primary scale of intelligence, newborn, outcome assessment, Review, cerebellum injury, brain maturation, systematic review, acquired brain injury, anorectal malformation, brain development, brain infarction, brain injury, cerebellum hemorrhage, cognitive development, congenital malformation, esophagus atresia, gastroschisis, intestine atresia, motor development, nerve cell differentiation, newborn surgery, puerperium, subdural hematoma, white matter injury},
	pages = {1265--1272},
	annote = {Export Date: 28 December 2023; Cited By: 0; Correspondence Address: M.J.N.L. Benders; Department of Neonatology, University Medical Center, Utrecht Brain Center and Wilhelmina Children’s Hospital, University Utrecht, Utrecht, Netherlands; email: M.Benders@umcutrecht.nl; CODEN: PEREB},
}

@article{adusumalli_increased_2019-1,
	title = {Increased intron retention is a post-transcriptional signature associated with progressive aging and {Alzheimer}’s disease},
	volume = {18},
	issn = {14749718 (ISSN)},
	url = {https://www.scopus.com/inward/record.uri?eid=2-s2.0-85065878067&doi=10.1111%2facel.12928&partnerID=40&md5=d8658355e860609102e102c92fe28cbc},
	doi = {10.1111/acel.12928},
	abstract = {Intron retention (IR) by alternative splicing is a conserved regulatory mechanism that can affect gene expression and protein function during adult development and age-onset diseases. However, it remains unclear whether IR undergoes spatial or temporal changes during different stages of aging or neurodegeneration like Alzheimer's disease (AD). By profiling the transcriptome of Drosophila head cells at different ages, we observed a significant increase in IR events for many genes during aging. Differential IR affects distinct biological functions at different ages and occurs at several AD-associated genes in older adults. The increased nucleosome occupancy at the differentially retained introns in young animals suggests that it may regulate the level of IR during aging. Notably, an increase in the number of IR events was also observed in healthy older mouse and human brain tissues, as well as in the cerebellum and frontal cortex from independent AD cohorts. Genes with differential IR shared many common features, including shorter intron length, no perturbation in their mRNA level, and enrichment for biological functions that are associated with mRNA processing and proteostasis. The differentially retained introns identified in AD frontal cortex have higher GC content, with many of their mRNA transcripts showing an altered level of protein expression compared to control samples. Taken together, our results suggest that an increased IR is an conserved signature that is associated with aging. By affecting pathways involved in mRNA and protein homeostasis, changes of IR pattern during aging may regulate the transition from healthy to pathological state in late-onset sporadic AD. © 2019 The Authors. Aging Cell published by the Anatomical Society and John Wiley \& Sons Ltd.},
	language = {English},
	number = {3},
	journal = {Aging Cell},
	author = {Adusumalli, S. and Ngian, Z.-K. and Lin, W.-Q. and Benoukraf, T. and Ong, C.-T.},
	year = {2019},
	note = {Publisher: Blackwell Publishing Ltd},
	keywords = {animal tissue, cerebellum, nonhuman, Article, human, Brain, priority journal, animal, Animals, Mice, mouse, aged, aging, Aging, brain, Humans, neurologic disease, gene expression, genetics, human tissue, messenger RNA, degenerative disease, chromatin, pathology, alternative RNA splicing, Alzheimer disease, Alzheimer Disease, Alzheimer’s disease, amino acid, brain tissue, cell plasticity, Drosophila, frontal cortex, genome, histone, intron, intron retention, Intron retention, Introns, nervous system development, nuclear factor, protein expression level, protein homeostasis, proteome, proteomics, regulatory mechanism, RNA polymerase II, species comparison, transcriptome, Transcriptome},
	annote = {Export Date: 28 December 2023; Cited By: 49; Correspondence Address: T. Benoukraf; Cancer Science Institute of Singapore, National University of Singapore, Singapore; email: tbenoukraf@mun.ca; CODEN: ACGEC},
}

@article{abdu_intramedullary_2024,
	title = {Intramedullary tuberculoma of the thoracic spine presented as paraparesis: {A} rare case report},
	volume = {19},
	issn = {19300433 (ISSN)},
	url = {https://www.scopus.com/inward/record.uri?eid=2-s2.0-85176112514&doi=10.1016%2fj.radcr.2023.10.015&partnerID=40&md5=ad842452939b3a2b26f4ccf43f243fab},
	doi = {10.1016/j.radcr.2023.10.015},
	abstract = {Tuberculosis (TB) is a bacterial infection with Mycobacterium tuberculosis which primarily affects the lungs; however, it can affect any organ in the body. Brain tuberculous infection usually comes via hematogenous spread from a pulmonary focus and rarely via direct spread from ear, cranial vault or spine. It can present in various conditions including the following: tuberculous meningitis (TBM), brain or spinal cord tuberculoma, miliary TB, tuberculous abscess, tuberculous encephalopathy, and even intracranial hemorrhage. Here, we report an extremely rare case of intramedullary spinal cord tuberculoma in a 30-year-old man presented with paraparesis in a patient under treatment for TBM. Our case report highlights that tuberculoma should be considered as a differential diagnosis for intramedullary space occupying lesions. The clinical features and medical imaging supplemented by advanced magnetic resonance imaging techniques helps in evaluating different types of tuberculous lesions and in making the diagnosis of brain and spine TB confidently. © 2023},
	language = {English},
	number = {1},
	journal = {Radiol. Case Rep.},
	author = {Abdu, A.M. and Alshoabi, S.A. and Arafah, M.A. and Hamid, R.A. and Hamid, A.M. and Kocak, M.},
	year = {2024},
	note = {Publisher: Elsevier Inc.},
	keywords = {male, adult, Article, clinical article, human, case report, immunohistochemistry, histopathology, human tissue, motor performance, posterior fossa, cerebellum vermis, adipose tissue, biopsy, body temperature, breathing rate, caseating granuloma, CD163 antigen, central nervous system tuberculosis, differential diagnosis, emergency ward, eosin, epithelioid histiocyte, giant cell, Glasgow coma scale, hematoxylin, histiocyte, Intramedullary tuberculoma, laminectomy, laminoplasty, lower limb, medical history, microscopy, Paraparesis, paraplegia, proprioception, spinal cord, T1 weighted imaging, T2 weighted imaging, thoracic spinal cord, tuberculoma, tuberculous meningitis, Tuberculous meningitis, upper limb, vascular tissue, vertebra body},
	pages = {310--314},
	annote = {Export Date: 28 December 2023; Cited By: 0; Correspondence Address: A.M. Hamid; Radiology Department, Rush University Medical Center, Chicago, United States; email: gabbaryy@gmail.com},
}

@article{abel_ketamine_2003-1,
	title = {Ketamine alters neural processing of facial emotion recognition in healthy men: {An} {fMRI} study},
	volume = {14},
	issn = {09594965 (ISSN)},
	url = {https://www.scopus.com/inward/record.uri?eid=2-s2.0-0037416385&doi=10.1097%2f00001756-200303030-00018&partnerID=40&md5=f1e81d2ebcad8ee1a528486c1badc7f2},
	doi = {10.1097/00001756-200303030-00018},
	abstract = {Disruption of facial emotion perception occurs in neuropsychiatric disorders where the expression of emotion is dulled or blunted, for example depersonalisation disorder and schizophrenia. It has been suggested that, in the clinical context of emotional blunting, there is a shift in the relative contribution of brain regions subserving cognitive and emotional processing. The non-competitive glutamate receptor antagonist ketamine produces such emotional blunting in healthy subjects. Therefore, we hypothesised that in healthy subjects ketamine would elicit neural responses to emotional stimuli which mimicked those reported in depersonalisation disorder and schizophrenia. Thus, we predicted that ketamine would produce reduced activity in limbic and visual brain regions involved in emotion processing, and increased activity in dorsal regions of the prefrontal cortex and cingulate gyrus, both associated with cognitive processing and, putatively, with emotion regulation. Measuring BOLD signal change in fMRI, we examined the neural correlates of ketamine-induced emotional blunting in eight young right-handed healthy men receiving an infusion of ketamine or saline placebo while viewing alternating 30s blocks of faces displaying fear versus neutral expressions. The normal pattern of neural response occurred in limbic and visual cortex to fearful faces during the placebo infusion. Ketamine abolished this: significant BOLD signal change was demonstrated only in left visual cortex. However, with ketamine, neural responses were demonstrated to neutral expressions in visual cortex, cerebellum and left posterior cingulate gyrus. Emotional blunting may be associated with reduced limbic responses to emotional stimuli and a relative increase in the visual cortical response to neutral stimuli. © 2003 Lippincott Williams \& Wilkins.},
	language = {English},
	number = {3},
	journal = {NeuroReport},
	author = {Abel, K.M. and Allin, M.P.G. and Kucharska-Pietura, K. and David, A. and Andrew, C. and Williams, S. and Brammer, M.J. and Phillips, M.L.},
	year = {2003},
	note = {Publisher: Lippincott Williams and Wilkins},
	keywords = {article, male, adult, clinical article, human, priority journal, nuclear magnetic resonance imaging, recognition, task performance, emotion, brain blood flow, depersonalization, facial expression, Fear, fMRI, ketamine, Ketamine, nerve conduction, social interaction, stimulus response, visual cortex},
	pages = {387--391},
	annote = {Export Date: 28 December 2023; Cited By: 83; CODEN: NERPE},
}

@article{abou-donia_sensorimotor_2003,
	title = {Sensorimotor deficits and increased brain nicotinic acetylcholine receptors following exposure to chlorpyrifos and/or nicotine in rats},
	volume = {77},
	issn = {03405761 (ISSN)},
	url = {https://www.scopus.com/inward/record.uri?eid=2-s2.0-0041909619&doi=10.1007%2fs00204-003-0463-x&partnerID=40&md5=15b3bedec1c0b5245466180c01487d2e},
	doi = {10.1007/s00204-003-0463-x},
	abstract = {Despite well-known adverse effects associated with cigarette smoking, approximately 20\% of the US population continues to smoke and many more are exposed to environmental tobacco smoke. Many of the same individuals are also exposed to environmental neurotoxic chemicals such as the organophosphorus insecticide chlorpyrifos. In the present study, the effects of exposure to low doses of nicotine and chlorpyrifos alone and in combination, were studied on the central cholinergic system and sensorimotor performance in rats. Male Sprague-Dawley rats (250-300 g) were treated with nicotine (1 mg/kg s.c., in normal saline), chlorpyrifos (0.1 mg/kg dermally, in 0.1 ml 70\% ethanol), or a combination of both, daily for 30 days. Control rats were treated with saline and dermally with ethanol. Sensorimotor behavior was evaluated 24 h following the last dose using a battery of tests. There was a significant deficit in incline plane performance, beam-walk score and beam-walk time following exposure to each chemical, alone or in combination. The deficit in incline plane performance was greater when the two chemicals were given in combination than with either compound alone. Biochemical analysis showed a decrease in cerebellar and an increase in midbrain acetyl-cholinesterase (ACHE) activity following combined exposure. Exposure to nicotine alone resulted in a significant increase in AChE activity in brainstem and midbrain, whereas there was no significant change after exposure to chlorpyrifos, alone. A significant increase in ligand binding to nicotinic acetylcholine receptors (nAChR) was observed in brainstem and cortex following exposure to nicotine or chlorpyrifos. This was further augmented with combined exposure, which caused a modest but significant increase in m2 muscarinic acetylcholine receptors (m2-mAChR) ligand binding in the cortex. These data suggest that exposure to either nicotine or chlorpyrifos or a combination of the two may impair neurobehavioral performance and affect the central nervous system cholinergic pathways.},
	language = {English},
	number = {8},
	journal = {Arch. Toxicol.},
	author = {Abou-Donia, M.B. and Abdel-Rahman, A. and Goldstein, L.B. and Dechkovskaia, A.M. and Shah, D.U. and Bullman, S.L. and Khan, W.A.},
	year = {2003},
	keywords = {animal behavior, animal experiment, article, brain cortex, brain stem, cerebellum, controlled study, male, nonhuman, rat, cognition, scoring system, Brain, Male, priority journal, Animals, brain, mesencephalon, enzyme activity, Rats, task performance, Motor Activity, motor dysfunction, motor performance, low drug dose, Rats, Sprague-Dawley, statistical significance, Acetylcholine, acetylcholinesterase, Acetylcholinesterase, Animalia, Behavior, Animal, central nervous system, Central nervous system, Central Nervous System Agents, chemical analysis, chemical compound, chlorpyrifos, Chlorpyrifos, cholinergic system, Cholinesterases, Combined exposure, data analysis, Drug Interactions, evaluation, exposure, Insecticides, ligand binding, Ligands, Muscarinic acetylcholine receptor, muscarinic receptor, Neurotoxicity, Nicotiana tabacum, nicotine, Nicotine, Nicotinic acetylcholine receptor, nicotinic receptor, Organophosphorus Insecticides, Receptor, Muscarinic M2, Receptors, Nicotinic, Sensorimotor, sensory dysfunction, Smoking},
	pages = {452--458},
	annote = {Export Date: 28 December 2023; Cited By: 28; Correspondence Address: M.B. Abou-Donia; Dept. of Pharmacol./Cancer Biology, Duke University Medical Center, Durham, NC 27710, United States; email: donia@acpub.duke.edu; CODEN: ARTOD},
}

@article{afshar_complete_2012-1,
	title = {Complete ocular paresis in a child with posterior fossa syndrome},
	volume = {48},
	issn = {10162291 (ISSN)},
	url = {https://www.scopus.com/inward/record.uri?eid=2-s2.0-84867741389&doi=10.1159%2f000339382&partnerID=40&md5=ab409224cabbbd5137395a09a151bbf4},
	doi = {10.1159/000339382},
	abstract = {Posterior fossa syndrome (PFS), also known as cerebellar affective syndrome, is characterized by emotional lability and decreased speech production following injury or surgery to the cerebellum. Rarely, oculomotor dysfunction has been described in association with PFS. Here, we report a case of complete ocular paresis associated with PFS in an 11-year-old male following medulloblastoma resection. Copyright © 2012 S. Karger AG, Basel.},
	language = {English},
	number = {1},
	journal = {Pediatr. Neurosurg.},
	author = {Afshar, M. and Link, M. and Edwards, M.S.B. and Fisher, P.G. and Fredrick, D. and Monje, M.},
	year = {2012},
	note = {Publisher: S. Karger AG},
	keywords = {article, brain stem, male, human, case report, cerebellum tumor, child, Medulloblastoma, mutism, priority journal, nuclear magnetic resonance imaging, medulloblastoma, ataxia, neurologic examination, school child, emotional disorder, accommodation, brain fourth ventricle, cancer surgery, complete ocular paresis, diplopia, eye movement, headache, internuclear ophthalmoplegia, mental instability, muscle hypotonia, nausea and vomiting, Ocular paresis, posterior cranial fossa syndrome, posterior fossa, Posterior fossa syndrome, postoperative period, preoperative evaluation, prism, spectacles, strabismus surgery, urine retention},
	pages = {51--54},
	annote = {Export Date: 28 December 2023; Cited By: 4; CODEN: PDNEE},
}

@article{adamaszek_comparison_2019,
	title = {Comparison of visual and auditory emotion recognition in patients with cerebellar and {Parkinson}´s disease},
	volume = {14},
	issn = {17470919 (ISSN)},
	url = {https://www.scopus.com/inward/record.uri?eid=2-s2.0-85042066942&doi=10.1080%2f17470919.2018.1434089&partnerID=40&md5=a9ec0e93903740d89b205d73e029aa43},
	doi = {10.1080/17470919.2018.1434089},
	abstract = {Widespread cortical-subcortical networks are involved in the recognition and discrimination of emotional contents of facial and vocal expression, whereby the cerebellum and basal ganglia are two subcortical regions implicated in these networks with limited evidence to their specific contributions. To investigate this we compared patients with circumscribed cerebellar lesions and patients with Parkinson’s disease (PD) on an approved test battery. We studied two groups with subcortical disease, focal cerebellar infarction (n = 22) and PD (n = 22), and a neurological control group with focal supratentorial ischemia (SI) (n = 16) were. Assessments were according to inpatient protocols for neuropsychological routine evaluation, including tests of memory, executive function and attention. Participants completed the Tuebingen Affect Battery, a recognized measure of recognition and discrimination of facial and vocal expression of emotion. As a result, cerebellar lesions were associated with greater impairment than PD and SI in recognition and discrimination of cues of both facial and vocal expressions of differing basic emotions. No confounding effect of other cognitive domains, particularly executive function and attention, was found. Taken together, our findings suggest a specific contribution of the cerebellum to cerebral networks that process facial and vocal emotion expression, related to rapid decisions regulating appropriate behavioral responses in social environments. © 2018, © 2018 Informa UK Limited, trading as Taylor \& Francis Group.},
	language = {English},
	number = {2},
	journal = {Soc. Neurosci.},
	author = {Adamaszek, M. and D’Agata, F. and Steele, C.J. and Sehm, B. and Schoppe, C. and Strecker, K. and Woldag, H. and Hummelsheim, H. and Kirkby, K.C.},
	year = {2019},
	note = {Publisher: Taylor and Francis Ltd.},
	keywords = {male, cerebellum disease, female, human, middle aged, Male, Female, Humans, Middle Aged, pathophysiology, physiology, Cerebellar Diseases, Cues, emotion, Emotions, Photic Stimulation, Parkinson disease, comparative study, facial recognition, Facial Recognition, Acoustic Stimulation, association, auditory stimulation, Cerebellar lesion, Discrimination, Psychological, emotional, emotional facial expressions, Parkinson Disease, Parkinson’s disease, photostimulation, prosody, Recognition, Psychology},
	pages = {195--207},
	annote = {Export Date: 28 December 2023; Cited By: 10; Correspondence Address: M. Adamaszek; Department of Clinical and Cognitive Neurorehabilitation, Klinik Bavaria Kreischa, Kreischa, An der Wolfsschlucht 1-2, D-01731, Germany; email: michael.adamaszek@freenet.de},
}

@inproceedings{abdul_cmac_2008-1,
	title = {{CMAC} for driver behavior profiling based on real-time driving data},
	isbn = {978-160560617-0 (ISBN)},
	url = {https://www.scopus.com/inward/record.uri?eid=2-s2.0-84883707435&partnerID=40&md5=e54b08a3826b76cc1eb3132ca7a3c969},
	abstract = {There have been numerous studies to understand driver behavior for purpose of safe and comfort in driving. Abnormalities during driving due to stress and other emotional factors could the cause affecting accidents, thus early detection or prediction could help prevent accidents. In this paper we present simple and effective methods for an in-car data acquisition in collecting real time driving data. These data will be used to investigate the effectiveness of driver behavior, focusing on driver's response to the brake and gas pedals. Driver's behaviors were profiled using the cerebellum model articulation controller (CMAC) feature map taking inputs from the brake and gas pedals pressure signals and its derivative. From the CMAC outputs, relevant features were extracted using Mel-Frequency Cepstral Coefficient (MFCC) or the Gaussian Mixture Model (GMM). Experimental results show the potential of using these features for verifying drivers and also its behavior under differing driving conditions.},
	language = {English},
	booktitle = {Int. {Conf}. {Comput}. {Appl}. {Ind}. {Eng}., {CAINE}},
	author = {Abdul, W. and Kamaruddin, N. and Khalid, M.},
	year = {2008},
	note = {Journal Abbreviation: Int. Conf. Comput. Appl. Ind. Eng., CAINE},
	keywords = {Accidents, Brake pedal pressure, Brake pedals, Brakes, CMAC, Computer applications, Driver verification., Gas pedal pressure, Gas pedals, GMM, MFCC, Speech recognition},
	pages = {215--220},
	annote = {Export Date: 28 December 2023; Cited By: 1; Conference name: 21st International Conference on Computer Applications in Industry and Engineering, CAINE 2008; Conference date: 12 November 2008 through 14 November 2008; Conference code: 99056},
}

@article{abou_elseoud_altered_2014,
	title = {Altered resting-state activity in seasonal affective disorder},
	volume = {35},
	issn = {10970193 (ISSN)},
	url = {https://www.scopus.com/inward/record.uri?eid=2-s2.0-84889688733&doi=10.1002%2fhbm.22164&partnerID=40&md5=aa9d5f0f0654138a31a1c5f88f741f39},
	doi = {10.1002/hbm.22164},
	abstract = {At present, our knowledge about seasonal affective disorder (SAD) is based mainly up on clinical symptoms, epidemiology, behavioral characteristics and light therapy. Recently developed measures of resting-state functional brain activity might provide neurobiological markers of brain disorders. Studying functional brain activity in SAD could enhance our understanding of its nature and possible treatment strategies. Functional network connectivity (measured using ICA-dual regression), and amplitude of low-frequency fluctuations (ALFF) were measured in 45 antidepressant-free patients (39.78 ± 10.64, 30 ♀, 15 ♂) diagnosed with SAD and compared with age-, gender- and ethnicity-matched healthy controls (HCs) using resting-state functional magnetic resonance imaging. After correcting for Type 1 error at high model orders (inter-RSN correction), SAD patients showed significantly increased functional connectivity in 11 of the 47 identified RSNs. Increased functional connectivity involved RSNs such as visual, sensorimotor, and attentional networks. Moreover, our results revealed that SAD patients compared with HCs showed significant higher ALFF in the visual and right sensorimotor cortex. Abnormally altered functional activity detected in SAD supports previously reported attentional and psychomotor symptoms in patients suffering from SAD. Further studies, particularly under task conditions, are needed in order to specifically investigate cognitive deficits in SAD. Hum Brain Mapp 35:161-172, 2014. © 2012 Wiley Periodicals, Inc.},
	language = {English},
	number = {1},
	journal = {Hum. Brain Mapp.},
	author = {Abou Elseoud, A. and Nissilä, J. and Liettu, A. and Remes, J. and Jokelainen, J. and Takala, T. and Aunio, A. and Starck, T. and Nikkinen, J. and Koponen, H. and Zang, Y.-F. and Tervonen, O. and Timonen, M. and Kiviniemi, V.},
	year = {2014},
	keywords = {article, cerebellum, controlled study, male, adult, clinical article, cognitive defect, female, human, mood disorder, Brain, Male, priority journal, Adult, Brain Mapping, Female, Humans, Magnetic Resonance Imaging, amygdaloid nucleus, brain function, Neural Pathways, prefrontal cortex, occipital cortex, functional magnetic resonance imaging, fMRI, functional connectivity, resting state network, limbic system, Image Processing, Computer-Assisted, insula, behavior, ALFF, amplitude modulation, anterior cingulate, electroencephalogram, FMRI, Functional connectivity, ICA, middle frontal gyrus, middle temporal gyrus, phototherapy, Rest, resting-state, Resting-state, seasonal affective disorder, Seasonal affective disorder, Seasonal Affective Disorder, sensorimotor cortex},
	pages = {161--172},
	annote = {Export Date: 28 December 2023; Cited By: 24; Correspondence Address: A. Abou Elseoud; Department of Diagnostic Radiology, Oulu University Hospital, 90029 Oys, Oulu, Hospital, Box 50, Finland; email: ahmed.abou.elseoud@oulu.fi; CODEN: HBMAE},
}

@article{abel_fatigue_2022-1,
	title = {Fatigue in {Patients} {With} {Head} and {Neck} {Cancer} {Treated} {With} {Radiation} {Therapy}: {A} {Prospective} {Study} of {Patient}-{Reported} {Outcomes} and {Their} {Association} {With} {Radiation} {Dose} to the {Cerebellum}},
	volume = {7},
	issn = {24521094 (ISSN)},
	url = {https://www.scopus.com/inward/record.uri?eid=2-s2.0-85131077278&doi=10.1016%2fj.adro.2022.100960&partnerID=40&md5=29bb0f005eb48ff4b67427fe6e62a33e},
	doi = {10.1016/j.adro.2022.100960},
	abstract = {Purpose: Although fatigue is a known side effect in patients with head and neck cancer (HNC) receiving radiation therapy, knowledge regarding long-term fatigue and dose-response relationships to organs at risk is scarce. The aim of this prospective study was to analyze patient-reported fatigue in patients with HNC receiving radiation therapy and to explore any possible association with organ-at-risk doses. Methods and Materials: Patients with HNC referred for curative radiation therapy were eligible for inclusion in the study. To assess patient-reported fatigue, quality of life questionnaires (European Organization for Research and Treatment of Cancer QLQ-C30 and QLQ-FA12) were distributed before treatment and 1, 3, 6, 12, 24, and 60 months after the start of treatment. Mean dose (Dmean) and near maximum dose (D2\%) of the cerebellum and brain stem were evaluated in relation to baseline-adjusted fatigue scores at 3 months. Results: One hundred twenty-six patients treated with intensity modulated radiation therapy between 2008 and 2010 were available for final analysis. Female sex and age {\textless}60 years were associated with higher fatigue at baseline, whereas patients also treated with chemotherapy had reduced physical and emotional fatigue at 6 months. Physical fatigue (QLQ-FA12 scale) increased from baseline up to 3 months (29 vs 59; P {\textless} .0001) but showed no difference compared with baseline from 1 to 5 years. Emotional fatigue was significantly lower at 5 years compared with baseline (14 vs 28; P {\textless} .0001). Patients with cerebellum Dmean {\textgreater} 3.5 Gy had higher mean physical fatigue scores at 3 months (38 vs 27; P = .036). Conclusions: Although there is a significant increase in fatigue scores for patients with HNC up to 1 year after radiation therapy, this study showed a return to baseline levels at 5 years. A possible association was found between physical fatigue and a higher mean dose to the cerebellum. © 2022 The Authors},
	language = {English},
	number = {5},
	journal = {Adv. Radiat. Oncol.},
	author = {Abel, E. and Silander, E. and Nordström, F. and Olsson, C. and Brodin, N.P. and Nyman, J. and Björk-Eriksson, T. and Hammerlid, E.},
	year = {2022},
	note = {Publisher: Elsevier Inc.},
	keywords = {brain stem, cerebellum, controlled study, male, adult, Article, cohort analysis, female, human, aged, sex difference, major clinical study, cancer surgery, age, cancer fatigue, cancer patient, cancer radiotherapy, cancer survivor, cervical lymph node metastasis, chemoradiotherapy, cisplatin, European Organization for Research and Treatment of Cancer Quality of Life Questionnaire Core 30, fluorouracil, head and neck cancer, hypopharynx cancer, induction chemotherapy, intensity modulated radiation therapy, longitudinal study, minimal residual disease, mouth cancer, nasopharynx cancer, neck dissection, organs at risk, oropharynx cancer, patient-reported outcome, prospective study, quality of life, radiation dose, radical resection, salvage therapy},
	annote = {Export Date: 28 December 2023; Cited By: 5; Correspondence Address: E. Abel; Department of Oncology, Institute of Clinical Sciences, Sahlgrenska Academy, University of Gothenburg, Gothenburg, Sweden; email: edvard.abel@oncology.gu.se},
}

@incollection{adamaszek_introduction_2022,
	title = {Introduction into the {Role} of the {Cerebellum} in {Emotion}},
	volume = {1378},
	isbn = {00652598 (ISSN)},
	url = {https://www.scopus.com/inward/record.uri?eid=2-s2.0-85135398732&doi=10.1007%2f978-3-030-99550-8_1&partnerID=40&md5=a9569d8933dca3676346974e12b2fd3a},
	abstract = {The cerebellum is well known for its contribution to motor performance, but less for its involvement to cognitive and affective processing. The growing interest of clinical and neuroscientific research has resulted in a fascinating focus on the cerebellar mechanisms of emotion. Advances in functional neuroimaging and noninvasive stimulation protocols have successively delineated circumscribed cerebellar areas with its functional and topographic connections to the conventionally predominating cerebral cortex in basic as well as high order emotion processing. This encompasses all information processing stages which include perception and attention, and the evaluation and integration of emotion cues to the trajectories in motor, cognitive, and affective behavior. Not surprisingly, research has identified the cerebellum being part of the brain’s network associated with art, morality, and social cognition. This book will provide an overview of the details of these intriguing issues, supporting a contemporary understanding of the fundamental as well as specific features of cerebellar functions within emotion processes. © 2022, The Author(s), under exclusive license to Springer Nature Switzerland AG.},
	language = {English},
	booktitle = {Adv. {Exp}. {Med}. {Biol}.},
	publisher = {Springer},
	author = {Adamaszek, M. and Manto, M. and Schutter, D.J.L.G.},
	collaborator = {{35902461}},
	year = {2022},
	doi = {10.1007/978-3-030-99550-8_1},
	note = {Journal Abbreviation: Adv. Exp. Med. Biol.},
	keywords = {brain cortex, cerebellum, attention, cognition, human, Cerebellum, human experiment, physiology, Cerebral Cortex, Cognition, motor performance, Attention, emotion, Emotions, functional neuroimaging, perception, social cognition, psychology, Emotion, locomotion, neuroscience, Behavior, morality, Neuroscience, Psychology},
	pages = {3--12},
	annote = {Export Date: 28 December 2023; Cited By: 0; Correspondence Address: M. Adamaszek; Department of Clinical and Cognitive Neurorehabilitation, Klinik Bavaria Kreischa, Kreischa, Germany; email: michael.adamaszek@freenet.de; CODEN: AEMBA},
}

@article{acharya_adaptive_2021-1,
	title = {Adaptive {Proton} {Therapy} for {Pediatric} {Patients}: {Improving} the {Quality} of the {Delivered} {Plan} {With} {On}-{Treatment} {MRI}},
	volume = {109},
	issn = {03603016 (ISSN)},
	url = {https://www.scopus.com/inward/record.uri?eid=2-s2.0-85096004711&doi=10.1016%2fj.ijrobp.2020.08.036&partnerID=40&md5=6bfcc7ccdba780e6958b5222fb05ddba},
	doi = {10.1016/j.ijrobp.2020.08.036},
	abstract = {Purpose: Pencil-beam scanning proton therapy is particularly sensitive to anatomic changes, which may affect the delivered dose distribution. This study examined whether offline adaptation using on-treatment magnetic resonance imaging (MRI) scan during proton therapy could improve plan quality for pediatric patients. Methods and Materials: Pediatric patients with at least 1 MRI scan in the treatment position (MRItx) during proton therapy between January 2017 and July 2019 were retrospectively reviewed. Patients underwent MRI and computed tomography simulation. Cases were planned with scenario-based optimization with 3 mm/3\% positional/range uncertainty. Patients demonstrating anatomic change on MRItx were recontoured. The original plans were applied to the anatomy-of-the-day for dose recalculation (delivered plans). Plans were subsequently reoptimized offline, using original beam angles and dose-volume constraints (adapted plans). Delivered plans were compared with adapted plans to detect significant changes in plan quality, defined as a ≥5\% decrease in the clinical target volume (CTV) receiving 95\% of the prescription dose (V95) or a ≥5\% increase in the dose-volume parameter used as an organ-at-risk constraint. Results: Seventy-three pediatric patients were eligible, with 303 MRI scans (73 simulation and 230 MRItx scans) available for analysis. The median MRItx scans per patient was 3 (range, 1-7). Twenty patients (27\%) showed anatomic change, with 11 (55\%) demonstrating a significant change in delivered plan quality. Significant changes were noted on MRItx from week 2 (n = 3) or week 3 (n = 8). Seven of these 11 patients (64\%) had a significantly reduced CTV V95 (median decrease, 7.6\%; range, 5\%-16\%). Four (36\%) had a significantly increased dose to the brain stem, hippocampus, and/or optic apparatus. Eight had a suprasellar low-grade glioma or head and neck rhabdomyosarcoma. Conclusion: On-treatment MRI was useful in detecting anatomic changes during proton therapy. MRI-based offline adaptation improved plan quality for most patients with anatomic changes. Further studies should determine the clinical value of MRI-based adaptive therapy for pediatric patients. © 2020 Elsevier Inc.},
	language = {English},
	number = {1},
	journal = {Int. J. Radiat. Oncol. Biol. Phys.},
	author = {Acharya, S. and Wang, C. and Quesada, S. and Gargone, M.A. and Ates, O. and Uh, J. and Krasin, M.J. and Merchant, T.E. and Hua, C.-H.},
	year = {2021},
	note = {Publisher: Elsevier Inc.},
	keywords = {controlled study, male, adult, Article, clinical article, female, human, case report, cerebellum tumor, child, priority journal, nuclear magnetic resonance imaging, computer assisted tomography, follow up, adolescent, preschool child, hippocampus, school child, acute toxicity, adaptive proton therapy, Adaptive therapy, antineoplastic agent, bevacizumab, cancer adjuvant therapy, cancer chemotherapy, clinical outcome, clinical target volume, Clinical target volumes, Computerized tomography, Dose distributions, dose volume histogram, Dose-volume parameters, ependymoma, erdafitinib, family decision making, glioma, gross tumor volume, head and neck tumor, health care quality, hyperbaric oxygen therapy, image quality, interventional radiology, Low-grade gliomas, Magnetic resonance imaging, Methods and materials, Off-line adaptation, oral mucositis, parameningeal disorder, pediatric patient, Pediatric patients, Pediatrics, Proton beam therapy, Proton beams, proton therapy, radiation dermatitis, radiation necrosis, radiotherapy dosage, relative biologic effectiveness, retrospective study, rhabdomyosarcoma, soft tissue sarcoma, steroid, steroid therapy, vemurafenib},
	pages = {242--251},
	annote = {Export Date: 28 December 2023; Cited By: 12; Correspondence Address: S. Acharya; Department of Radiation Oncology, St. Jude Children's Research Hospital, Memphis, United States; email: sahaja.acharya@stjude.org; CODEN: IOBPD},
}

@article{aguillon_ataxia_2022,
	title = {Ataxia with {Ocular} {Apraxia} {Type} 1 ({AOA1}) ({APTX}, {W279}* {Mutation}): {Neurological}, {Neuropsychological}, and {Molecular} {Outlining} of a {Heterogenous} {Phenotype} in {Four} {Colombian} {Siblings}},
	volume = {59},
	issn = {08937648 (ISSN)},
	url = {https://www.scopus.com/inward/record.uri?eid=2-s2.0-85128105880&doi=10.1007%2fs12035-022-02821-7&partnerID=40&md5=2edb0b48d9647fb96bf0b752abc60223},
	doi = {10.1007/s12035-022-02821-7},
	abstract = {Hereditary ataxias are a group of devastating neurological disorders that affect coordination of gait and are often associated with poor coordination of hands, speech, and eye movements. Ataxia with ocular apraxia type 1 (AOA1) (OMIM: 606,350.0006) is characterized by slowly progressive symptoms of childhood-onset and pathogenic mutations in APTX; the only known cause underpinning AOA1. APTX encodes the protein aprataxin, composed of three domains sharing homology with proteins involved in DNA damage, signaling, and repair. We present four siblings from an endogamic family in a rural, isolated town of Colombia with ataxia and ocular apraxia of childhood-onset and confirmed molecular diagnosis of AOA1, homozygous for the W279* p.Trp279Ter mutation. We predicted the mutated APTX with AlphaFold to demonstrate the effects of this stop-gain mutation that deletes three beta helices encoded by amino acid 270 to 339 rescinding the C2H2-type zinc fingers (Znf) (C2H2 Znf) DNA-binding, the DNA-repair domain, and the whole 3D structure of APTX. All siblings exhibited different ages of onset (4, 6, 8, and 11 years old) and heterogeneous patterns of dysarthria (ranging from absence to mild-moderate dysarthria). Neuropsychological evaluation showed no neurocognitive impairment in three siblings, but one sibling showed temporospatial disorientation, semantic and phonologic fluency impairment, episodic memory affection, constructional apraxia, moderate anomia, low executive function, and symptoms of depression. To our knowledge, this report represents the most extensive series of siblings affected with AOA1 in Latin America, and the genetic analysis completed adds important knowledge to outline this family’s disease and general complex phenotype of hereditary ataxias. © 2022, The Author(s), under exclusive licence to Springer Science+Business Media, LLC, part of Springer Nature.},
	language = {English},
	number = {6},
	journal = {Mol. Neurobiol.},
	author = {Aguillon, D. and Vasquez, D. and Madrigal, L. and Moreno, S. and Hernández, D. and Isaza-Ruget, M. and Lopez, J.J. and Landires, I. and Nuñez-Samudio, V. and Restrepo, C.M. and Vidal, O.M. and Vélez, J.I. and Arcos-Holzinger, M. and Lopera, F. and Arcos-Burgos, M.},
	year = {2022},
	note = {Publisher: Springer},
	keywords = {human, Ataxia, Humans, genetics, ataxia, cerebellar ataxia, Cerebellar Ataxia, dysarthria, apraxia, spinocerebellar degeneration, phenotype, complication, Mutation, Nuclear Proteins, AOA1, Apraxias, APTX, APTX protein, human, Ataxia with ocular apraxia type 1, C2H2-type zinc fingers, Colombia, DNA, DNA binding protein, DNA-Binding Proteins, Dysarthria, Latino population, mutation, nuclear protein, Phenotype, sibling, Siblings, Spinocerebellar Degenerations, W279* mutation},
	pages = {3845--3858},
	annote = {Export Date: 28 December 2023; Cited By: 0; Correspondence Address: M. Arcos-Burgos; Grupo de Investigación en Psiquiatría (GIPSI), Departamento de Psiquiatría, Facultad de Medicina, Instituto de Investigaciones Médicas, Universidad de Antioquia, Medellín, Colombia; email: mauricio.arcos@udea.edu.co; CODEN: MONBE},
}

@article{adolfi_convergence_2017-1,
	title = {Convergence of interoception, emotion, and social cognition: {A} twofold {fMRI} meta-analysis and lesion approach},
	volume = {88},
	issn = {00109452 (ISSN)},
	url = {https://www.scopus.com/inward/record.uri?eid=2-s2.0-85009183719&doi=10.1016%2fj.cortex.2016.12.019&partnerID=40&md5=18196129d32d939d18ff65da5828d0f8},
	doi = {10.1016/j.cortex.2016.12.019},
	abstract = {Guided by indirect evidence, recent approaches propose a tripartite crosstalk among interoceptive signaling, emotional regulation, and low-level social cognition. Here we examined the neurocognitive convergence of such domains. First, we performed three meta-analyses of functional magnetic resonance imaging studies to identify which areas are consistently coactivated by these three systems. Multi-level Kernel Density Analysis (MKDA) revealed major overlaps in the right anterior insular and frontotemporal regions (viz., the orbitofrontal and inferior frontal gyri, the amygdala, and mid temporal lobe/subcortical structures). Second, we explored such domains in patients with fronto-insulo-temporal damage. Relative to controls, the patients showed behavioral impairments of interoception, emotional processing, and social cognition, with preservation of other cognitive functions. Convergent results from both studies offer direct support for a model of insular-frontotemporal regions integrating interoception, emotion, and social cognition. © 2016 Elsevier Ltd},
	language = {English},
	journal = {Cortex},
	author = {Adolfi, F. and Couto, B. and Richter, F. and Decety, J. and Lopez, J. and Sigman, M. and Manes, F. and Ibáñez, A.},
	year = {2017},
	note = {Publisher: Masson SpA},
	keywords = {cerebellum, male, adult, Article, brain ischemia, female, human, middle aged, Brain, Male, Adult, aged, Aged, brain, Female, Humans, Magnetic Resonance Imaging, Middle Aged, nuclear magnetic resonance imaging, pathophysiology, physiology, cingulate gyrus, temporal lobe, Stroke, diagnostic imaging, emotion, Emotions, caudate nucleus, functional magnetic resonance imaging, functional neuroimaging, amygdala, anterior insula, Brain Ischemia, claustrum, frontal lobe, Frontal Lobe, Frontotemporal networks, inferior frontal gyrus, Insula, interoception, Interoception, meta analysis, Multi-level Kernel Density Analysis, orbital cortex, perception, postcentral gyrus, social cognition, Social Perception, superior temporal gyrus, thalamus},
	pages = {124--142},
	annote = {Export Date: 28 December 2023; Cited By: 136; CODEN: CRTXA},
}

@article{abeti_novel_2018,
	title = {Novel {Nrf2}-inducer prevents mitochondrial defects and oxidative stress in friedreich’s ataxia models},
	volume = {12},
	issn = {16625102 (ISSN)},
	url = {https://www.scopus.com/inward/record.uri?eid=2-s2.0-85053418148&doi=10.3389%2ffncel.2018.00188&partnerID=40&md5=b9d198f7b3282cd7f7647e0912296f8b},
	doi = {10.3389/fncel.2018.00188},
	abstract = {Friedreich’s Ataxia (FRDA) is an autosomal recessive neurodegenerative disorder, affecting dorsal root ganglia (DRG), cerebellar dentate nuclei and heart. It is caused by a GAA repeat expansion mutation within the frataxin gene (FXN). This impedes FXN transcription resulting in a progressive decrease of the mitochondrial protein, frataxin. Increased oxidative stress leading to a chronic depletion of endogenous antioxidants affects the survival of the cells and causes neurodegeneration. In particular, cerebellar granule neurons (CGNs) show a significant increase of reactive oxygen species (ROS), lipid peroxidation and lower level of reduced glutathione (GSH). In FRDA, one of the major pathways of oxidant scavengers, the Nrf2 antioxidant pathway, is defective. Previous studies on FRDA-like CGNs showed that the reduced level of frataxin and the oxidative stress induce mitochondrial impairments. By triggering the Nrf2 endogenous pathway pharmacologically we determined whether this could promote mitochondrial fitness and counteract oxidative stress. In this work, we sought to investigate the beneficial effect of a promising Nrf2-inducer, omaveloxolone (omav), in CGNs from two FRDA mouse models, KIKO and YG8R, and human fibroblasts from patients. We found that CGNs from both KIKO and YG8R presented Complex I deficiency and that omav was able to restore substrate availability and Complex I activity. This was also confirmed in human primary fibroblasts from FRDA patients. Although fibroblasts are not the major tissue affected, we found that they show significant differences recapitulating the disease; this is therefore an important tool to investigate patients’ pathophysiology. Interestingly, we found that patient fibroblasts had an increased level of endogenous lipid peroxidation and mitochondrial ROS (mROS), and lower GSH at rest. Omav was able to reverse this phenotype, protecting the cells against oxidative stress. By stimulating the cells with hydrogen peroxide (H2O2) and looking for potential mitochondrial pathophysiology, we found that fibroblasts could not maintain their mitochondrial membrane potential (ΔΨm). Remarkably, omav was protective to mitochondrial depolarization, promoting mitochondrial respiration and preventing cell death. Our results show that omav promotes Complex I activity and protect cells from oxidative stress. Omav could, therefore, be used as a novel therapeutic drug to ameliorate the pathophysiology of FRDA. © 2018 Abeti, Baccaro, Esteras and Giunti.},
	language = {English},
	journal = {Front. Cell. Neurosci.},
	author = {Abeti, R. and Baccaro, A. and Esteras, N. and Giunti, P.},
	year = {2018},
	note = {Publisher: Frontiers Media S.A.},
	keywords = {brain nerve cell, nonhuman, Article, human, mouse, Western blotting, animal cell, drug efficacy, hydrogen peroxide, oxidative stress, protein expression, human cell, mitochondrion, reactive oxygen metabolite, glutathione, cell death, Reactive oxygen species, phenotype, Friedreich ataxia, cell viability, cerebellar granule neuron, fibroblast, frataxin, Friedreich’s ataxia, Human fibroblasts, lipid peroxidation, Lipid peroxidation, Mitochondrial dysfunction, nerve degeneration, Nuclear factor (erythroid-derived 2)-like 2, omaveloxolone, scavenger, transcription factor Nrf2},
	annote = {Export Date: 28 December 2023; Cited By: 75; Correspondence Address: P. Giunti; Ataxia Centre, Department of Molecular Neuroscience, UCL Institute of Neurology, London, United Kingdom; email: p.giunti@ucl.ac.uk},
}

@article{abecassis_toward_2016-1,
	title = {Toward a comprehensive assessment of functional outcomes in pediatric patients with brain arteriovenous malformations: {The} {Pediatric} {Quality} of {Life} {Inventory}},
	volume = {18},
	issn = {19330707 (ISSN)},
	url = {https://www.scopus.com/inward/record.uri?eid=2-s2.0-85013032121&doi=10.3171%2f2016.6.PEDS16103&partnerID=40&md5=6ef63df0b4899791dc0ab4553b4ad1b9},
	doi = {10.3171/2016.6.PEDS16103},
	abstract = {OBJECTIVE: Brain arteriovenous malformations (bAVMs) are rare in pediatric patients but represent the most common cause of hemorrhagic stroke in this population. Pediatric patients demonstrate superior outcomes in comparison with adult patients with similar lesions and presentations. Most studies of clinical outcomes of pediatric bAVMs use the modified Rankin Scale (mRS), despite a lack of validation in pediatric patients. METHODS: The authors interviewed the parents of 26 pediatric patients who underwent multimodality bAVM treatment and administered the Pediatric Quality of Life Inventory (PedsQL) - a well-validated tool for pediatric outcomes that quantifies performance in a physical, emotional, social, and school domains. They also reviewed clinical information from the patients' medical charts. Statistical analysis was performed using a log-transformed t-test, the Mann-Whitney exact test, the Kruskal-Wallis test, and Spearman correlation. In addition, the literature was reviewed for prior reports of clinical outcome of pediatric cases of bAVM. RESULTS: The average PedsQL health-related quality of life score was 71 ± 24, with an average age at diagnosis of 12.5 years and an average follow-up period of 6.8 years. Seventeen patients (65\%) presented with hemorrhage and 4 (15\%) with seizures. PedsQL scores correlated strongly and at a statistically significant level (p {\textless} 0.001) with mRS, Pediatric Overall Performance Category (POPC), Pediatric Cerebral Performance Category (PCPC), and Glasgow Outcome Scale scores. Multivariate modeling validated special education, corrective devices, and cure status as significant predictors of PedsQL scores. Statistically significant risk factors for undergoing placement of a ventriculoperitoneal shunt included lower Glasgow Coma Scale motor scores on admission (p = 0.042), cerebellar location (p = 0.046), and nidus volume (p = 0.017). Neither treatment modality nor location statistically affected clinical outcomes at follow-up. CONCLUSIONS: There have been few studies of long-term clinical outcomes of bAVM in pediatric patients, and previously published studies have used conventional metrics that have been validated in the adult population, such as the mRS. Although these metrics can serve as reasonable surrogates, an accurate understanding of overall health-related quality of life is contingent on utilizing validated toolsets, such as the PedsQL. ©AANS, 2016.},
	language = {English},
	number = {5},
	journal = {J. Neursurg. Pediatr.},
	author = {Abecassis, I.J. and Nerva, J.D. and Barber, J. and Rockhill, J. and Ellenbogen, R.G. and Kim, L.J. and Sekhar, L.N.},
	year = {2016},
	note = {Publisher: American Association of Neurological Surgeons},
	keywords = {brain stem, cerebellum, male, Article, clinical article, female, human, aphasia, child, Child, Male, priority journal, Female, Humans, young adult, Young Adult, basal ganglion, follow up, functional status, neurologic disease, adolescent, Adolescent, convalescence, Retrospective Studies, emotion, seizure, headache, quality of life, clinical outcome, retrospective study, thalamus, brain arteriovenous malformation, brain ventricle peritoneum shunt, Clinical outcomes, Follow-Up Studies, Functional status, Glasgow outcome scale, Intracranial Arteriovenous Malformations, medical record review, Neurological surgery outcomes, occipital lobe, parietal lobe, Pediatric brain arteriovenous malformations, psychology, Quality of Life, questionnaire, radiosurgery, Recovery of Function, risk factor, social aspect, special education, standards, Surveys and Questionnaires, treatment outcome, Treatment Outcome, Vascular disorders},
	pages = {611--622},
	annote = {Export Date: 28 December 2023; Cited By: 17; Correspondence Address: L.N. Sekhar; Department of Neurological Surgery, University of Washington, Harborview Medical Center, Seattle, 325 9th Ave., Box 359924, 98104, United States; email: lsekhar@u.washington.edu},
}

@incollection{adamaszek_cerebellum_2022,
	title = {The {Cerebellum} and {Beauty}: {The} {Impact} of the {Cerebellum} in {Art} {Experience} and {Creativity}},
	volume = {1378},
	isbn = {00652598 (ISSN)},
	url = {https://www.scopus.com/inward/record.uri?eid=2-s2.0-85135391215&doi=10.1007%2f978-3-030-99550-8_14&partnerID=40&md5=d44d761e69d97274c31f73d2f7a42768},
	abstract = {There is growing interest in the cerebellum’s contributions to higher order functions of the human brain. When considering specific activities of the human cerebellum related to art, we differentiate two broad areas. Neural activity within different locations of the cerebellum is involved in art perception and in artistic creativity. The cerebellum plays an underappreciated role in neuroaesthetics, including the perception and evaluation of art objects, their appreciation and affective aesthetic experience. Certain areas of the cerebellum presumably are of particular relevance, incorporating cognitive and affective issues within large-scaled neural networks in perceiving and appraising artworks. For art creativity, many investigations report cerebellar implementations. Important areas in these domains are evolutionary younger parts of the cerebellar hemispheres, in particular the lobule VII with its Crus I and II, influencing crucial networks such as the Default Mode Network in optimizing creativity. These structures help guide pattern recognition and in art appreciation as they may play a role in predicting ongoing neural network activities through a crucial frontoparietal axis. In this chapter, we consider how our current neuroscientific understanding of cerebellar functions point to a likely role of the cerebellum in art appreciation and creativity. © 2022, The Author(s), under exclusive license to Springer Nature Switzerland AG.},
	language = {English},
	booktitle = {Adv. {Exp}. {Med}. {Biol}.},
	publisher = {Springer},
	author = {Adamaszek, M. and Cattaneo, Z. and Ciricugno, A. and Chatterjee, A.},
	collaborator = {{35902474}},
	year = {2022},
	doi = {10.1007/978-3-030-99550-8_14},
	note = {Journal Abbreviation: Adv. Exp. Med. Biol.},
	keywords = {cerebellum, human, Brain, Cerebellum, brain, brain mapping, Brain Mapping, human experiment, Humans, perception, default mode network, pattern recognition, Art creativity, Art experience, Beauty, creativity, Creativity, esthetics, Internal models, Multiple sensory integration},
	pages = {213--233},
	annote = {Export Date: 28 December 2023; Cited By: 2; Correspondence Address: M. Adamaszek; Department of Clinical and Cognitive Neurorehabilitation, Klinik Bavaria Kreischa, Kreischa, Germany; email: michael.adamaszek@freenet.de; CODEN: AEMBA},
}

@article{abele_olfactory_2003-1,
	title = {Olfactory dysfunction in cerebellar ataxia and multiple system atrophy},
	volume = {250},
	issn = {03405354 (ISSN)},
	url = {https://www.scopus.com/inward/record.uri?eid=2-s2.0-1642553299&doi=10.1007%2fs00415-003-0248-4&partnerID=40&md5=0398c9d420f5653d0b9cd3cc0897aaaa},
	doi = {10.1007/s00415-003-0248-4},
	abstract = {Background: Olfactory dysfunction has been reported in Parkinson's (PD) and Alzheimer's disease (AD). Objective: We studied olfactory function in eight patients with multiple system atrophy of cerebellar type (MSA-C), eleven patients with sporadic cerebellar ataxia of unknown etiology and thirteen controls matched for age and gender. Subjects received tests for n-butanol odor thresholds, odor identification, and odor discrimination. Results: Olfactory thresholds were abnormally high in 16\% of the patients. Odor discrimination and odor identification were impaired in 44\% and 74\% of the patients, respectively. There was no significant difference in olfactory function between patients with sporadic ataxia of unknown etiology and MSA-C patients. Conclusions: The present data suggest that olfactory dysfunction is common to various neurodegenerative disorders and not specifically restricted to PD or AD. Cerebellar dysfunction affected suprathresh-old olfactory function more severely than odor thresholds. Thus cerebellar lesions may affect the processing of odor-related information to a higher degree than the transport of odorants to the receptor through sniffing.},
	language = {English},
	number = {12},
	journal = {J. Neurol.},
	author = {Abele, M. and Riet, A. and Hummel, T. and Klockgether, T. and Wüllner, U.},
	year = {2003},
	keywords = {article, controlled study, male, adult, clinical article, female, human, Male, priority journal, aged, Female, Humans, Middle Aged, cerebellar ataxia, Cerebellar Ataxia, butanol, chemical cue, Multiple system atrophy, Multiple System Atrophy, odor, Olfaction Disorders, olfactory discrimination, Olfactory dysfunction, olfactory nerve disease, Shy Drager syndrome, smelling, Sporadic cerebellar ataxia, statistical significance},
	pages = {1453--1455},
	annote = {Export Date: 28 December 2023; Cited By: 64; Correspondence Address: M. Abele; Dept. of Neurology, University Bonn, 53105 Bonn, Sigmund-Freud-Strasse 25, Germany; email: michael.abele@uni-bonn.de; CODEN: JNRYA},
}

@article{aghoram_progressive_2018,
	title = {Progressive multifocal leukoencephalopathy in idiopathic {CD4}+ lymphocytopenia},
	volume = {24},
	issn = {13550284 (ISSN)},
	url = {https://www.scopus.com/inward/record.uri?eid=2-s2.0-85045834711&doi=10.1007%2fs13365-018-0638-0&partnerID=40&md5=5a61c207ce79d75d15a98b355d4e3cde},
	doi = {10.1007/s13365-018-0638-0},
	abstract = {Progressive multifocal leukoencephalopathy is a central nervous system demyelinating disease caused by infection with John Cunningham virus. It affects predominantly the subcortical white matter, producing progressive neurological deficits and large confluent white matter lesions on imaging. It is usually seen in immunodeficient individuals, such as those suffering from acquired immunodeficiency syndrome, those on treatment with monoclonal antibodies, and those following therapeutic bone marrow suppression. Here, we report a rare case of progressive multifocal leukoencephalopathy in an apparently immunocompetent adult, who was found to have idiopathic CD4 lymphocytopenia upon further investigation. © 2018, Journal of NeuroVirology, Inc.},
	language = {English},
	number = {4},
	journal = {J. Neurovirol.},
	author = {Aghoram, R. and Narayan, S.K.},
	year = {2018},
	note = {Publisher: Springer},
	keywords = {male, adult, Article, cerebellum disease, cerebrovascular accident, clinical article, cognitive defect, human, case report, Male, priority journal, Adult, Humans, nuclear magnetic resonance imaging, Stroke, polymerase chain reaction, complication, protein, evoked response, medical history, anarthria, antithrombocytic agent, CD4 antigen, CD4 CD8 ratio, CD4 lymphocyte count, dysautonomia, dysphagia, erythrocyte sedimentation rate, facial nerve paralysis, Idiopathic CD4 lymphocytopenia, idiopathic cd4 ymphocytopenia, idiopathic disease, immobility, JC virus, Leukoencephalopathy, Progressive Multifocal, lumbar puncture, lymphocytopenia, mass spectrometry, motoneuron, progressive multifocal leukoencephalopathy, Progressive multifocal leukoencephalopathy, protein cerebrospinal fluid level, smoking, stridor, T-Lymphocytopenia, Idiopathic CD4-Positive, tachycardia, tachypnea, Therapy},
	pages = {526--528},
	annote = {Export Date: 28 December 2023; Cited By: 5; Correspondence Address: R. Aghoram; Department of Neurology, Jawaharlal Institute of Postgraduate Medical Education and Research (JIPMER), Pondicherry, SS Block, D. Nagar, 605006, India; email: rajeswari.a@gmail.com; CODEN: JNVIF},
}

@article{abulaiti_influence_2011-1,
	title = {Influence of fastigial nucleus stimulation on heart rate variability of surgically induced myocardial infarction rats: {Fastigial} nucleus stimulation and autonomous nerve activity},
	volume = {26},
	issn = {16152573 (ISSN)},
	url = {https://www.scopus.com/inward/record.uri?eid=2-s2.0-82655189965&doi=10.1007%2fs00380-010-0108-y&partnerID=40&md5=cfea60934503ac8908efabc2159d6f74},
	doi = {10.1007/s00380-010-0108-y},
	abstract = {Electrical stimulation of the rostal cerebellar fastigial nucleus (FNS) has been proved to have neuroprotective effects, but it is not known whether FNS also has a cardioprotective effect. One hundred Sprague-Dawley rats were randomly allocated into four groups, including a sham-operation group (Sham group), rats whose coronary arteries were ligated but the FNs were sham stimulated (AMI group), rats in which both coronary arteries were ligated and FNs were stimulated (FNS group), and rats whose fastigial nuclei were lesioned 5 days before ligation, then their coronary arteries were ligated and FNs were stimulated (FNL group). Heart rate variability parameters were monitored 6 h, 24 h, 7 days and 21 days after ligation, and mortality rates, hemodynamic parameters and infarction sizes were compared after 21 days. FNS improved the survival of rats, and this may be due to the increased vagal and decreased sympathetic tone. FN stimulation does not affect infarction size and hemodynamic parameters. FN stimulation may have a protective effect on surgically induced myocardial infarction rats. © 2010 Springer.},
	language = {English},
	number = {6},
	journal = {Heart Vessels},
	author = {Abulaiti, A. and Hu, D. and Zhu, D. and Zhang, R.},
	year = {2011},
	keywords = {animal experiment, animal tissue, article, controlled study, nonhuman, rat, priority journal, Animals, animal model, Rats, Disease Models, Animal, Time Factors, Rats, Sprague-Dawley, autonomic nervous system, Autonomic Nervous System, brain depth stimulation, Cerebellar Nuclei, coronary artery ligation, Electric Stimulation Therapy, Electrical stimulation, fastigial nucleus, Fastigial nucleus, Heart, heart infarction, heart infarction size, Heart Rate, heart rate variability, Heart rate variability (HRV), hemodynamics, mortality, Myocardial infarction, Myocardial Infarction, Myocardium, Norepinephrine, outcome assessment, survival},
	pages = {654--662},
	annote = {Export Date: 28 December 2023; Cited By: 5; Correspondence Address: A. Abulaiti; Cardiovascular Department, Armed Police Hospital of Xinjiang, Urumqi 830091, No. 669 South Nanchang Road, China; email: almjtj@gmail.com; CODEN: HEVEE},
}

@article{abel_neuropsychological_2005,
	title = {Neuropsychological study of 12 patients with pure degenerative cerebellar disease},
	volume = {40},
	issn = {02100010 (ISSN)},
	shorttitle = {Evaluación cognitiva de 12 pacientes con enfermedad cerebelosa degenerativa pura},
	url = {https://www.scopus.com/inward/record.uri?eid=2-s2.0-24644443833&doi=10.33588%2frn.4008.2004361&partnerID=40&md5=b59e167fe89dddf155bba26bee3bf933},
	doi = {10.33588/rn.4008.2004361},
	abstract = {Introduction. The cerebellum has been traditionally associated with motor control learning and performance. However, since 1970 a growing body of clinical and experimental evidences has suggested that the cerebellum may be involved in nonmotor cognitive functions as well. Objective. To explore the presence of eventual cognitive impairment in nondemented patients with isolated degenerative cerebellar diseases. Patients and methods. Twelve patients with the diagnosis of selective degenerative cerebellar disorders, either inherited or sporadic, were selected (mean age: 40.42 ± 13.49 years; mean education level: 9.92 ± 3.99 years; duration of illness: 12.13 ± 11.27 years, MMSE: 26.75 ± 1.5) and evaluated through a standardized neuropsychological tests battery. Normalized Z scores were estimated and compared against 0, employing the t test for one sample. Results. Significant cognitive deficits were found in the following domains: executive, visuo-spatial, memory and attention functions. Performance on the Wisconsin test showed a significative number of perseverative errors. Memory deficits included verbal learning and free recall difficulties, with good recognition of the material presented. Conclusions. The findings of this study are consistent with the role of the cerebellum as modulator of mental functions. The cognitive deficits resulting from cerebellar pathology may be related with the disruption of cerebello-cortical conexions involving a complex network which includes the prefrontal region, suggesting that the cerebellum may process cortical information coming from different areas linked with the control of cognition. © 2005, Revista de Neurología.},
	language = {Spanish},
	number = {8},
	journal = {Rev. Neurol.},
	author = {Abel, C.G. and Stein, G. and Pereyra, S. and Nano, G. and Arakaki, T. and Garreto, N. and Bueri, J.A. and Adamo, C. and Arizaga, R. and Genovese, O. and Allegri, R.F. and Sica, R.E.P.},
	year = {2005},
	note = {Publisher: Revista de Neurologia},
	keywords = {article, cerebellum, controlled study, male, adult, cerebellum disease, clinical article, cognition, cognitive defect, female, human, middle aged, Cerebellum, Male, learning, Adult, Female, Humans, Middle Aged, Cognition Disorders, neuropsychological test, Neuropsychological Tests, adolescent, Adolescent, pathophysiology, physiology, recognition, Cognition, Cerebellar Diseases, pathology, statistical significance, memory disorder, Cerebellar cognitive affective syndrome, Dysexecutive function, Memory Disorders, recall, Wisconsin test},
	pages = {465--472},
	annote = {Export Date: 28 December 2023; Cited By: 8; Correspondence Address: C.G. Abel; División de Neurología, Hospital Ramos Mejía, 1221 Buenos Aires, Urquiza, n. 609, Argentina; email: dakar@elsitio.net; CODEN: RVNRA},
}

@article{adamczyk_expression_2005-1,
	title = {Expression of α-synuclein in different brain parts of adult and aged rats},
	volume = {56},
	issn = {08675910 (ISSN)},
	url = {https://www.scopus.com/inward/record.uri?eid=2-s2.0-16444371982&partnerID=40&md5=7d63c003d2a31c69a23c2c63cf8c9cce},
	abstract = {The synucleins are a family of presynaptic proteins that are abundant in neurons and include α-, β-, and γ-synuclein. α-Synuclein (ASN) is involved in several neurodegenerative age-related disorders but its relevance in physiological aging is unknown. In the present study we investigated the expression of ASN mRNA and protein in the different brain parts of the adult (4-month-old) and aged (24-month-old) rats by using RT-PCR technique and Western blot, respectively. Our results indicated that mRNA expression and immunoreactivity of ASN is similar in brain cortex, hippocampus and striatum but markedly lower in cerebellum comparing to the other brain parts. Aging lowers ASN mRNA expression in striatum and cerebellum by about 40\%. The immunoreactivity of ASN in synaptic plasma membranes (SPM) from aged brain cortex, hippocampus and cerebellum is significantly lower comparing to adult by 39\%, 24\% and 65\%, respectively, β synuclein (BSN) was not changed in aged brain comparing to adult. Age-related alteration of ASN may affect the nerve terminals structure and function.},
	language = {English},
	number = {1},
	journal = {J. Physiol. Pharmacol.},
	author = {Adamczyk, A. and Solecka, J. and Strosznajder, J.B.},
	year = {2005},
	keywords = {article, brain cortex, cerebellum, corpus striatum, male, nonhuman, rat, rat strain, Brain, Male, Animals, Western blotting, aged, aging, Aging, animal cell, Rats, messenger RNA, protein expression, hippocampus, Hippocampus, Cerebral Cortex, Rats, Wistar, alpha synuclein, alpha-Synuclein, beta synuclein, beta-Synuclein, Corpus Striatum, gamma synuclein, gamma-Synuclein, Gene Expression Regulation, immunoreactivity, Immunoreactivity, MRNA expression, nerve ending, Nerve Tissue Proteins, Presynaptic Terminals, reverse transcription polymerase chain reaction, synaptic membrane, Synucleins, α-synuclein},
	pages = {29--37},
	annote = {Export Date: 28 December 2023; Cited By: 35; CODEN: JPHPE},
}

@article{aggad_spinal_2022,
	title = {Spinal and cranio-cervical mycetoma: {A} difficult surgery, with poor prognosis},
	volume = {68},
	issn = {00283770 (ISSN)},
	url = {https://www.scopus.com/inward/record.uri?eid=2-s2.0-85118259919&doi=10.1016%2fj.neuchi.2021.06.002&partnerID=40&md5=dab4b36e9b49c08e42776f49f58404c7},
	doi = {10.1016/j.neuchi.2021.06.002},
	abstract = {Background: Few central nervous systems (CNS) cases of actinomycetoma have been recorded in the literature, and most were reported in tropical and subtropical regions. The management of this invasive infection is difficult, especially when it affects the spine and the cranio-cervical regions. Case: We report an unusual case of a cranio-cervical junction actinomycetoma, in a patient presenting a cerebellar syndrome from brainstem compression. The CT scan showed a compressive solid osteolytic lesion in the cranio-cervical junction. The patient underwent cranio-cervical decompression and lesion resection. The diagnosis of actinomycetoma was confirmed on immune-histochemistry and molecular analysis. At 4 months’ follow-up, the patient presented a fatal recurrence disseminating within the cerebellum and the spine. Conclusion: The surgical treatment of CNS actinomycetoma presented poor prognosis and a disseminating recurrence. We believe that clinicians and surgeons must be informed about these “new” infectious pathologies that are so difficult to treat, especially with the arrival of migrant patients from endemic countries in conflict. © 2021 Elsevier Masson SAS},
	language = {English},
	number = {4},
	journal = {Neurochirurgie},
	author = {Aggad, M. and Bielle, F. and Planty-Bonjour, A. and Terrier, L.-M. and Cook, A.-R. and Amelot, A.},
	year = {2022},
	note = {Publisher: Elsevier Masson s.r.l.},
	keywords = {brain stem, cerebellum, male, Prognosis, adult, Article, cerebellum disease, clinical article, human, prognosis, aphasia, Brain, case report, Tomography, X-Ray Computed, immunohistochemistry, Humans, nuclear magnetic resonance imaging, computer assisted tomography, hemiplegia, follow up, temporal lobe, seizure, pathology, polymerase chain reaction, hydrocephalus, laminectomy, dysphagia, actinomycetoma, Actinomycetoma, asthenia, body weight loss, cervical vertebra, Cervical Vertebrae, compression, convulsion, craniectomy, cranio cervical mycetoma, decompression, decompression surgery, dizziness, dura mater, epistaxis, Fungal, Invasive, mycetoma, Mycetoma, neck, Neck, spine, Spine, visual impairment, x-ray computed tomography},
	pages = {447--452},
	annote = {Export Date: 28 December 2023; Cited By: 0; Correspondence Address: M. Aggad; Department of Neurosurgery, Centre Hospitalier Universitaire de Tours, Tours Cedex 9, 2, boulevard Tonnellé, 37044, France; email: aymmed@hotmail.fr; CODEN: NUREB},
}

@article{abe_crossed_1997-1,
	title = {Crossed cerebellar diaschisis in chronic {Broca}'s aphasia},
	volume = {39},
	issn = {00283940 (ISSN)},
	url = {https://www.scopus.com/inward/record.uri?eid=2-s2.0-0030813086&doi=10.1007%2fs002340050480&partnerID=40&md5=e14cbdf631944b1b3cf120379535e01e},
	doi = {10.1007/s002340050480},
	abstract = {The cerebellum has anatomical connections to the cerebral cortex, through which it can affect language function. To study these connections, we investigated patients with chronic Broca's aphasia using MRI and single-photon emission computed tomography (SPECT). We selected 15 such patients (9 male, 6 female, aged 17-64 years, mean age 56 years) from 30 chronically aphasic patients. Using the results of SPECT, we divided them into patients with (group 1) and without (group 2) crossed cerebellar diaschisis (CCD). We compared the language function of the two groups. Patients in group showed classical Broca's aphasia, while patients in group 2 showed mainly word-finding difficulty. Patients with CCD hat infarcts involving the lower part of the frontal gyrus but patients without CCD did not, which suggests that this region may have functional and anatomical connections with the cerebellum. Our findings support the notion that the cerebellum contributes to language.},
	language = {English},
	number = {9},
	journal = {NEURORADIOLOGY},
	author = {Abe, K. and Ukita, H. and Yorifuji, S. and Yanagihara, T.},
	year = {1997},
	keywords = {article, male, adult, cerebellum disease, clinical article, female, human, Cerebellum, Male, priority journal, Adult, Aged, Female, Humans, Magnetic Resonance Imaging, Middle Aged, nuclear magnetic resonance imaging, Neuropsychological Tests, adolescent, Adolescent, neuroanatomy, Cerebral Cortex, Cerebellar Diseases, intravenous drug administration, single photon emission computer tomography, Tomography, Emission-Computed, Single-Photon, Brain Ischemia, Aphasia, Broca, ataxic aphasia, Broca's aphasia, Chronic Disease, Diaschisis, cerebellar, Dominance, Cerebral, Energy Metabolism, hexamethylpropylene amine oxime technetium tc 99m, language ability, Oxygen Consumption, Regional Blood Flow, Single photon emission computed tomography},
	pages = {624--626},
	annote = {Export Date: 28 December 2023; Cited By: 22; CODEN: NRDYA},
}

@article{abdelgadir_androgens_1994,
	title = {Androgens regulate aromatase cytochrome {P450} messenger ribonucleic acid in rat brain},
	volume = {135},
	issn = {00137227 (ISSN)},
	url = {https://www.scopus.com/inward/record.uri?eid=2-s2.0-0028285839&doi=10.1210%2fendo.135.1.8013375&partnerID=40&md5=44fd57611fb9f7dbff65dbd504011641},
	doi = {10.1210/endo.135.1.8013375},
	abstract = {The conversion of androgens to estrogens by aromatase cytochrome P450 (P450(AROM)) is an important step in the mechanism of androgen action in the brain. In adult rats, P450(AROM) activity (AA) is regulated by androgens in the preoptic area and medial basal hypothalamus, but is constitutive in the amygdala. This study was undertaken to determine the distribution of P450(AROM) messenger RNA (mRNA) and AA in adult rat brain and examine the effects of steroid treatments on their concentrations in various brain regions. AA was determined by a sensitive assay that measures the production of 3H2O during the conversion of [1β-3H]androstenedione to estrone. P450(AROM) mRNA was measured by a ribonuclease protection assay using a RNA probe complementary to the 5'-coding region of rat P450(AROM) mRNA. The 32P-labeled P450(AROM) probe protected two mRNA fragments in brain tissues that expressed AA (preoptic area, medial basal hypothalamus, amygdala, and hippocampus). The larger protected RNA fragment was 430 nucleotides (nt) long and corresponded in size to the full-length protected complementary RNA, whereas the shorter protected RNA fragment was 300 nt long. Brain tissues that did not exhibit AA contained either the smaller protected RNA fragment (cingulate and parietal cortex) or no protected RNA (cerebellum). These results suggest that the 430-nt protected RNA fragment represents mRNA that encodes the functional P450(AROM) enzyme. In agreement with this conclusion, we found that immature rat ovaries that were stimulated with PMSG to synthesize estrogen contained only the 430-nt protected fragment. The levels of the 430-nt protected RNA fragment differed significantly between brain regions (amygdala {\textgreater}{\textgreater} preoptic area ≥ medial basal hypothalamus ≥ hippocampus) and were significantly correlated with AA (r = 0.994; P {\textless} 0.001). After castration, the concentrations of P450(AROM) mRNA and AA decreased significantly in the preoptic area and medial basal hypothalamus (P {\textless} 0.05), but not in the amygdala. Treatments with testosterone or dihydrotestosterons maintained P450(AROM) mRNA and AA at levels approximating those found in intact males. Although 17β-estradiol treatment increased AA in the preoptic area, it did not affect the P450(AROM) mRNA content. These results suggest that the increase in AA observed after exposure to androgens results from regulation of the transcription and/or stability of P450(AROM) mRNA. In contrast, estradiol appears to exert an effect on AA at the posttranscriptional level. Our results also indicate that the levels of P450(AROM) mRNA and AA are heterogeneously distributed in different regions of the brain and appear to be under different modes of regulation in the amygdala compared to the preoptic area and medial basal hypothalamus. The identity of the 300-nt RNA fragment is not yet known, but it may represent an alternately spliced form of P450(AROM) mRNA. Its presence in rat brain, which is not associated with AA, suggests that caution is warranted when measuring P450(AROM) mRNA by methods unable to distinguish between these different RNA transcripts.},
	language = {English},
	number = {1},
	journal = {ENDOCRINOLOGY},
	author = {Abdelgadir, S.E. and Resko, J.A. and Ojeda, S.R. and Lephart, E.D. and Mcphaul, M.J. and Roselli, C.E.},
	year = {1994},
	note = {Publisher: Endocrine Society},
	keywords = {animal tissue, article, controlled study, male, nonhuman, rat, priority journal, animal cell, animal model, messenger RNA, amygdaloid nucleus, androgen, testosterone, alternative RNA splicing, hypothalamus, tissue distribution, androgen therapy, androstanolone, brain enzyme, castration, cyclophilin, cytochrome P450, enzyme assay, enzyme localization, enzyme stability, estradiol, hormonal regulation, preoptic nucleus, ribonuclease, seric gonadotropin, transcription regulation},
	pages = {395--401},
	annote = {Export Date: 28 December 2023; Cited By: 185; CODEN: ENDOA},
}

@article{abell_neuroanatomy_1999-1,
	title = {The neuroanatomy of autism: {A} voxel-based whole brain analysis of structural scans},
	volume = {10},
	issn = {09594965 (ISSN)},
	url = {https://www.scopus.com/inward/record.uri?eid=2-s2.0-0033519549&doi=10.1097%2f00001756-199906030-00005&partnerID=40&md5=d3819ada3084818d6e97570a2ec4343a},
	doi = {10.1097/00001756-199906030-00005},
	abstract = {Autism is a biological disorder which affects social cognition, and understanding brain abnormalities of the former will elucidate the brain basis of the latter. We report structural MRI data on 15 high-functioning individuals with autistic disorder. A voxel-based whole brain analysis identified grey matter differences in an amygdala centered system relative to 15 age- and IQ-matched controls. Decreases of grey matter were found in anterior parts of this system (right paracingulate sulcus, left inferior frontal gyrus). Increases were found in posterior parts (amygdala/peri- amygdaloid cortex, middle temporal gyrus, inferior temporal gyrus), and in regions of the cerebellum. These structures are implicated in social cognition by animal, imaging and histopathological studies. This study therefore provides converging evidence of the physiological basis of social cognition.},
	language = {English},
	number = {8},
	journal = {NeuroReport},
	author = {Abell, F. and Krams, M. and Ashburner, J. and Passingham, R. and Friston, K. and Frackowiak, R. and Happé, F. and Frith, C. and Frith, U.},
	year = {1999},
	note = {Publisher: Lippincott Williams and Wilkins},
	keywords = {article, controlled study, male, adult, clinical article, cognition, female, human, priority journal, nuclear magnetic resonance imaging, amygdaloid nucleus, cingulate gyrus, neuroanatomy, Anterior cingulate, autism, social interaction, Amygdala, Autism, neuroradiology, Social cognition, Structural MRI},
	pages = {1647--1651},
	annote = {Export Date: 28 December 2023; Cited By: 419; CODEN: NERPE},
}

@article{ackermann_neuroradiological_1997,
	title = {Neuroradiological activation studies on the cerebral organisation of language capacities - {A} review},
	volume = {65},
	issn = {07204299 (ISSN)},
	shorttitle = {Neuroradiologische {Aktivierungsstudien} zur zerebralen {Organisation} sprachlicher {Leistungen}. {Eine} {Literaturubersicht}},
	url = {https://www.scopus.com/inward/record.uri?eid=2-s2.0-0030916935&doi=10.1055%2fs-2007-996321&partnerID=40&md5=095d3b976ab088151c8be1c28770e030},
	doi = {10.1055/s-2007-996321},
	abstract = {Models on the cerebral organisation of speech and language capacities are predominantly based on lesion studies. Neuroradiological activation methods using positron emission or magnetic resonance tomography provide a further means to investigate brain-behaviour relationships. The present paper reviews the available data obtained with functional imaging during speech and language tasks. The classical connectionist model suggests several distinct language centres within the perisylvian area of the dominant hemisphere. Especially the processing of complex verbal stimuli yields haemodynamic and metabolic reactions outside this area. At least partially, these extrasylvian foci might reflect paralinguistic functions such as motivational or attentional aspects of speech production, or the processing of emotions conveyed by verbal utterances. As far as linguistic capacities are concerned, functional imagery has yielded two results which extend the classical connectionist model of speech and language functions: (a) the medial part of the occipital lobe of the dominant hemisphere seems to comprise representations of visual word forms; (b) word generation yields activation of cerebellar structures. In contrast to the classical connectionist model, reading did not cause reactions of the angular region of the left hemisphere. Furthermore, phonological and semantic processing of verbal stimuli include the anterior perisylvian language zones. The interpretation of discrepancies between data derived from lesion studies and those obtained with functional imaging is still unsettled. First of all, rapid cognitive processes do not necessarily give rise to a detectable significant haemodynamic or metabolic response. Secondly, highly automatised language processes such as inner speech are difficult to control.},
	language = {German},
	number = {4},
	journal = {FORTSCHR. NEUROL. PSYCHIATR.},
	author = {Ackermann, H. and Wildgruber, D. and Grodd, W.},
	year = {1997},
	note = {Publisher: Georg Thieme Verlag},
	keywords = {human, aphasia, neuroanatomy, review, neuroradiology, language, speech, brain metabolism, phonetics},
	pages = {182--194},
	annote = {Export Date: 28 December 2023; Cited By: 5; CODEN: FNPGA},
}

@article{adamaszek_consensus_2017-1,
	title = {Consensus {Paper}: {Cerebellum} and {Emotion}},
	volume = {16},
	issn = {14734222 (ISSN)},
	url = {https://www.scopus.com/inward/record.uri?eid=2-s2.0-84982813089&doi=10.1007%2fs12311-016-0815-8&partnerID=40&md5=a6813472650315b591ddfe18fffe853c},
	doi = {10.1007/s12311-016-0815-8},
	abstract = {Over the past three decades, insights into the role of the cerebellum in emotional processing have substantially increased. Indeed, methodological refinements in cerebellar lesion studies and major technological advancements in the field of neuroscience are in particular responsible to an exponential growth of knowledge on the topic. It is timely to review the available data and to critically evaluate the current status of the role of the cerebellum in emotion and related domains. The main aim of this article is to present an overview of current facts and ongoing debates relating to clinical, neuroimaging, and neurophysiological findings on the role of the cerebellum in key aspects of emotion. Experts in the field of cerebellar research discuss the range of cerebellar contributions to emotion in nine topics. Topics include the role of the cerebellum in perception and recognition, forwarding and encoding of emotional information, and the experience and regulation of emotional states in relation to motor, cognitive, and social behaviors. In addition, perspectives including cerebellar involvement in emotional learning, pain, emotional aspects of speech, and neuropsychiatric aspects of the cerebellum in mood disorders are briefly discussed. Results of this consensus paper illustrate how theory and empirical research have converged to produce a composite picture of brain topography, physiology, and function that establishes the role of the cerebellum in many aspects of emotional processing. © 2016, Springer Science+Business Media New York.},
	language = {English},
	number = {2},
	journal = {Cerebellum},
	author = {Adamaszek, M. and D’Agata, F. and Ferrucci, R. and Habas, C. and Keulen, S. and Kirkby, K.C. and Leggio, M. and Mariën, P. and Molinari, M. and Moulton, E. and Orsi, L. and Van Overwalle, F. and Papadelis, C. and Priori, A. and Sacchetti, B. and Schutter, D.J. and Styliadis, C. and Verhoeven, J.},
	year = {2017},
	note = {Publisher: Springer New York LLC},
	keywords = {cerebellum, nonhuman, human, mood disorder, Cerebellum, animal, Animals, Humans, neuroimaging, physiology, recognition, Recognition, Learning, nuclear magnetic resonance spectroscopy, emotion, Emotions, event related potential, perception, aggression, anger, consensus development, Emotion, functional connectivity, language, locomotion, Mood, neurophysiology, Neurophysiology, Neurotopography, nociception, pain, Pain, Perception, Processing, resting state network, Review, social behavior, speech, Speech},
	pages = {552--576},
	annote = {Export Date: 28 December 2023; Cited By: 330; Correspondence Address: M. Adamaszek; Department of Clinical and Cognitive Neurorehabilitation, Klinik Bavaria Kreischa, Kreischa, An der Wolfsschlucht, 01731, Germany; email: michael.adamaszek@freenet.de; CODEN: CEREC},
}

@incollection{adamaszek_neurophysiology_2022,
	title = {The {Neurophysiology} of the {Cerebellum} in {Emotion}},
	volume = {1378},
	isbn = {00652598 (ISSN)},
	url = {https://www.scopus.com/inward/record.uri?eid=2-s2.0-85135389779&doi=10.1007%2f978-3-030-99550-8_7&partnerID=40&md5=1d575869b609f62b79fd87b46bd61926},
	abstract = {Neuroscientific investigation of the detailed neurophysiology of emotion processing is a rapidly progressing field, which has opened discussion on key findings regarding the timing characteristics of the neuronal networks involved. Study designs incorporating quantitative electroencephalography (EEG) and event-related potentials (ERP) have mapped neuronal representations at various stages of emotion processing, identifying early and late stages corresponding to cerebral activity in attention and in appraisal of emotion. Interestingly, in addition to confirming aspects of cerebral cortex involvement, these investigations have also implicated the cerebellum in emotion processing. This has led to research aimed at distinguishing the contributions of cerebellar and cerebral networks and how these may interrelate. With respect to underlying neurophysiological mechanisms, ERP studies confirm that the cerebellum is involved in both early and late stages of processing of salient emotion cues, and also in capturing emotions in facial expressions. Topological analyses indicate direct connections between the vermis, Crus I, and Crus II areas of the cerebellum and the cerebral area of lateral prefrontal cortex. This suggests a broad evolutionary development of large-scale cerebral networks in emotion. In this chapter, we highlight findings to date of neurophysiological activity related to cerebellar participation in emotion processing. The neurophysiological findings, which by inference represent underlying neural activity, emphasize an integrative role of the cerebellum in emotion. © 2022, The Author(s), under exclusive license to Springer Nature Switzerland AG.},
	language = {English},
	booktitle = {Adv. {Exp}. {Med}. {Biol}.},
	publisher = {Springer},
	author = {Adamaszek, M. and Kirkby, K.C.},
	collaborator = {{35902467}},
	year = {2022},
	doi = {10.1007/978-3-030-99550-8_7},
	note = {Journal Abbreviation: Adv. Exp. Med. Biol.},
	keywords = {brain cortex, cerebellum, attention, human, Cerebellum, human experiment, physiology, prefrontal cortex, Prefrontal cortex, emotion, Emotions, event related potential, facial expression, neurophysiology, Neurophysiology, Facial Expression, Evoked Potentials, evoked response, cerebellum vermis, electroencephalography, Electroencephalography, Emotion processing, lateral prefrontal cortex, nerve cell network},
	pages = {87--108},
	annote = {Export Date: 28 December 2023; Cited By: 1; Correspondence Address: M. Adamaszek; Department of Clinical and Cognitive Neurorehabilitation, Bavaria Hospital Kreischa, Kreischa, Germany; email: michael.adamaszek@freenet.de; CODEN: AEMBA},
}

@incollection{adamaszek_current_2022-1,
	title = {Current and {Future} {Perspectives} of the {Cerebellum} in {Affective} {Neuroscience}},
	volume = {1378},
	isbn = {00652598 (ISSN)},
	url = {https://www.scopus.com/inward/record.uri?eid=2-s2.0-85135414566&doi=10.1007%2f978-3-030-99550-8_19&partnerID=40&md5=2e7c92f2abbeb3366af400094fec36f0},
	abstract = {The importance of the cerebellum in basic as well as higher order domains of affect processing in the brain has been vividly elaborated and specified by the contributions collected in this book. Indeed, according to increasingly precise research findings in functional neuroimaging and functional neurophysiology, individually delineable areas of the cerebellum play a role in virtually all process levels of the responsible networks of emotion perception, attribution, and experience via a variety of reciprocal connections to the limbic system and distinct areas of the parietal, temporal, and prefrontal cortex. The works in this book identify alternative perspectives in neuroscience research that offer new directions in future investigations. Important aspects will be to pin down the precise cerebellar processes in multiple sensory integration and allocation in cognitive and affective evaluation, and also cognitive-affective as well as motor behavioral responses. In this context, imaging and electrophysiological techniques will highlight the spatial and temporal, and thus the topographic and topological, specificities of the cerebellar areas to the respective networks. In the final chapter, questions and suggestions for future neuroscientific investigations are identified, from whose developments several fields of neurological and psychological disciplines could benefit in order to open up therapeutic avenues for people with cerebellar disorders. © 2022, The Author(s), under exclusive license to Springer Nature Switzerland AG.},
	language = {English},
	booktitle = {Adv. {Exp}. {Med}. {Biol}.},
	publisher = {Springer},
	author = {Adamaszek, M. and Manto, M. and Schutter, D.J.L.G.},
	collaborator = {{35902479}},
	year = {2022},
	doi = {10.1007/978-3-030-99550-8_19},
	note = {Journal Abbreviation: Adv. Exp. Med. Biol.},
	keywords = {brain region, cerebellum, cerebellum disease, cognition, human, Cerebellum, Humans, physiology, brain function, prefrontal cortex, diagnostic imaging, electrophysiology, Cerebellar Diseases, emotion, Emotions, event related potential, functional magnetic resonance imaging, psychology, Emotion, locomotion, artificial neural network, associative learning, Cerebellar-cortico-limbic networks, cerebellum cortex, clinical evaluation, clinical research, default mode network, Disorder, executive network, frontoparietal network, limbic system, neuroscience, Neurosciences, parietal cortex, Prefrontal Cortex, salience network, sensory system, signal processing, topography},
	pages = {303--313},
	annote = {Export Date: 28 December 2023; Cited By: 1; Correspondence Address: M. Adamaszek; Department of Clinical and Cognitive Neurorehabilitation, Klinik Bavaria Kreischa, Kreischa, Germany; email: michael.adamaszek@freenet.de; CODEN: AEMBA},
}

@article{abel_saccadic_2012,
	title = {Saccadic {Eye} {Movement} {Characteristics} in {Adult} {Niemann}-{Pick} {Type} {C} {Disease}: {Relationships} with {Disease} {Severity} and {Brain} {Structural} {Measures}},
	volume = {7},
	issn = {19326203 (ISSN)},
	url = {https://www.scopus.com/inward/record.uri?eid=2-s2.0-84870601632&doi=10.1371%2fjournal.pone.0050947&partnerID=40&md5=d61d0d8486c338a75ed01d58f1bb6d52},
	doi = {10.1371/journal.pone.0050947},
	abstract = {Niemann-Pick Type C disease (NPC) is a rare genetic disorder of lipid metabolism. A parameter related to horizontal saccadic peak velocity was one of the primary outcome measures in the clinical trial assessing miglustat as a treatment for NPC. Neuropathology is widespread in NPC, however, and could be expected to affect other saccadic parameters. We compared horizontal saccadic velocity, latency, gain, antisaccade error percentage and self-paced saccade generation in 9 adult NPC patients to data from 10 age-matched controls. These saccadic measures were correlated with appropriate MRI-derived brain structural measures (e.g., dorsolateral prefrontal cortex, frontal eye fields, supplemental eye fields, parietal eye fields, pons, midbrain and cerebellar vermis) and with measures of disease severity and duration. The best discriminators between groups were reflexive saccade gain and the two volitional saccade measures. Gain was also the strongest correlate with disease severity and duration. Most of the saccadic measures showed strongly significant correlations with neurophysiologically appropriate brain regions. While our patient sample is small, the apparent specificity of these relationships suggests that as new diagnostic methods and treatments become available for NPC, a broader range of saccadic measures may be useful tools for the assessment of disease progression and treatment efficacy. © 2012 Abel et al.},
	language = {English},
	number = {11},
	journal = {PLoS ONE},
	author = {Abel, L.A. and Bowman, E.A. and Velakoulis, D. and Fahey, M.C. and Desmond, P. and Macfarlane, M.D. and Looi, J.C.L. and Adamson, C.L. and Walterfang, M.},
	year = {2012},
	keywords = {article, brain cortex, controlled study, male, adult, clinical article, female, human, Brain, Male, Adult, Case-Control Studies, Female, Humans, Middle Aged, nuclear magnetic resonance imaging, Young Adult, mesencephalon, disease duration, Adolescent, prefrontal cortex, parietal cortex, disease severity, cerebellum vermis, Demography, frontal eye field, Niemann Pick disease, Niemann-Pick Disease, Type C, parietal eye field, pons, Reaction Time, Saccades, saccadic eye movement, Severity of Illness Index, supplemental eye field, Visual Fields},
	annote = {Export Date: 28 December 2023; Cited By: 23; Correspondence Address: L. A. Abel; Department of Optometry and Vision Sciences, University of Melbourne, Melbourne, Australia; email: label@unimelb.edu.au},
}

@article{agarwal_cognition_2022-1,
	title = {Cognition in trinucleotide repeat spinocerebellar ataxias: {A} review},
	volume = {25},
	issn = {09722327 (ISSN)},
	url = {https://www.scopus.com/inward/record.uri?eid=2-s2.0-85138707801&doi=10.4103%2faian.aian-63-22&partnerID=40&md5=2567919c1d1f086ae8367b669fbb2683},
	doi = {10.4103/aian.aian-63-22},
	abstract = {Spinocerebellar ataxias (SCAs) comprise a group of complex and heterogeneous hereditary neurodegenerative disorders characterized by cerebellar ataxia, with ophthalmoplegia, pyramidal and extrapyramidal features, peripheral neuropathy, motor neuron disease, pigmentary retinopathy, epilepsy, and dementia in varying proportions. Cognitive impairment is not frequent in SCAs but is rarely noticed since it gets camouflaged behind the exorbitant ataxic manifestations of the disease. The exact incidence and extent of cognitive impairment in these rare disorders are not known due to the heterogeneity between different SCA types and different modalities of testing employed in different studies. Through our review, we have summarized the cognitive aspects of SCA and can safely conclude that cognitive dysfunction is common in some SCA types when compared to others. Not only is it important to appreciate its presence as a symptom complex in SCA but also is the need to actively search and treat it to improve the patients' quality of life. © 2022 Wolters Kluwer Medknow Publications. All rights reserved.},
	language = {English},
	number = {4},
	journal = {Ann. Indian Acad. Neurol.},
	author = {Agarwal, A. and Faruq, M. and Garg, A. and Srivastava, A.K.},
	year = {2022},
	note = {Publisher: Wolters Kluwer Medknow Publications},
	keywords = {attention, cerebellar cognitive affective syndrome, cognition, cognitive defect, crossed cerebellar diaschisis, human, Ataxia, learning, neuropsychological test, brain disease, spinocerebellar degeneration, Review, anatomical concepts, basal forebrain nuclei cholinergic projections, delayed recall, depth perception, direct cortical involvement, executive function, immediate   recall, intelligence quotient, language function, logical thinking function, mental function, Mini Mental State Examination, orientation function, prefrontal cortico striato thalamo cortical loops, SCA, spinocerebellar  ataxia  12, spinocerebellar  ataxia 1, spinocerebellar  ataxia 17, spinocerebellar  ataxia 2, spinocerebellar  ataxia 3, spinocerebellar  ataxia 6, trinucleotide repeat, verbal memory, visual attention, visual memory, visuospatial memory},
	pages = {601--605},
	annote = {Export Date: 28 December 2023; Cited By: 0; Correspondence Address: A.K. Srivastava; GF, CN Center, All India Institute of Medical Sciences (AIIMS), New Delhi, India; email: achalsrivastava@hotmail.com},
}

@article{adamczuk_functional_2016,
	title = {Functional {Changes} in the {Language} {Network} in {Response} to {Increased} {Amyloid} β {Deposition} in {Cognitively} {Intact} {Older} {Adults}},
	volume = {26},
	issn = {10473211 (ISSN)},
	url = {https://www.scopus.com/inward/record.uri?eid=2-s2.0-84958807467&doi=10.1093%2fcercor%2fbhu286&partnerID=40&md5=984d23d7b4c40aed10e05a324b66a6c8},
	doi = {10.1093/cercor/bhu286},
	abstract = {Word finding symptoms are frequent early in the course of Alzheimer's disease and relate principally to functional changes in left posterior temporal cortex. In cognitively intact older adults, we examined whether amyloid load affects the network for language and associative-semantic processing. Fifty-six community-recruited subjects (52-74 years), stratified for apolipoprotein E and brain-derived neurotrophic factor genotype, received a neurolinguistic assessment, 18F-flutemetamol positron emission tomography, and a functional MRI of the associative-semantic system. The primary measure of amyloid load was the cerebral-to-cerebellar gray matter standardized uptake value ratio in a composite cortical volume of interest (SUVRcomp). The primary outcome analysis consisted of a whole-brain voxelwise linear regression between SUVRcomp and fMRI response during associative-semantic versus visuoperceptual processing. Higher activity in one region, the posterior left middle temporal gyrus, correlated positively with increased amyloid load. The correlation remained significant when only the word conditions were contrasted but not for pictures. According to a stepwise linear regression analysis, offline naming reaction times correlated positively with SUVRcomp. A binary classification into amyloid-positive and amyloid-negative cases confirmed our findings. The left posterior temporal activity increase may reflect higher demands for semantic control in the presence of a higher amyloid burden. © The Author 2014. Published by Oxford University Press. All rights reserved.},
	language = {English},
	number = {1},
	journal = {Cereb. Cortex},
	author = {Adamczuk, K. and De Weer, A.-S. and Nelissen, N. and Dupont, P. and Sunaert, S. and Bettens, K. and Sleegers, K. and Van Broeckhoven, C. and Van Laere, K. and Vandenberghe, R.},
	year = {2016},
	note = {Publisher: Oxford University Press},
	keywords = {male, adult, Article, cognition, female, human, Brain, priority journal, aged, brain, human experiment, Humans, Magnetic Resonance Imaging, metabolism, normal human, nuclear magnetic resonance imaging, brain size, pathophysiology, brain derived neurotrophic factor, functional magnetic resonance imaging, functional neuroimaging, Alzheimer disease, Alzheimer Disease, fMRI, inferior frontal gyrus, language, procedures, anterior cingulate, middle temporal gyrus, 18F-flutemetamol, semantic, Alzheimer, amyloid, Amyloid, amyloid beta protein, Amyloid beta-Peptides, amyloid PET, apolipoprotein E4, associative memory, computer assisted emission tomography, flutemetamol f 18, genotype, gray matter, Language, mild cognitive impairment, Mild Cognitive Impairment, occipital gyrus, positron emission tomography, Positron-Emission Tomography, reaction time, semantic memory, semantics, Semantics, vision},
	pages = {358--373},
	annote = {Export Date: 28 December 2023; Cited By: 23; Correspondence Address: R. Vandenberghe; Neurology Department, UZ Leuven, University Hospitals Leuven, Leuven, Herestraat 49, 3000, Belgium; email: rik.vandenberghe@uz.kuleuven.ac.be; CODEN: CECOE},
}

@article{adamaszek_impairment_2014-1,
	title = {Impairment of emotional facial expression and prosody discrimination due to ischemic cerebellar lesions},
	volume = {13},
	issn = {14734222 (ISSN)},
	url = {https://www.scopus.com/inward/record.uri?eid=2-s2.0-84904703471&doi=10.1007%2fs12311-013-0537-0&partnerID=40&md5=cf3ba68b02d0e4b97d6c9eb9e3e7abd3},
	doi = {10.1007/s12311-013-0537-0},
	abstract = {A growing literature points to a specific role of the cerebellum in affect processing. However, understanding of affect processing disturbances following discrete cerebellar lesions is limited. We administered the Tübingen Affect Battery to assess recognition of emotional facial expression and emotional prosody in 15 patients with a cerebellar infarction and 10 age-matched controls. On emotional facial expression tasks, patients compared to controls showed impaired selection and matching of facial affect. On prosody tasks, patients showed marked impairments in naming affect and discriminating incongruencies. These deficits were more pronounced for negative affects. Our results confirm a significant role of the cerebellum in processing emotional recognition, a component of social cognition. © Springer Science+Business Media 2013.},
	language = {English},
	number = {3},
	journal = {Cerebellum},
	author = {Adamaszek, M. and D'Agata, F. and Kirkby, K.C. and Trenner, M.U. and Sehm, B. and Steele, C.J. and Berneiser, J. and Strecker, K.},
	year = {2014},
	note = {Publisher: Springer New York LLC},
	keywords = {article, cerebellum, controlled study, male, adult, brain ischemia, clinical article, female, human, middle aged, Cerebellum, Male, priority journal, Adult, aged, Aged, Female, Humans, Middle Aged, neuropsychological test, Neuropsychological Tests, pathophysiology, physiology, recognition, task performance, ataxia, dysarthria, cerebellum infarction, emotion, Emotions, facial expression, Brain Ischemia, social cognition, Social cognition, speech, affect, cerebellum injury, emotional facial expression, emotional prosody, Emotional recognition, emotionality, Facial expression, Facial Expression, gesture, image processing, Image Processing, Computer-Assisted, information processing, named inventories, questionnaires and rating scales, pattern recognition, Pattern Recognition, Visual, perceptive discrimination, Prosody, Recognition (Psychology), Tubingen Affect Battery, very elderly},
	pages = {338--345},
	annote = {Export Date: 28 December 2023; Cited By: 63; Correspondence Address: M. Adamaszek; Center for Neurologic Rehabilitation Leipzig, University of Leipzig, Bennewitz, 04828 Leipzig, Muldentalweg 1, Germany; email: michael.adamaszek@freenet.de; CODEN: CEREC},
}

@article{ageeva_significance_1972,
	title = {The significance of parameters of stimulation of subcortical brain structures in the formation of animal reactions},
	volume = {58},
	issn = {0015329X (ISSN)},
	shorttitle = {O znachenii parametrov razdrazheniia podkorkovykh struktur mozga v formirovanii reaktsiǐ zhivotnykh.},
	url = {https://www.scopus.com/inward/record.uri?eid=2-s2.0-0015294280&partnerID=40&md5=189e9544c11e366679f6aeee91938a45},
	language = {Russian},
	number = {2},
	journal = {Fiziol Zh SSSR Im I M Sechenova},
	author = {Ageeva, T.I. and Lakomkin, A.I.},
	year = {1972},
	keywords = {animal behavior, article, cerebellum, Brain, Cerebellum, animal, brain, brain mapping, Brain Mapping, physiology, mammillary body, thalamus nucleus, emotion, Emotions, caudate nucleus, Caudate Nucleus, Animal, Behavior, Animal, pons, cat, Cats, Mamillary Bodies, Pons, Thalamic Nuclei},
	pages = {193--200},
	annote = {Export Date: 28 December 2023; Cited By: 0},
}

@article{adeeb_pipeline_2016-1,
	title = {Pipeline {Embolization} {Device} for {Recurrent} {Cerebral} {Aneurysms} after {Microsurgical} {Clipping}},
	volume = {93},
	issn = {18788750 (ISSN)},
	url = {https://www.scopus.com/inward/record.uri?eid=2-s2.0-84978197320&doi=10.1016%2fj.wneu.2016.06.065&partnerID=40&md5=83951d851e3139eb3d64ac4bf00c3a78},
	doi = {10.1016/j.wneu.2016.06.065},
	abstract = {Background Microsurgical clipping is regarded as the most durable treatment for cerebral aneurysms. Aneurysm recurrence after clipping is uncommon and is associated with an increased risk of rupture. Reoperation for recurrent cerebral aneurysms is particularly challenging because of adhesions and scaring, and it carries a higher rate of morbidity and mortality. Pipeline embolization as a treatment option for recurrent aneurysms has rarely been reported. Methods A retrospective analysis of patients who underwent Pipeline Embolization Device (PED) placement for recurrent aneurysms after clipping at two major academic institutions in the United States was performed. Results Seven patients were identified. The median time between initial clipping and diagnosis of recurrence was 13 years (range, 5–20 years). No morbidity or mortality was associated with PED placement. Complete occlusion was achieved in all patients with imaging follow-up. A history of prior clipping did not affect PED placement or outcome. Conclusions PED for recurrent aneurysms after clipping may be a feasible alternative to reoperation. In our experience, treatment with PED for these aneurysms is safe and efficacious. © 2016 Elsevier Inc.},
	language = {English},
	journal = {World Neurosurg.},
	author = {Adeeb, N. and Griessenauer, C.J. and Moore, J. and Stapleton, C.J. and Patel, A.B. and Gupta, R. and Patel, A.S. and Thomas, A.J. and Ogilvy, C.S.},
	year = {2016},
	note = {Publisher: Elsevier Inc.},
	keywords = {male, adult, Article, clinical article, female, human, middle aged, case report, Male, Adult, aged, Aged, Female, Humans, Middle Aged, subarachnoid hemorrhage, follow up, neuroimaging, salvage therapy, retrospective study, treatment outcome, Treatment Outcome, mortality, acetylsalicylic acid, aneurysm clip, anterior cerebral artery, anticoagulant therapy, artificial embolization, brain artery aneurysm, cerebral revascularization, clinical trial, Clipping, clopidogrel, coil embolization, Combined Modality Therapy, craniotomy, devices, digital subtraction angiography, Embolization, Therapeutic, equipment design, Equipment Design, Flow diversion, heparin, intracranial aneurysm, Intracranial Aneurysm, loading drug dose, microsurgery, Microsurgery, middle cerebral artery, morbidity, multicenter study, multimodality cancer therapy, PED, Pipeline, pipeline embolization device, posterior inferior cerebellar artery, procedures, Rankin scale, Recurrence, recurrent disease, Salvage, Salvage Therapy, stent, Stents, Surgical, Treatment, United States},
	pages = {341--345},
	annote = {Export Date: 28 December 2023; Cited By: 22; Correspondence Address: C.S. Ogilvy; United States; email: cogilvy@bidmc.harvard.edu},
}

@article{acurio_neuro-sweet_2023,
	title = {Neuro-{Sweet} {Syndrome}: {A} {Diagnostic} {Conundrum}},
	volume = {13},
	issn = {19418744 (ISSN)},
	url = {https://www.scopus.com/inward/record.uri?eid=2-s2.0-85159085964&doi=10.1177%2f19418744231174949&partnerID=40&md5=a11638b8227c697c3a3c40324e4b274d},
	doi = {10.1177/19418744231174949},
	abstract = {Sweet Syndrome presents as acute fever, leucocytosis and characteristic skin plaques. It can involve many organ systems but rarely affects the nervous system. We report the case of a 51-year-old female that presented with fever, rash, headache and encephalopathy. Brain magnetic resonance imaging showed extensive T2 hyperintensities involving cerebral hemispheres, cerebellum, and brainstem. A skin biopsy revealed dermal infiltration by neutrophils consistent with Sweet Syndrome. She started steroid treatment with a good clinical response. Further questioning revealed that she had a similar episode 10 years prior that had been diagnosed as acute disseminated encephalomyelitis. Neuro-Sweet Syndrome can present with a great array of symptoms and relapses over long periods of time making the diagnosis difficult without a high degree of suspicion. Clinicians should consider this syndrome in the setting of acute encephalitis with white matter lesions that are highly responsive to steroids particularly in the presence of previous similar symptoms. © The Author(s) 2023.},
	language = {English},
	number = {4},
	journal = {Neurohospitalist},
	author = {Acurio, K. and Chuquilin, M.},
	year = {2023},
	note = {Publisher: SAGE Publications Inc.},
	keywords = {acute disseminated encephalomyelitis, delayed diagnosis, magnetic resonance imaging, sweet syndrome},
	pages = {406--409},
	annote = {Export Date: 28 December 2023; Cited By: 0; Correspondence Address: M. Chuquilin; Department of Neurology, University of Florida, Gainesville, United States; email: miguel.chuquilin@neurology.ufl.edu},
}

@incollection{abello_remote_2016-1,
	title = {Remote cerebellar hemorrhages},
	isbn = {978-331927987-9 (ISBN); 978-331927985-5 (ISBN)},
	url = {https://www.scopus.com/inward/record.uri?eid=2-s2.0-85030621595&doi=10.1007%2f978-3-319-27987-9_8&partnerID=40&md5=c81abc74ad0f7e9199485c7b6da44002},
	abstract = {Remote cerebellar hemorrhage is a rare complication of a variety of neurosurgical procedures, mainly supratentorial craniotomies, which occur frequently distant to the site of surgery. The precise mechanisms by which remote cerebellar hemorrhage occurs are unknown; however, two facts are known: it is of venous origin and is the result of intra- and postoperative loss of cerebrospinal fluid. Non- enhanced CT is the modality of choice and shows superficial linear hyperdense bleeds in the superior surface of the cerebellar hemispheres. Although MRI is more sensitive than CT in detection of small hemorrhages, this does not affect treatment, and therefore, MRI is not the first modality of choice to image patients in which this condition is suspected. © Springer International Publishing Switzerland 2016. All rights reserved.},
	language = {English},
	booktitle = {Crit. {Find}. in {Neuroradiol}.},
	publisher = {Springer International Publishing},
	author = {Abello, A.L. and Álamos, F.},
	year = {2016},
	doi = {10.1007/978-3-319-27987-9_8},
	note = {Journal Abbreviation: Crit. Find. in Neuroradiol.},
	pages = {81--84},
	annote = {Export Date: 28 December 2023; Cited By: 0; Correspondence Address: A.L. Abello; Department of Radiology, University of North Carolina, Chapel Hill, United States; email: anaabellop@hotmail.com},
}

@article{abdallah_conservative_2022,
	title = {Conservative {Treatment} of {Chiari} {Malformation} {Type} {I} {Based} on the {Phase}-{Contrast} {Magnetic} {Resonance} {Imaging}: {A} {Retrospective} {Study}},
	volume = {163},
	issn = {18788750 (ISSN)},
	url = {https://www.scopus.com/inward/record.uri?eid=2-s2.0-85129830579&doi=10.1016%2fj.wneu.2022.03.126&partnerID=40&md5=208974e4aa1c273f43ed8c01b3756f0f},
	doi = {10.1016/j.wneu.2022.03.126},
	abstract = {Background: The use of phase-contrast magnetic resonance imaging is interestingly increased in the diagnosis and follow up of patients with Chiari type I malformation (CM1). The current study aimed to elaborate the benefits of conservative treatment by evaluating consecutively treated adult patients with CM1 who were selected on basis of phase-contrast magnetic resonance imaging. Methods: Medical records of patients diagnosed with CM1 were retrospectively reviewed at 2 neurosurgical centers spanning 8 years (2010–2017). Adult patients with CM1, who were treated conservatively and met study criteria, were selected to be the core sample for this study. Between-group (benefited vs. nonbenefited) comparisons were performed to understand the factors that may affect the outcomes. Results: Ninety adult patients (68 female and 22 male) received conservative treatment for CM1. The mean age was 40.6 years. Headaches and pinprick loss were the most commonly recorded symptoms and clinical findings, which were recorded in 58 (64.4\%) and 31 (34.4\%) patients, respectively. Eleven patients were presented with a syrinx. The mean aqueductal stroke volume (ASV) was 16.5 μL. Conservative treatment was ineffective in treating 5 (5.6\%) patients, who underwent surgical intervention. The means of ASV in the benefited and nonbenefited groups were 16.7 and 13.2 μL, respectively (P = 0.004). Conclusions: Conservative approaches (prescriptive medications, physical therapy, Pilates, and swimming) can improve the life quality of nonsurgical candidate adult patients with CM1. Conservative treatment can be useful in selected patients with variably CM1 (ASV = 16.7 μL). Heavy sleep apnea or/and functional symptoms were prognostic factors that affected the conservative treatment negatively. © 2022 Elsevier Inc.},
	language = {English},
	journal = {World Neurosurg.},
	author = {Abdallah, A. and Rakip, U.},
	year = {2022},
	note = {Publisher: Elsevier Inc.},
	keywords = {cerebellum, male, Prognosis, adult, Article, female, human, prognosis, Male, Adult, aged, Female, Humans, Magnetic Resonance Imaging, nuclear magnetic resonance imaging, clinical feature, follow up, major clinical study, neuroimaging, brain function, Retrospective Studies, diagnostic imaging, nuclear magnetic resonance spectroscopy, low drug dose, headache, quality of life, retrospective study, medical record review, treatment outcome, Treatment Outcome, comparative study, decompression surgery, analgesic agent, Arnold Chiari malformation, Arnold-Chiari Malformation, brain aqueduct, cerebrospinal fluid flow, Chiari malformation type I, conservative treatment, Conservative treatment, Conservative Treatment, CSF flow MRI, Decompression, Surgical, heart cycle, heart stroke volume, magnetic resonance angiography, Magnetic Resonance Spectroscopy, multivitamin, neuropathic pain, neuroradiologist, neurorehabilitation, neurosurgery, phase contrast imaging, Phase-contrast MRI, physiotherapy, pilates, pregabalin, Prognostic factor, sleep disordered breathing, somatosensory evoked potential, swimming, systolic time interval},
	pages = {e323--e334},
	annote = {Export Date: 28 December 2023; Cited By: 3; Correspondence Address: A. Abdallah; Department of Neurosurgery, Istanbul Training and Research Hospital, Samatya–Istanbul, Turkey; email: abdallahanas@hotmail.com},
}

@article{abla_relationship_2014-1,
	title = {The relationship between ruptured aneurysm location, subarachnoid hemorrhage clot thickness, and incidence of radiographic or symptomatic vasospasm in patients enrolled in a prospective randomized controlled trial: {Clinical} article},
	volume = {120},
	issn = {19330693 (ISSN)},
	url = {https://www.scopus.com/inward/record.uri?eid=2-s2.0-84893216524&doi=10.3171%2f2013.10.JNS13419&partnerID=40&md5=702019ced1b91634006ed95e58633eaf},
	doi = {10.3171/2013.10.JNS13419},
[truncated: 50,618,408 more chars]
