# Supplementary material for: The Cerebellar Role in Emotions at a Turning Point: Bibliometric Analysis and Collaboration Networks
Source: Cerebellum. 2025 Feb 17;24(2):47. doi: 10.1007/s12311-025-01800-7 (PMC11832776; doi:10.1007/s12311-025-01800-7)
Supplement: Supplementary file 2 — Supplementary file2 (RIS 51166 KB) [file 12311_2025_1800_MOESM2_ESM.ris]

TY  - JOUR
TI  - Effect of nifedipine on alprazolam-induced anxiolysis and brain GABA level changes in albino rats
AU  - Aburawi, S.M.
AU  - Ahmed, S.S.
AU  - Amara, I.E.
AU  - Altubuly, R.A.
T2  - Neurosciences
AB  - Objectives: The present study investigates the effects of alprazolam (ALP) and nifedipine alone or in combination on behavior and on γ-aminobutyric acid (GABA) levels, in discrete brain regions of albino rats. Methods: The anxiolytic effect was studied using a plus maze model and brain levels of GABA were measured using high performance liquid chromatography. Four acute treatment groups of rats were used. In the first they were treated with 1% Tween 80 (1ml/kg), in the second with nifedipine (10mg/kg), in the third with ALP (2mg/kg) and in the fourth with ALP in addition to nifedipine in the respective doses. The work was carried out at the Faculty of Pharmacy of Al-Fateh University, Tripoli, Libya in the first half of 2002. Results: The results indicate that the anxiolytic effect of ALP was not modified by nifedipine. Nifedipine by itself significantly decreased the motor activity (decrease in total lines crossed), this effect was apparently antagonized by ALP. Alprazolam administration produced an increase of GABA levels in cerebellum and striatum and a decrease in the brain stem. Nifedipine per-se had no effect on GABA levels in the brain stem but it partially antagonized ALP-induced inhibitory effect on GABA in this region. Alprazolam significantly increased GABA levels in the striatum, while nifedipine alone had no effect on neurotransmitter levels and did not modify the ALP effect in this brain region. Alprazolam or nifedipine had no significant effect on GABA levels in midbrain, cerebral cortex and whole brain. There were no significant changes in GABA levels in midbrain and whole brain with drug combination. However, the combination decreased GABA levels significantly in the cerebral cortex. Conclusion: It may be concluded that, the anxiolytic effect of ALP possibly occurs through changes in brain GABA levels (an increase in cerebellum and striatum with a decrease in brain stem). The effect was not modified by nifedipine which per se had no affect on GABA levels in any brain area. The significant decrease in GABA levels in cerebral cortex by ALP-nifedipine combination may be due to the mutual closure of calcium channel (mentioned in literature) resulting in inhibition of the EAA-ergic input to GABA-ergic neuron.
DA  - 2003///
PY  - 2003
VL  - 8
IS  - 2
SP  - 96
EP  - 103
J2  - Neurosciences
LA  - English
SN  - 13196138 (ISSN)
UR  - https://www.scopus.com/inward/record.uri?eid=2-s2.0-0038030615&partnerID=40&md5=a708cb2379eb84c298d96d2a1a85f719
DB  - Scopus
N1  - <p>Export Date: 28 December 2023; Cited By: 0; Correspondence Address: S.M. Aburawi; Department of Pharmacology, Faculty of Pharmacy, Al-Fateh University, Tripoli, PO Box 84593, Libyan Arab Jamahiriya; email: aburawi_s@yahoo.com; CODEN: NRSAB</p>
KW  - 4 aminobutyric acid
KW  - 4 aminobutyric acid brain level
KW  - 4 aminobutyric acid receptor
KW  - alprazolam
KW  - animal behavior
KW  - animal experiment
KW  - animal tissue
KW  - article
KW  - brain cortex
KW  - brain nerve cell
KW  - brain region
KW  - brain stem
KW  - calcium channel
KW  - cerebellum
KW  - controlled study
KW  - corpus striatum
KW  - dose response
KW  - drug antagonism
KW  - drug effect
KW  - drug mechanism
KW  - high performance liquid chromatography
KW  - male
KW  - maze test
KW  - motor activity
KW  - neurotransmitter
KW  - neurotransmitter release
KW  - nifedipine
KW  - nonhuman
KW  - polysorbate 80
KW  - rat
KW  - rat strain
KW  - tranquilizing activity
ER  - 

TY  - CHAP
TI  - Prognosis of Neuro-Behçet's syndrome
AU  - Acar-Özen, N.P.
AU  - Tuncer, A.
T2  - Neuro-Behçet's dis.: Pathogenesis, Clinical Aspects, treat.
AB  - Behçet's syndrome is a multisystemic and inflammatory vasculitis. Major causes of mortality have been reported as large vessel disease and major organ involvement like parenchymal central nervous system (CNS) disease. Central nervous system (CNS) disease can occur in 5-25% of the patients with Behçet's syndrome. CNS disease can be either parenchymal or nonparenchymal. Parenchymal neuro-Behçet's syndrome (NBS) has been described with a poorer prognosis. Among patients with parenchymal NBS, initial presentation with headache and normal neurological examination, disease course with a single episode, and continuous treatment are associated with a relatively better prognosis. Presentation with brain stem, cerebellar, or spinal cord symptoms, frequent relapses, early neurological involvement, early disease progression, high cerebrospinal fluid (CSF) pleocytosis, disability and dependent status at initial presentation, a primary or secondary progressive course, relapse during steroid dose tapering, fever, meningeal signs, bladder involvement, and incomplete recovery are included in poorer prognostic factors. Furthermore, HLA-B51 positivity increases the odds of relapse. Although Behçet's syndrome has a male predominance, most of the studies suggest that male gender does not affect the disease course and prognosis. Nonparenchymal NBS, especially cerebral venous thrombosis (CVT) cases, tends to have a better prognosis than parenchymal NBS. Poor prognostic factors of CVT in NBS are the presence of coma and intracerebral hemorrhage at presentation. © Springer Nature Switzerland AG 2021. All rights reserved.
DA  - 2021///
PY  - 2021
SP  - 151
EP  - 162
LA  - English
PB  - Springer International Publishing
SN  - 978-303055273-2 (ISBN); 978-303055272-5 (ISBN)
UR  - https://www.scopus.com/inward/record.uri?eid=2-s2.0-85102711951&doi=10.1007%2f978-3-030-55273-2_13&partnerID=40&md5=07298d12f408a9176f0b53ba4e3890e4
DB  - Scopus
N1  - <p>Export Date: 28 December 2023; Cited By: 3; Correspondence Address: A. Tuncer; Hacettepe University, Faculty of Medicine, Department of Neurology, Ankara, Turkey; email: akurne@hacettepe.edu.tr</p>
KW  - Behçet's syndrome
KW  - Morbidity
KW  - Mortality
KW  - Neuro-Behçet's syndrome
KW  - Prognosis
ER  - 

TY  - JOUR
TI  - Cerebellar cognitive affective syndrome after acute cerebellar stroke
AU  - Abderrakib, A.
AU  - Ligot, N.
AU  - Naeije, G.
T2  - Frontiers in Neurology
AB  - Introduction: The cerebellum modulates both motor and cognitive behaviors, and a cerebellar cognitive affective syndrome (CCAS) was described after a cerebellar stroke in 1998. Yet, a CCAS is seldom sought for, due to a lack of practical screening scales. Therefore, we aimed at assessing both the prevalence of CCAS after cerebellar acute vascular lesion and the yield of the CCAS-Scale (CCAS-S) in an acute stroke setting. Materials and methods: All patients admitted between January 2020 and January 2022 with acute onset of a cerebellar ischemic or haemorrhagic first stroke at the CUB-Hôpital Erasme and who could be evaluated by the CCAS-S within a week of symptom onset were included. Results: Cerebellar acute vascular lesion occurred in 25/1,580 patients. All patients could complete the CCAS-S. A definite CCAS was evidenced in 21/25 patients. Patients failed 5.2 ± 2.12 items out of 8 and had a mean raw score of 68.2 ± 21.3 (normal values 82–120). Most failed items of the CCAS-S were related to verbal fluency, attention, and working memory. Conclusion: A definite CCAS is present in almost all patients with acute cerebellar vascular lesions. CCAS is efficiently assessed by CCAS-S at bedside tests in acute stroke settings. The magnitude of CCAS likely reflects a cerebello-cortical diaschisis. Copyright © 2022 Abderrakib, Ligot and Naeije.
DA  - 2022///
PY  - 2022
DO  - 10.3389/fneur.2022.906293
VL  - 13
J2  - Front. Neurol.
LA  - English
SN  - 16642295 (ISSN)
UR  - https://www.scopus.com/inward/record.uri?eid=2-s2.0-85137333178&doi=10.3389%2ffneur.2022.906293&partnerID=40&md5=2d38cf1f83be3364679b59b69412020f
DB  - Scopus
N1  - <p>Export Date: 28 December 2023; Cited By: 3; Correspondence Address: G. Naeije; Department of Neurology, CUB Hôpital Erasme, Université libre de Bruxelles (ULB), Brussels, Belgium; email: Gilles.Naeije@erasme.ulb.ac.be</p>
KW  - male
KW  - adult
KW  - Article
KW  - attention
KW  - brain hemorrhage
KW  - brain ischemia
KW  - cerebellar cognitive affective syndrome
KW  - Cerebellar Cognitive Affective Syndrome Scale
KW  - cerebellar stroke
KW  - cerebellum disease
KW  - cerebrovascular accident
KW  - clinical article
KW  - cognition
KW  - cognitive defect
KW  - cohort analysis
KW  - crossed cerebellar diaschisis
KW  - diaschisis
KW  - female
KW  - hospital admission
KW  - human
KW  - middle aged
KW  - mood disorder
KW  - point of care testing
KW  - prevalence
KW  - prognosis
KW  - rating scale
KW  - scoring system
KW  - stroke
KW  - symptom
KW  - syndrome
KW  - verbal communication
KW  - working memory
ER  - 

TY  - JOUR
TI  - Transient mutism following a posterior fossa approach to cerebellar tumors in children: a critical review of the literature
AU  - Aguiar, P.H.
AU  - Plese, J.P.P.
AU  - Ciquini, O.
AU  - Marino, R.
T2  - Child's Nervous System
AB  - Transient mutism has been known as a rare complication following a posterior fossa approach to cerebellar tumors and its cause has not been clearly elucidated. The cerebellar mutism is not accompanied by cranial nerve deficits and disorders of consciousness. Since 1985 only 23 cases of mutism following removal of a cerebellar tumor in children have been reported in the literature. Two additional cases have been operated upon in our department. Extensive injury to the vermian and paravermian cerebellar area, involving the hemispheric cortex, cerebellar peduncles, fibers from the dentato-thalamocortical pathway, and dentate and interpositum nuclei may be the most important anatomical substrate of mutism. The mechanism of such transient mutism seems to be a complex of two or more factors (vascular disturbances due to manipulation or retraction of the cerebellar region around the IV ventricle and emotional factors). On the basis of these 25 cases the major features of the cerebellar mutism are discussed. © 1995 Springer-Verlag.
DA  - 1995///
PY  - 1995
DO  - 10.1007/BF00301766
VL  - 11
IS  - 5
SP  - 306
EP  - 310
J2  - Child's Nerv Syst
LA  - English
SN  - 02567040 (ISSN)
UR  - https://www.scopus.com/inward/record.uri?eid=2-s2.0-0028916535&doi=10.1007%2fBF00301766&partnerID=40&md5=bb5655388f311fbdaec7f64b1e3aa8d5
DB  - Scopus
N1  - <p>Export Date: 28 December 2023; Cited By: 70; CODEN: CNSYE</p>
KW  - article
KW  - male
KW  - human
KW  - aphasia
KW  - Aphasia
KW  - Ataxia
KW  - Brain
KW  - case report
KW  - Case Report
KW  - Cerebellar neoplasm
KW  - Cerebellar Neoplasms
KW  - Cerebellum
KW  - cerebellum tumor
KW  - child
KW  - Child
KW  - Child, Preschool
KW  - Cranial Fossa, Posterior
KW  - Human
KW  - Male
KW  - Medulloblastoma
KW  - mutism
KW  - Mutism
KW  - posterior cranial fossa tumor
KW  - Posterior fossa tumor
KW  - postoperative complication
KW  - Postoperative Complications
KW  - priority journal
KW  - Tomography, X-Ray Computed
ER  - 

TY  - JOUR
TI  - Notch signaling between cerebellar granule cell progenitors
AU  - Adachi, T.
AU  - Miyashita, S.
AU  - Yamashita, M.
AU  - Shimoda, M.
AU  - Okonechnikov, K.
AU  - Chavez, L.
AU  - Kool, M.
AU  - Pfister, S.M.
AU  - Inoue, T.
AU  - Kawauchi, D.
AU  - Hoshino, M.
T2  - eNeuro
AB  - Cerebellar granule cells (GCs) are cells which comprise over 50% of the neurons in the entire nervous system. GCs enable the cerebellum to properly regulate motor coordination, learning, and consolidation, in addition to cognition, emotion and language. During GC development, maternal GC progenitors (GCPs) divide to produce not only postmitotic GCs but also sister GCPs. However, the molecular machinery for regulating the proportional production of distinct sister cell types from seemingly uniform GCPs is not yet fully understood. Here we report that Notch signaling creates a distinction between GCPs and leads to their proportional differentiation in mice. Among Notch-related molecules, Notch1, Notch2, Jag1, and Hes1 are prominently expressed in GCPs. In vivo monitoring of Hes1-promoter activities showed the presence of two types of GCPs, Notch-signaling ON and OFF, in the external granule layer (EGL). Single-cell RNA sequencing (scRNA-seq) and in silico analyses indicate that ON-GCPs have more proliferative and immature properties, while OFF-GCPs have opposite characteristics. Overexpression as well as knock-down (KD) experiments using in vivo electroporation showed that NOTCH2 and HES1 are involved cell-autonomously to suppress GCP differentiation by inhibiting NEUROD1 expression. In contrast, JAG1-expressing cells non-autonomously upregulated Notch signaling activities via NOTCH2-HES1 in surrounding GCPs, eventually suppressing their differentiation. These findings suggest that Notch signaling results in the proportional generation of two types of cells, immature and differentiating GCPs, which contributes to the well-organized differentiation of GCs. © 2021 Adachi et al.
DA  - 2021///
PY  - 2021
DO  - 10.1523/ENEURO.0468-20.2021
VL  - 8
IS  - 3
J2  - eNeuro
LA  - English
SN  - 23732822 (ISSN)
UR  - https://www.scopus.com/inward/record.uri?eid=2-s2.0-85105732129&doi=10.1523%2fENEURO.0468-20.2021&partnerID=40&md5=8f6819fc7fbe514c0f21b96e50ce6957
DB  - Scopus
N1  - <p>Export Date: 28 December 2023; Cited By: 6; Correspondence Address: S. Miyashita; Department of Biochemistry and Cellular Biology, National Institute of Neuroscience, National Center of Neurology and Psychiatry, Tokyo, 187-8551, Japan; email: miyasatoshi@ncnp.go.jp; M. Hoshino; Department of Biochemistry and Cellular Biology, National Institute of Neuroscience, National Center of Neurology and Psychiatry, Tokyo, 187-8551, Japan; email: hoshino@ncnp.go.jp</p>
KW  - animal experiment
KW  - animal tissue
KW  - cerebellum
KW  - male
KW  - nonhuman
KW  - Article
KW  - female
KW  - Cerebellum
KW  - animal
KW  - Animals
KW  - antibody
KW  - beta actin
KW  - cell culture
KW  - cell differentiation
KW  - Cell Differentiation
KW  - cell granule
KW  - Cerebellar granule cell progenitor
KW  - confocal microscopy
KW  - Cytoplasmic Granules
KW  - data availability
KW  - data processing
KW  - electroporation
KW  - expression vector
KW  - genetic transfection
KW  - granulocyte precursor
KW  - image analysis
KW  - immunohistochemistry
KW  - Ki 67 antigen
KW  - learning
KW  - memory consolidation
KW  - Mice
KW  - motor coordination
KW  - mouse
KW  - nerve cell
KW  - nervous system
KW  - neurogenic differentiation factor
KW  - Notch signaling
KW  - Notch1 receptor
KW  - Notch2 receptor
KW  - observational study
KW  - protein Jagged 1
KW  - real time polymerase chain reaction
KW  - signal transduction
KW  - Signal Transduction
KW  - single cell RNA seq
KW  - slice culture
KW  - stem cell
KW  - Stem Cells
KW  - time lapse imaging
KW  - transcription factor HES 1
KW  - transcription factor HES 5
KW  - transcription factor PAX6
KW  - upregulation
KW  - Western blotting
ER  - 

TY  - JOUR
TI  - Ultracytochemical studies on the diurnal change of the enzymatic activity in various tissues of the rat, with special reference to the mitochondrial oxidoreductase activity
AU  - Ago, Y.
T2  - ACTA HISTOCHEMICA ET CYTOCHEMICA
AB  - In the present investigation comparison of the activity of oxidoreductases (succinate-ferricyanide reductase, cytochrome c-ferricyanide reductase, NADH-ferricyanide reductase, NADPH-ferricyanide reductase and peroxidase), citrate synthase and alkaline phosphatase in various tissues (cerebrum cerebellum, cardiac muscle, liver and kidney) was made ultracytochemically between normal male adult rats kept in the ordinary light environment and those kept in the complete dark. It was found that all oxidoreductases examined except peroxidase revealed the higher activity in rats kept in the complete dark in terms of the number of the enzymatically positive mitochondria and the activity of each mitochondrion. This tendency was most evident in the case of the NADPH-ferricyanide reductase; the NADPH-ferricyanide reductase activity was hardly detectable in tissues of rats kept in the ordinary light environment, but it could easily be detected in tissues of rats kept in the complete dark. This increase of the enzymatic activity (diurnal change) was not manifested in rats kept in the dark for 1hr, but began to be manifested 3 to 5 hrs following the onset of keeping rats in the complete dark, when examined with the NADPH-ferricyanide reductase activity. Puromycin (2.5mg/100g of body weight) and actinomycin D (0.06mg/100g of body weight) did not affect the occurrence of this diurnal enzyme change, suggesting that the diurnal enzyme change is the increase in the activity of mitochondrial oxidoreductases rather than the induction of enzymes (new synthesis of enzyme proteins). The diurnal change was not found with alkaline phosphatase and peroxidase, but it was of interest to note that the activity of citrate synthase seemed to be slightly lower in rats kept in the dark for 24hrs. © 1974, JAPAN SOCIETY OF HISTOCHEMISTRY AND CYTOCHEMISTRY. All rights reserved.
DA  - 1974///
PY  - 1974
DO  - 10.1267/ahc.7.19
VL  - 7
IS  - 1
SP  - 19
EP  - 43
J2  - Acta Histochem. Cytochem.
LA  - English
SN  - 00445991 (ISSN)
UR  - https://www.scopus.com/inward/record.uri?eid=2-s2.0-84998292351&doi=10.1267%2fahc.7.19&partnerID=40&md5=5dd081048cfc249e5a6834f2e9e5bf00
DB  - Scopus
N1  - <p>Export Date: 28 December 2023; Cited By: 0</p>
ER  - 

TY  - JOUR
TI  - In vivo MRI mapping of brain iron deposition across the adult lifespan
AU  - Acosta-Cabronero, J.
AU  - Betts, M.J.
AU  - Cardenas-Blanco, A.
AU  - Yang, S.
AU  - Nestor, P.J.
T2  - Journal of Neuroscience
AB  - Disruption of iron homeostasis as a consequence of aging is thought to cause iron levels to increase, potentially promoting oxidative cellular damage. Therefore, understanding how this process evolves through the lifespan could offer insights into both the aging process and the development of aging-related neurodegenerative brain diseases. This work aimed to map, in vivo for the first time with an unbiased whole-brain approach, age-related iron changes using quantitative susceptibility mapping (QSM)—a new postprocessed MRI contrast mechanism. To this end, a full QSM standardization routine was devised and a cohort of N = 116 healthy adults (20–79 years of age) was studied. The whole-brain and ROI analyses confirmed that the propensity of brain cells to accumulate excessive iron as a function of aging largely depends on their exact anatomical location. Whereas only patchy signs of iron scavenging were observed in white matter, strong, bilateral, and confluent QSM–age associations were identified in several deep-brain nuclei—chiefly the striatum and midbrain—and across motor, premotor, posterior insular, superior prefrontal, and cerebellar cortices. The validity of QSM as a suitable in vivo imaging technique with which to monitor iron dysregulation in the human brain was demonstrated by confirming age-related increases in several subcortical nuclei that are known to accumulate iron with age. The study indicated that, in addition to these structures, there is a predilection for iron accumulation in the frontal lobes, which when combined with the subcortical findings, suggests that iron accumulation with age predominantly affects brain regions concerned with motor/output functions. © 2016 Acosta-Cabronero et al..
DA  - 2016///
PY  - 2016
DO  - 10.1523/JNEUROSCI.1907-15.2016
VL  - 36
IS  - 2
SP  - 364
EP  - 374
J2  - J. Neurosci.
LA  - English
SN  - 02706474 (ISSN)
UR  - https://www.scopus.com/inward/record.uri?eid=2-s2.0-84954350078&doi=10.1523%2fJNEUROSCI.1907-15.2016&partnerID=40&md5=cd59b3eca8ab068d8dfe6b0a23c3d6e9
DB  - Scopus
N1  - <p>Export Date: 28 December 2023; Cited By: 177; Correspondence Address: J. Acosta-Cabronero; Deutsches Zentrum für Neurodegenerative Erkrankungen e.V. (DZNE) c/o Universitätsklinikum Magdeburg, Magdeburg, Leipziger Straβe 44 Haus 64, 39120, Germany; email: jac@cantab.net; CODEN: JNRSD</p>
KW  - male
KW  - adult
KW  - Article
KW  - cognitive defect
KW  - cohort analysis
KW  - female
KW  - human
KW  - middle aged
KW  - Brain
KW  - Male
KW  - priority journal
KW  - image analysis
KW  - Adult
KW  - aged
KW  - Aged
KW  - aging
KW  - Aging
KW  - brain
KW  - Brain iron
KW  - brain iron deposition
KW  - brain mapping
KW  - Brain Mapping
KW  - case control study
KW  - Case-Control Studies
KW  - Cohort Studies
KW  - computer assisted diagnosis
KW  - Female
KW  - homeostasis
KW  - human experiment
KW  - Humans
KW  - Image Interpretation, Computer-Assisted
KW  - image reconstruction
KW  - iron
KW  - Magnetic Resonance Imaging
KW  - Magnetic susceptibility
KW  - metabolism
KW  - Middle Aged
KW  - Monte Carlo method
KW  - Neurodegenerative diseases
KW  - normal human
KW  - nuclear magnetic resonance imaging
KW  - quantitative susceptibility mapping
KW  - sex difference
KW  - Sex Factors
KW  - signal noise ratio
KW  - young adult
KW  - Young Adult
ER  - 

TY  - JOUR
TI  - Triple association of mesencephalic syndromes
AU  - Adeva, M.T.
AU  - Gómez-Sánchez, J.C.
AU  - Marcos, M.M.
AU  - Ciudad, J.
AU  - Fermoso, J.
T2  - Revista de Neurologia
AB  - Introduction. The mesencephalic alternating syndromes or syndromes of Webez, Benedikt and Claude are uncommon in clinical practice. They are caused by a lesion in the mesencephalus which affects the third cranial nerve bundle, together with the corticospinal pathway, subthalamic nucleus and the dentato-rubric path. Clinical case. We present the case of a normotensive patient who, as a consequence of a hemaroma in the mesencephalic tegmentum, had the association of these three syndromes consecutively. The clinical course was favorable, so that after three months of follow-up only paralysis of the third cranial nerve bundle persisted. Discussion. In the syndromes of Weber, Benedikt and Claude there is the association of ophthalmoplegia with hemiplegia, or a cerebellar hemisyndrome or contralateral abnormal movements compatible with hemiballismus, respectively. Amongst the commonest causes are expansive processes, tumors and arteriovenous malformations. More rarely they are due to cerebrovascular accidents, which are usually ischemic and occasionally hemorrhagic in aetiology. Conclusions. Spontaneous mesencephalic hematomas are infrequent. They make up approximately 1% of all intracranial hematomas. The commonest site is the tegmentum followed by the peduncle and rectum. They have better prognosis than other hematomas of the brainstem.
DA  - 1999///
PY  - 1999
DO  - 10.33588/rn.2804.98279
VL  - 28
IS  - 4
SP  - 403
EP  - 404
J2  - Rev. Neurol.
LA  - Spanish
SN  - 02100010 (ISSN)
ST  - Triple asociacion de sindromes mesencefalicos
UR  - https://www.scopus.com/inward/record.uri?eid=2-s2.0-0033611687&doi=10.33588%2frn.2804.98279&partnerID=40&md5=2ee34f4a4be3f6f330f20d4e77478257
DB  - Scopus
N1  - <p>Export Date: 28 December 2023; Cited By: 2; CODEN: RVNRA</p>
KW  - article
KW  - female
KW  - human
KW  - case report
KW  - Tomography, X-Ray Computed
KW  - aged
KW  - Aged
KW  - Female
KW  - Humans
KW  - benedikt syndrome
KW  - Benedikt's syndrome
KW  - brain hematoma
KW  - brain stem infarction
KW  - Brain Stem Infarctions
KW  - cerebrovascular disease
KW  - claude syndrome
KW  - Claude's syndrome
KW  - computer assisted tomography
KW  - haloperidol
KW  - hematoma
KW  - Hematoma
KW  - hemiballism
KW  - hemiplegia
KW  - Mesencephalic hemaroma
KW  - mesencephalon
KW  - Mesencephalon
KW  - ophthalmoplegia
KW  - radiography
KW  - subarachnoid hemorrhage
KW  - Subarachnoid Hemorrhage
KW  - syndrome delineation
KW  - weber syndrome
KW  - Weber's syndrome
ER  - 

TY  - JOUR
TI  - Neuropsychological dysfunction in idiopathic hypoparathyroidism and its relationship with intracranial calcification and serum total calcium
AU  - Aggarwal, S.
AU  - Kailash, S.
AU  - Sagar, R.
AU  - Tripathi, M.
AU  - Sreenivas, V.
AU  - Sharma, R.
AU  - Gupta, N.
AU  - Goswami, R.
T2  - European Journal of Endocrinology
AB  - Background: There is limited information on neuropsychological and neurological dysfunctions in patients with idiopathic hypoparathyroidism (IH). Objective: To assess neuropsychological and neurological dysfunctions in IH and its associated factors in a cross-sectional design. Method: Neuropsychological functions were assessed in 62 patients with IH and 70 controls using a battery of cognitive tests. Neurological assessment included extrapyramidal and cerebellar signs. Assessment of intracranial calcification and volume of basal ganglia calcification (BGC) were made on computed tomography and of calcium control by averaging serum total calcium values available during the follow-up. Results: A significantly higher proportion of patients with IH showed neuropsychological dysfunctions than controls (32.3 (95% CI: 20.9-45.3) vs 5.7% (95% CI: 1.6-14.0), P<0.001). Neurological signs were present in 35.5% patients (extrapyramidal: 16.1%; cerebellar: 20.9%). Volume of BGC and number of sites with intracranial calcifications including cerebellum/dentate were comparable in patients with and without neuropsychological, extrapyramidal or cerebellar dysfunctions. Cognitive dysfunction score was lower by 1.7 points in males than in females (P=0.02) and increased by 0.21 and 5.5 for each year increase in the duration of illness (P=0.001) and one unit increase in serum calcium-phosphorus product (P=0.01) respectively. The scores improved by 0.27 for every mg% increase in serum calcium (P=0.001). Conclusion: Neuropsychological dysfunctions are present in up to one-third of patients with IH and correlate with duration of illness, female gender, serum calcium and calcium-phosphorus product during follow-up but not with intracranial calcification. These dysfunctions may affect their daily functions, safety and drug compliance. © 2013 European Society of Endocrinology.
DA  - 2013///
PY  - 2013
DO  - 10.1530/EJE-12-0946
VL  - 168
IS  - 6
SP  - 895
EP  - 903
J2  - Eur. J. Endocrinol.
LA  - English
SN  - 1479683X (ISSN)
UR  - https://www.scopus.com/inward/record.uri?eid=2-s2.0-84878721160&doi=10.1530%2fEJE-12-0946&partnerID=40&md5=c3bd2bc5442c164b4946e94e452e043b
DB  - Scopus
N1  - <p>Export Date: 28 December 2023; Cited By: 65; Correspondence Address: R. Goswami; Department of Endocrinology and Metabolism, All India Institute of Medical Sciences, New Delhi 110029, India; email: gosravinder@hotmail.com; CODEN: EJOEE</p>
KW  - article
KW  - controlled study
KW  - male
KW  - adult
KW  - cerebellum disease
KW  - cognitive defect
KW  - female
KW  - human
KW  - scoring system
KW  - priority journal
KW  - Humans
KW  - sex difference
KW  - Sex Factors
KW  - computer assisted tomography
KW  - basal ganglion
KW  - brain calcification
KW  - brain size
KW  - Calcinosis
KW  - calcium
KW  - Calcium
KW  - calcium blood level
KW  - clinical assessment
KW  - clinical feature
KW  - Cognition Disorders
KW  - disease association
KW  - disease duration
KW  - extrapyramidal syndrome
KW  - follow up
KW  - functional status
KW  - Hypoparathyroidism
KW  - idiopathic hypoparathyroidism
KW  - major clinical study
KW  - mental disease
KW  - neuroimaging
KW  - neurologic disease
KW  - neuropsychological test
KW  - Neuropsychological Tests
KW  - patient safety
KW  - phosphate blood level
KW  - phosphorus
KW  - psychologic assessment
ER  - 

TY  - JOUR
TI  - Testosterone protects cerebellar granule cells from oxidative stress-induced cell death through a receptor mediated mechanism
AU  - Ahlbom, E.
AU  - Prins, G.S.
AU  - Ceccatelli, S.
T2  - Brain Research
AB  - It is known that steroid hormones can affect neuronal susceptibility to different types of insults, including oxidative stress. Using an in vitro/ex vivo model, we have previously shown that cerebellar granule cells prepared from neonatal rats treated with a single dose of testosterone are less vulnerable to oxidative stress-induced cell death, via a mechanism involving an upregulation of the cellular antioxidant defenses. Whether the testosterone protective action on cerebellar granule cells was direct or indirect remained to be clarified. Therefore, in this study we have investigated the effects of in vitro testosterone treatment, to see whether it also protects cerebellar granule cells from oxidative stress-induced damage. Cerebellar granule cells treated with 10-6 M testosterone for 48 h were found less susceptible to damage induced by 50 μM hydrogen peroxide, as shown by a 30% decrease in the number of cells with apoptotic morphology. The addition of the androgen receptor antagonist flutamide abolished the protective effect of testosterone, suggesting an androgen receptor-mediated mechanism. This hypothesis was further supported by the presence of the androgen receptor in cultured cerebellar granule cells. The activity of the antioxidant enzyme catalase was also measured, and a 2-fold increase was detected in the testosterone treated cells, but not in the cells co-treated with flutamide. The present results demonstrate that cerebellar granule cells treated in vitro with testosterone are protected from oxidative stress via a mechanism mediated by the androgen receptor. Similarly to what we observed after in vivo administration of testosterone, the potentiation of the antioxidant defences seems to play a major role in the protection afforded by testosterone. © 2001 Elsevier Science B.V.
DA  - 2001///
PY  - 2001
DO  - 10.1016/S0006-8993(00)03155-3
VL  - 892
IS  - 2
SP  - 255
EP  - 262
J2  - Brain Res.
LA  - English
SN  - 00068993 (ISSN)
UR  - https://www.scopus.com/inward/record.uri?eid=2-s2.0-0035936944&doi=10.1016%2fS0006-8993%2800%2903155-3&partnerID=40&md5=6360f004e1b92fa3c0e573b3ffa0cc8f
DB  - Scopus
N1  - <p>Export Date: 28 December 2023; Cited By: 229; Correspondence Address: E. Ahlbom; Institute of Environmental Medicine, Div. of Toxicology/Neurotoxicology, Karolinska Institutet, S-171 77 Stockholm, Sweden; email: eva.ahlbom@imm.ki.se; CODEN: BRREA</p>
KW  - animal experiment
KW  - article
KW  - cerebellum
KW  - controlled study
KW  - drug mechanism
KW  - nonhuman
KW  - rat
KW  - Cerebellum
KW  - priority journal
KW  - Animals
KW  - Androgen Antagonists
KW  - androgen receptor
KW  - Androgen receptor
KW  - animal cell
KW  - animal model
KW  - Annexin A5
KW  - Antioxidant enzyme
KW  - apoptosis
KW  - Apoptosis
KW  - Blotting, Western
KW  - catalase
KW  - Catalase
KW  - Cell Death
KW  - cell structure
KW  - Cells, Cultured
KW  - drug efficacy
KW  - drug potentiation
KW  - enzyme activity
KW  - flutamide
KW  - Flutamide
KW  - granule cell
KW  - histopathology
KW  - hydrogen peroxide
KW  - Hydrogen Peroxide
KW  - Immunohistochemistry
KW  - in vitro study
KW  - Neuronal apoptosis
KW  - neuroprotection
KW  - Oxidants
KW  - oxidative stress
KW  - Oxidative Stress
KW  - Rats
KW  - Receptors, Androgen
KW  - Testosterone
KW  - testosterone propionate
ER  - 

TY  - JOUR
TI  - Activated leukocyte cell adhesion molecule expression correlates with the WNT subgroup in medulloblastoma and is involved in regulating tumor cell proliferation and invasion
AU  - Achiha, T.
AU  - Kijima, N.
AU  - Kodama, Y.
AU  - Kagawa, N.
AU  - Kinoshita, M.
AU  - Fujimoto, Y.
AU  - Nonaka, M.
AU  - Fukai, J.
AU  - Inoue, A.
AU  - Nishida, N.
AU  - Yamanaka, T.
AU  - Harada, A.
AU  - Mori, K.
AU  - Tsuyuguchi, N.
AU  - Uda, T.
AU  - Ishibashi, K.
AU  - Tomogane, Y.
AU  - Sakamoto, D.
AU  - Shofuda, T.
AU  - Yoshioka, E.
AU  - Kanematsu, D.
AU  - Mano, M.
AU  - Luu, B.
AU  - Taylor, M.D.
AU  - Kanemura, Y.
AU  - Kishima, H.
T2  - PLoS ONE
AB  - Cluster of differentiation (CD) 166 or activated leukocyte cell adhesion molecule (ALCAM) is a transmembrane molecule known to be an intercellular adhesion factor. The expression and function of ALCAM in medulloblastoma (MB), a pediatric brain tumor with highly advanced molecular genetics, remains unclear. Therefore, this study aimed to clarify the significance and functional role of ALCAM expression in MB. ALCAM expression in 45 patients with MB was evaluated by immunohistochemical analysis of formalin-fixed paraffin-embedded clinical specimens and the relationship between ALCAM expression and pathological type/molecular subgroup, such as WNT, SHH, Group 3, and Group 4, was examined. Eight ALCAM positive (18%), seven partially positive (16%), and 30 negative (67%) cases were detected. All seven cases of the WNT molecular subgroup were ALCAM positive and ALCAM expression strongly correlated with this subgroup (P < 0.0001). In addition, functional studies using MB cell lines revealed ALCAM expression affected proliferation and migration as a positive regulator in vitro. However, ALCAM silencing did not affect survival or the formation of leptomeningeal dissemination in an orthotopic mouse model, but did induce a malignant phenotype with increased tumor cell invasion at the dissemination sites (P = 0.0029). In conclusion, our results revealed that ALCAM exhibited highly specific expression in the WNT subgroup of MB. Furthermore, we demonstrated that the cell kinetics of MB cell lines can be altered by the expression of ALCAM. © 2020 Achiha et al. This is an open access article distributed under the terms of the Creative Commons Attribution License, which permits unrestricted use, distribution, and reproduction in any medium, provided the original author and source are credited.
DA  - 2020///
PY  - 2020
DO  - 10.1371/journal.pone.0243272
VL  - 15
IS  - 12 December
J2  - PLoS ONE
LA  - English
SN  - 19326203 (ISSN)
UR  - https://www.scopus.com/inward/record.uri?eid=2-s2.0-85097123631&doi=10.1371%2fjournal.pone.0243272&partnerID=40&md5=e736d9818c6636572678a20544dece4d
DB  - Scopus
N1  - <p>Export Date: 28 December 2023; Cited By: 2; Correspondence Address: N. Kijima; Department of Neurosurgery, Osaka University Graduate School of Medicine, Osaka, Japan; email: n-kijima@nsurg.med.osaka-u.ac.jp; CODEN: POLNC</p>
KW  - animal experiment
KW  - animal tissue
KW  - controlled study
KW  - male
KW  - nonhuman
KW  - adult
KW  - Article
KW  - clinical article
KW  - female
KW  - human
KW  - Cerebellar Neoplasms
KW  - cerebellum tumor
KW  - child
KW  - Child
KW  - Child, Preschool
KW  - Male
KW  - Medulloblastoma
KW  - animal
KW  - Animals
KW  - immunohistochemistry
KW  - Mice
KW  - mouse
KW  - Female
KW  - Humans
KW  - metabolism
KW  - young adult
KW  - Young Adult
KW  - animal model
KW  - activated leukocyte cell adhesion molecule
KW  - Activated-Leukocyte Cell Adhesion Molecule
KW  - adolescent
KW  - Adolescent
KW  - ALCAM protein, human
KW  - Antigens, CD
KW  - Biomarkers, Tumor
KW  - Brain Neoplasms
KW  - brain tumor
KW  - cell adhesion
KW  - Cell Adhesion
KW  - Cell Adhesion Molecules, Neuronal
KW  - cell invasion
KW  - cell motion
KW  - Cell Movement
KW  - cell proliferation
KW  - Cell Proliferation
KW  - correlational study
KW  - epidemiology
KW  - Fetal Proteins
KW  - fetoprotein
KW  - gene expression
KW  - Gene Expression
KW  - gene expression profiling
KW  - Gene Expression Profiling
KW  - genetics
KW  - histology
KW  - human tissue
KW  - infant
KW  - Infant
KW  - Japan
KW  - leukocyte antigen
KW  - medulloblastoma
KW  - medulloblastoma cell line
KW  - messenger RNA
KW  - Neoplasm Invasiveness
KW  - nerve cell adhesion molecule
KW  - paraffin embedding
KW  - pathophysiology
KW  - physiology
KW  - preschool child
KW  - protein expression
KW  - protein function
KW  - RNA, Messenger
KW  - sonic hedgehog protein
KW  - tumor invasion
KW  - tumor marker
KW  - Wnt protein
KW  - Wnt Proteins
ER  - 

TY  - JOUR
TI  - Multiple anatomical systems embedded within the primate medial temporal lobe: Implications for hippocampal function
AU  - Aggleton, J.P.
T2  - Neuroscience and Biobehavioral Reviews
AB  - A review of medial temporal lobe connections reveals three distinct groupings of hippocampal efferents. These efferent systems and their putative memory functions are: (1) The 'extended-hippocampal system' for episodic memory, which involves the anterior thalamic nuclei, mammillary bodies and retrosplenial cortex, originates in the subicular cortices, and has a largely laminar organisation; (2) The 'rostral hippocampal system' for affective and social learning, which involves prefrontal cortex, amygdala and nucleus accumbens, has a columnar organisation, and originates from rostral CA1 and subiculum; (3) The 'reciprocal hippocampal-parahippocampal system' for sensory processing and integration, which originates from the length of CA1 and the subiculum, and is characterised by columnar, connections with reciprocal topographies. A fourth system, the 'parahippocampal-prefrontal system' that supports familiarity signalling and retrieval processing, has more widespread prefrontal connections than those of the hippocampus, along with different thalamic inputs. Despite many interactions between these four systems, they may retain different roles in memory which when combined explain the importance of the medial temporal lobe for the formation of declarative memories. © 2011 Elsevier Ltd.
DA  - 2012///
PY  - 2012
DO  - 10.1016/j.neubiorev.2011.09.005
VL  - 36
IS  - 7
SP  - 1579
EP  - 1596
J2  - Neurosci. Biobehav. Rev.
LA  - English
SN  - 18737528 (ISSN)
UR  - https://www.scopus.com/inward/record.uri?eid=2-s2.0-84864384085&doi=10.1016%2fj.neubiorev.2011.09.005&partnerID=40&md5=ac796f3b36b0e4e45291333c2dfe01bd
DB  - Scopus
N1  - <p>Export Date: 28 December 2023; Cited By: 240; Correspondence Address: J.P. Aggleton; School of Psychology, Cardiff University, Cardiff, CF10 3AT, Wales, 70 Park Place, United Kingdom; email: aggleton@cf.ac.uk; CODEN: NBRED</p>
KW  - nonhuman
KW  - cognition
KW  - human
KW  - priority journal
KW  - Animals
KW  - Humans
KW  - functional status
KW  - Amnesia
KW  - amygdaloid nucleus
KW  - brain fornix
KW  - brain function
KW  - cingulate gyrus
KW  - dentate gyrus
KW  - efferent nerve
KW  - entorhinal cortex
KW  - episodic memory
KW  - functional assessment
KW  - hippocampal CA1 region
KW  - hippocampal CA3 region
KW  - hippocampus
KW  - Hippocampus
KW  - hypothalamus hypophysis adrenal system
KW  - hypothalamus ventromedial nucleus
KW  - inferior cerebellar peduncle
KW  - innervation
KW  - limbic cortex
KW  - long term depression
KW  - long term potentiation
KW  - mammillary body
KW  - Memory
KW  - Monkey
KW  - nerve projection
KW  - Neural Pathways
KW  - neuroanatomy
KW  - neuromodulation
KW  - nucleus accumbens
KW  - Parahippocampal cortex
KW  - Parahippocampal Gyrus
KW  - perirhinal cortex
KW  - Perirhinal cortex
KW  - prefrontal cortex
KW  - Prefrontal cortex
KW  - Primates
KW  - pyramidal nerve cell
KW  - recognition
KW  - Recognition
KW  - retrosplenial cortex
KW  - review
KW  - social learning
KW  - subiculum
KW  - Subiculum
KW  - superior cerebellar peduncle
KW  - task performance
KW  - temporal lobe
KW  - Temporal Lobe
KW  - thalamus nucleus
ER  - 

TY  - JOUR
TI  - p38 MAP kinase is a therapeutic target for hepatic encephalopathy in rats with portacaval shunts
AU  - Agusti, A.
AU  - Cauli, O.
AU  - Rodrigo, R.
AU  - Llansola, M.
AU  - Hernández-Rabaza, V.
AU  - Felipo, V.
T2  - Gut
AB  - Objective: Inflammation plays a role in neurological alterations in patients with hepatic encephalopathy (HE). Animal models of HE show neuroinflammation. Treatment with ibuprofen, a non-steroidal antiinflammatory drug (NSAID), reduces neuroinflammation and restores cognitive and motor function in rats with HE due to portacaval shunts (PCS). This suggests that reducing neuroinflammation would improve neurological status in patients with minimal or clinical HE. NSAID induce kidney damage in patients with cirrhosis and PCS rats and are not suitable for clinical use. It is therefore necessary to look for procedures to eliminate neuroinflammation without inducing secondary effects in the kidney. Inhibition of p38 MAPK is being tested as a therapeutic target in inflammatory diseases and reduces microglial activation. This study aimed to assess whether inhibiting p38 with SB239063 reduces neuroinflammation and improves cognitive and motor function in PCS rats without affecting the kidney. Results: p38 activity is increased in the brains of PCS rats and treatment with SB239063 reduces microglial activation, as well as inflammatory markers in brain (prostaglandin E2, cyclooxygenase activity, iNOS, IL-1β, TNFα) and blood (prostaglandin E2 and TNFα). PCS rats showed increased ammonia and glutamine in the brain, which was not affected by SB239063. PCS rats showed reduced ability to learn a Y-maze conditional discrimination task, reduced motor activity and impaired motor coordination, as assessed in the rotarod. Treatment with SB239063 completely restored learning ability, motor activity and coordination in PCS rats. SB239063 did not affect creatinine or sodium levels in serum, indicating that it does not induce kidney damage. Conclusion: These findings suggest that reducing neuroinflammation by using inhibitors of p38 would improve the neurological status in HE without inducing secondary effects in the kidney.
DA  - 2011///
PY  - 2011
DO  - 10.1136/gut.2010.236083
VL  - 60
IS  - 11
SP  - 1572
EP  - 1579
J2  - Gut
LA  - English
SN  - 14683288 (ISSN)
UR  - https://www.scopus.com/inward/record.uri?eid=2-s2.0-80053564971&doi=10.1136%2fgut.2010.236083&partnerID=40&md5=26631e3b554a7e71e088ff8c4d1d08d6
DB  - Scopus
N1  - <p>Export Date: 28 December 2023; Cited By: 56; Correspondence Address: V. Felipo; Laboratory of Neurobiology, Centro de Investigacíon Príncipe Felipe, 46012 Valencia, Avda Autopista del Saler 16, Spain; email: vfelipo@cipf.es; CODEN: GUTTA</p>
KW  - animal experiment
KW  - animal tissue
KW  - article
KW  - controlled study
KW  - drug mechanism
KW  - male
KW  - maze test
KW  - nonhuman
KW  - rat
KW  - cognition
KW  - Cerebellum
KW  - Male
KW  - priority journal
KW  - Animals
KW  - motor coordination
KW  - animal model
KW  - Blotting, Western
KW  - drug efficacy
KW  - enzyme activity
KW  - Immunohistochemistry
KW  - Rats
KW  - task performance
KW  - 4 [4 (4 fluorophenyl) 5 (2 methoxy 4 pyrimidinyl) 1 imidazolyl]cyclohexanol
KW  - amino acid brain level
KW  - ammonia
KW  - Ammonia
KW  - brain level
KW  - cell activation
KW  - Cerebral Cortex
KW  - Cognition
KW  - creatinine
KW  - creatinine blood level
KW  - Disease Models, Animal
KW  - enzyme analysis
KW  - enzyme inhibition
KW  - glutamine
KW  - Glutamine
KW  - hepatic encephalopathy
KW  - Hepatic Encephalopathy
KW  - Imidazoles
KW  - inducible nitric oxide synthase
KW  - interleukin 10
KW  - interleukin 1beta
KW  - interleukin 4
KW  - interleukin 6
KW  - kidney function
KW  - kidney injury
KW  - Learning
KW  - learning disorder
KW  - MAP Kinase Signaling System
KW  - microglia
KW  - Microglia
KW  - mitogen activated protein kinase p38
KW  - Motor Activity
KW  - motor dysfunction
KW  - motor performance
KW  - nervous system inflammation
KW  - p38 Mitogen-Activated Protein Kinases
KW  - Phosphorylation
KW  - Portacaval Shunt, Surgical
KW  - portocaval shunt
KW  - prostaglandin E2
KW  - prostaglandin synthase
KW  - Prostaglandin-Endoperoxide Synthases
KW  - protein blood level
KW  - Pyrimidines
KW  - Rats, Wistar
KW  - rotarod test
KW  - sodium
KW  - sodium blood level
KW  - tumor necrosis factor alpha
KW  - urea
KW  - urea blood level
ER  - 

TY  - JOUR
TI  - Prevalence and length of recovery of pusher syndrome based on cerebral hemispheric lesion side in patients with acute stroke
AU  - Abe, H.
AU  - Kondo, T.
AU  - Oouchida, Y.
AU  - Suzukamo, Y.
AU  - Fujiwara, S.
AU  - Izumi, S.-I.
T2  - Stroke
AB  - Background and Purpose-: The aim of this study was to determine if side of cerebral hemisphere lesion affects the prevalence and time course of pushing behavior (PB) after stroke. Methods-: A total of 1660 patients with acute stroke were investigated. PB was assessed using the standardized Scale for Contraversive Pushing. Risk ratios were used to evaluate the differences in the prevalence of PB between right cerebral hemisphere-damaged (RCD) and left cerebral hemisphere-damaged (LCD) patients. The differences in the time course among 35 (27 RCD and 8 LCD) patients were evaluated by analyzing Scale for Contraversive Pushing scores with the Kaplan-Meier Method using a log-rank test. Results-: PB was observed in 156 (9.4%) patients. The prevalence of PB was significantly higher in RCD (97 of 556 [17.4%]) than in LCD (57 of 599 [9.5%]) patients; risk ratio was 1.83 (95% CI, 1.35-2.49). The log-rank test indicated that RCD patients exhibited a significantly slower recovery than LCD patients (P=0.027). Conclusions-: The number of RCD patients who exhibited PB was higher than that of LCD patients. The duration of recovery from PB was longer in RCD patients than in LCD patients. © 2012 American Heart Association, Inc.
DA  - 2012///
PY  - 2012
DO  - 10.1161/STROKEAHA.111.638379
VL  - 43
IS  - 6
SP  - 1654
EP  - 1656
J2  - Stroke
LA  - English
SN  - 15244628 (ISSN)
UR  - https://www.scopus.com/inward/record.uri?eid=2-s2.0-84861592169&doi=10.1161%2fSTROKEAHA.111.638379&partnerID=40&md5=82d49776cb52bc7d3d3f4b3b58178666
DB  - Scopus
N1  - <p>Export Date: 28 December 2023; Cited By: 64; Correspondence Address: H. Abe; Department of Rehabilitation, Kohnan Hospital, Taihaku-ku, Sendai 982-8523, 4-20-1 Nagamachi-Minami, Japan; email: abe-h@kohnan-sendai.or.jp; CODEN: SJCCA</p>
KW  - article
KW  - male
KW  - female
KW  - human
KW  - prevalence
KW  - prognosis
KW  - rating scale
KW  - stroke
KW  - Cerebellum
KW  - Male
KW  - priority journal
KW  - aged
KW  - Aged
KW  - Female
KW  - Humans
KW  - Middle Aged
KW  - clinical assessment
KW  - major clinical study
KW  - Aged, 80 and over
KW  - Barthel index
KW  - brain damage
KW  - brain disease
KW  - Brunnstrom stage
KW  - contraversive pushing
KW  - Contraversive Pushing score
KW  - convalescence
KW  - hemisphere
KW  - Japan Coma Scale
KW  - Kaplan Meier method
KW  - left cerebral hemisphere damaged
KW  - log rank test
KW  - Nervous System Diseases
KW  - Prevalence
KW  - pusher syndrome
KW  - rehabilitation
KW  - Retrospective Studies
KW  - right cerebral hemisphere damaged
KW  - Stroke
KW  - Stroke Impairment Assessment Set
KW  - Syndrome
KW  - Time Factors
ER  - 

TY  - JOUR
TI  - Heterozygous Missense Pathogenic Variants Within the Second Spectrin Repeat of SPTBN2 Lead to Infantile-Onset Cerebellar Ataxia
AU  - Accogli, A.
AU  - St-Onge, J.
AU  - Addour-Boudrahem, N.
AU  - Lafond-Lapalme, J.
AU  - Laporte, A.D.
AU  - Rouleau, G.A.
AU  - Rivière, J.-B.
AU  - Srour, M.
T2  - Journal of Child Neurology
AB  - The term spinocerebellar ataxia encompasses a heterogeneous group of neurodegenerative disorders due to pathogenic variants in more than 100 genes, underlying 2 major groups of ataxia: autosomal dominant cerebellar ataxias (ADCA, also known as spinocerebellar ataxias [SCAs]) due to heterozygous variants or polyglutamine triplet expansions leading to adult-onset ataxia, and autosomal recessive spinocerebellar ataxias (ARCAs, also known as SCARs) due to biallelic variants, usually resulting in more severe and earlier-onset cerebellar ataxia. Certain ataxia genes, including SPTBN2 which encodes β-III spectrin, are responsible for both SCA and SCAR, depending on whether the pathogenic variant occurs in a monoallelic or biallelic state, respectively. Accordingly, 2 major phenotypes have been linked to SPTBN2: pathogenic heterozygous in-frame deletions and missense variants result in an adult-onset, slowly progressive ADCA (SCA5) through a dominant negative effect, whereas biallelic loss-of-function variants cause SCAR14, an allelic disorder characterized by infantile-onset cerebellar ataxia and cognitive impairment. Of note, 2 heterozygous missense variants (c.1438C>T, p.R480 W; c.1309C>G, p.R437G), both lying in the second spectrin repeat of SPTBN2, have been linked to infantile-onset cerebellar ataxia, similar to SCAR14. Here, we report a novel de novo heterozygous pathogenic missense variant (c.1310G>A) in SPTBN2 in a child with infantile-onset cerebellar ataxia and mild cognitive impairment. This variant affects the same R437 residue of the second spectrin repeat but results in a different amino acid change (p.R437Q). We review previously reported cases and discuss possible pathomechanisms responsible for the early-onset cerebellar phenotype due to disease-causing variants in the second spectrin repeat. © The Author(s) 2019.
DA  - 2020///
PY  - 2020
DO  - 10.1177/0883073819878917
VL  - 35
IS  - 2
SP  - 106
EP  - 110
J2  - J. Child Neurol.
LA  - English
SN  - 08830738 (ISSN)
UR  - https://www.scopus.com/inward/record.uri?eid=2-s2.0-85074346498&doi=10.1177%2f0883073819878917&partnerID=40&md5=627c884e46df8bb89709627d27c9683b
DB  - Scopus
N1  - <p>Export Date: 28 December 2023; Cited By: 11; Correspondence Address: M. Srour; Department of Pediatrics, Division of Pediatric Neurology, McGill University, Montreal, Canada; email: myriam.srour@mcgill.ca; CODEN: JOCNE</p>
KW  - cerebellum
KW  - Article
KW  - clinical article
KW  - cognitive defect
KW  - female
KW  - human
KW  - Brain
KW  - case report
KW  - child
KW  - Child, Preschool
KW  - priority journal
KW  - brain
KW  - Female
KW  - Humans
KW  - Magnetic Resonance Imaging
KW  - nuclear magnetic resonance imaging
KW  - neuroimaging
KW  - genetics
KW  - preschool child
KW  - abstract thinking
KW  - adaptive behavior
KW  - analogical reasoning
KW  - ataxia
KW  - ataxin
KW  - cerebellar ataxia
KW  - Cerebellar Ataxia
KW  - cerebellum atrophy
KW  - childhood disease
KW  - degenerative disease
KW  - developmental delay
KW  - diagnostic imaging
KW  - DNA sequence
KW  - dysarthria
KW  - gene deletion
KW  - gene mutation
KW  - gene sequence
KW  - genomic DNA
KW  - missense mutation
KW  - mitochondrial genome
KW  - Mutation, Missense
KW  - neurologic examination
KW  - next-generation sequencing
KW  - nystagmus
KW  - school child
KW  - spectrin
KW  - Spectrin
KW  - SPTBN2 protein, human
KW  - Wechsler preschool and primary scale of intelligence
KW  - whole exome sequencing
ER  - 

TY  - JOUR
TI  - Mitochondrial reactive oxygen species regulate the strength of inhibitory GABA-mediated synaptic transmission
AU  - Accardi, M.V.
AU  - Daniels, B.A.
AU  - Brown, P.M.G.E.
AU  - Fritschy, J.-M.
AU  - Tyagarajan, S.K.
AU  - Bowie, D.
T2  - Nature Communications
AB  - Neuronal communication imposes a heavy metabolic burden in maintaining ionic gradients essential for action potential firing and synaptic signalling. Although cellular metabolism is known to regulate excitatory neurotransmission, it is still unclear whether the brain's energy supply affects inhibitory signalling. Here we show that mitochondrial-derived reactive oxygen species (mROS) regulate the strength of postsynaptic GABAA receptors at inhibitory synapses of cerebellar stellate cells. Inhibition is strengthened through a mechanism that selectively recruits α3-containing GABA A receptors into synapses with no discernible effect on resident α1-containing receptors. Since mROS promotes the emergence of postsynaptic events with unique kinetic properties, we conclude that newly recruited α3-containing GABAA receptors are activated by neurotransmitter released onto discrete postsynaptic sites. Although traditionally associated with oxidative stress in neurodegenerative disease, our data identify mROS as a putative homeostatic signalling molecule coupling cellular metabolism to the strength of inhibitory transmission. © 2014 Macmillan Publishers Limited. All rights reserved.
DA  - 2014///
PY  - 2014
DO  - 10.1038/ncomms4168
VL  - 5
J2  - Nat. Commun.
LA  - English
SN  - 20411723 (ISSN)
UR  - https://www.scopus.com/inward/record.uri?eid=2-s2.0-84892690009&doi=10.1038%2fncomms4168&partnerID=40&md5=b0c7748633b87d36231dc4bf9d63dd6c
DB  - Scopus
N1  - <p>Export Date: 28 December 2023; Cited By: 58; Correspondence Address: D. Bowie; Department of Pharmacology and Therapeutics, McGill University, Montréal, QC H3B 0B1, Canada; email: derek.bowie@mcgill.ca</p>
KW  - 4 aminobutyric acid
KW  - animal experiment
KW  - animal tissue
KW  - article
KW  - cerebellum
KW  - controlled study
KW  - male
KW  - nonhuman
KW  - female
KW  - human
KW  - animal
KW  - Animals
KW  - Mice
KW  - mouse
KW  - signal transduction
KW  - upregulation
KW  - brain
KW  - metabolism
KW  - animal cell
KW  - oxidative stress
KW  - gene expression
KW  - degenerative disease
KW  - 4 aminobutyric acid A receptor alpha3
KW  - Antimycin A
KW  - antimycin A1
KW  - cell metabolism
KW  - drug effects
KW  - electrophysiology
KW  - embryo
KW  - GABAergic transmission
KW  - gamma-Aminobutyric Acid
KW  - human cell
KW  - hyperpolarization
KW  - inhibitory postsynaptic potential
KW  - knockout mouse
KW  - Mice, Knockout
KW  - Mitochondria
KW  - mitochondrion
KW  - nerve cell excitability
KW  - neurology
KW  - reactive oxygen metabolite
KW  - Reactive Oxygen Species
KW  - signaling
KW  - stellate cell
KW  - synaptic transmission
KW  - Synaptic Transmission
ER  - 

TY  - JOUR
TI  - Phonemic vowel length contrasts in cerebellar disorders
AU  - Ackermann, H.
AU  - Gräber, S.
AU  - Hertrich, I.
AU  - Daum, I.
T2  - Brain and Language
AB  - Apraxia of speech and Broca's aphasia both affect voice onset time (VOT) whereas phonemic vowel length distinctions seem to be preserved. Assuming a close cooperation of anterior perisylvian language zones and the cerebellum with respect to speech timing, a similar profile of segment durations must be expected in ataxic dysarthria. In order to test this hypothesis, patients with cerebellar atrophy or cerebellar ischemia were asked to produce sentence utterances including either one of the German lexial items 'Rate' (/ra:t(h)e/, 'installment'), 'Ratte' (/rat(h)e/, 'rat'), 'Gram' (/gra:m/, 'grief'), 'Gramm' (/gram/, 'gramm'), Taten (/t(h)n/, 'actions'), or 'Daten' (/datn/, 'data'). At the acoustic signal, the duration of the target vowels /a/ and /a:/ as well as the VOT of the word-initial alveolar stops /d/ and /t/ were determined. In addition, a master tape comprising the target words from patients and controls in randomized order was played to three listeners for perceptual evaluation. In accordance with a previous study, first, the cerebellar subjects presented with a reduced categorical separation of the VOT of voiced and unvoiced stop consonants. Second, vowel length distinctions were only compromised in case of the minimal pair 'Gram'/'Gramm.' In contrast to 'Rate'/'Ratte', production of the former lexical items requires coordination of several orofacial structures. Disruption of vowel length contrasts would, thus, depend upon the complexity of the underlying articulatory pattern.
DA  - 1999///
PY  - 1999
DO  - 10.1006/brln.1998.2044
VL  - 67
IS  - 2
SP  - 95
EP  - 109
J2  - Brain Lang.
LA  - English
SN  - 0093934X (ISSN)
UR  - https://www.scopus.com/inward/record.uri?eid=2-s2.0-0345363261&doi=10.1006%2fbrln.1998.2044&partnerID=40&md5=8ed704b78691bda7bc5ecbe63618bb8d
DB  - Scopus
N1  - <p>Export Date: 28 December 2023; Cited By: 34; CODEN: BRLGA</p>
KW  - article
KW  - male
KW  - adult
KW  - cerebellum disease
KW  - clinical article
KW  - female
KW  - human
KW  - Cerebellum
KW  - aged
KW  - cerebellar ataxia
KW  - cerebellum atrophy
KW  - dysarthria
KW  - acoustics
KW  - apraxia
KW  - Apraxia of speech
KW  - Ataxic dysarthria
KW  - nuclear magnetic resonance spectroscopy
KW  - phoneme
KW  - transcranial magnetic stimulation
KW  - VOT
KW  - vowel
KW  - Vowel length
ER  - 

TY  - JOUR
TI  - Implication of Wnt/GSK-3β/β-Catenin Signaling in the Pathogenesis of Mood Disturbances Associated with Hyperthyroidism in Rats: Potential Therapeutic Effect of Naringin
AU  - Abd-Elmawla, M.A.
AU  - Essam, R.M.
AU  - Ahmed, K.A.
AU  - Abdelmonem, M.
T2  - ACS Chemical Neuroscience
AB  - Patients with hyperthyroidism are commonly diagnosed with mood disorders. Naringin, (4′,5,7-trihydrocyflavanone-7-O-rhamnoglucoside), a natural bioflavonoid, has many neurobehavioral activities including anxiolytic and antidepressant properties. The role of Wingless (Wnt) signaling in psychiatric disorders is considered substantial but debatable. Recently, regulation of Wnt signaling by naringin has been reported in different disorders. Therefore, the present study aimed to investigate the possible role of Wnt/GSK-3β/β-catenin signaling in hyperthyroidism-induced mood disturbances and explore the therapeutic effects of naringin. Hyperthyroidism was induced in rats by intraperitoneal injection of 0.3 mg/kg levothyroxine for 2 weeks. Naringin was orally administered to rats with hyperthyroidism at a dose of 50 or 100 mg/kg for 2 weeks. Hyperthyroidism induced mood alterations as revealed by behavioral tests and histopathological changes including marked necrosis and vacuolation of neurons in the hippocampus and cerebellum. Intriguingly, hyperthyroidism activated Wnt/p-GSK-3β/β-catenin/DICER1/miR-124 signaling pathway in the hippocampus along with an elevation in serotonin, dopamine, and noradrenaline contents and a reduction in brain-derived neurotrophic factor (BDNF) content. Additionally, hyperthyroidism induced upregulation of cyclin D-1 expression, malondialdehyde (MDA) elevation, and glutathione (GSH) reduction. Naringin treatment alleviated behavioral and histopathological alterations and reversed hyperthyroidism-induced biochemical changes. In conclusion, this study revealed, for the first time, that hyperthyroidism could affect mental status by stimulating Wnt/p-GSK-3β/β-catenin signaling in the hippocampus. The observed beneficial effects of naringin could be attributed to increasing hippocampal BDNF, controlling the expression of Wnt/p-GSK-3β/β-catenin signaling as well as its antioxidant properties. © 2023 American Chemical Society.
DA  - 2023///
PY  - 2023
DO  - 10.1021/acschemneuro.3c00013
VL  - 14
IS  - 11
SP  - 2035
EP  - 2048
J2  - ACS Chem. Neurosci.
LA  - English
SN  - 19487193 (ISSN)
UR  - https://www.scopus.com/inward/record.uri?eid=2-s2.0-85160845319&doi=10.1021%2facschemneuro.3c00013&partnerID=40&md5=b891255475a35e0093b024be87b8e1cb
DB  - Scopus
N1  - <p>Export Date: 28 December 2023; Cited By: 5; Correspondence Address: M.A. Abd-Elmawla; Department of Biochemistry, Faculty of Pharmacy, Cairo University, Cairo, Kasr El-Aini Street, 11562, Egypt; email: mei.abdelmawla@pharma.cu.edu.eg; CODEN: ACNCD</p>
KW  - animal experiment
KW  - animal tissue
KW  - cerebellum
KW  - controlled study
KW  - dose response
KW  - male
KW  - nonhuman
KW  - rat
KW  - tranquilizing activity
KW  - adult
KW  - Article
KW  - mood disorder
KW  - animal
KW  - Animals
KW  - signal transduction
KW  - upregulation
KW  - metabolism
KW  - disease association
KW  - animal model
KW  - histopathology
KW  - Rats
KW  - gene expression
KW  - protein expression
KW  - Wnt protein
KW  - hippocampus
KW  - antidepressant activity
KW  - antioxidant activity
KW  - aurantiin
KW  - behavior change
KW  - beta catenin
KW  - beta Catenin
KW  - biochemical analysis
KW  - brain derived neurotrophic factor
KW  - brain necrosis
KW  - Brain-Derived Neurotrophic Factor
KW  - cell vacuole
KW  - cyclin D1
KW  - dicer
KW  - DICER1
KW  - dopamine
KW  - drug megadose
KW  - glutathione
KW  - Glycogen Synthase Kinase 3 beta
KW  - glycogen synthase kinase 3beta
KW  - GSK-3β
KW  - hyperthyroidism
KW  - levothyroxine
KW  - low drug dose
KW  - malonaldehyde
KW  - microRNA
KW  - microRNA 124
KW  - MicroRNAs
KW  - miR-124
KW  - MIRN124 microRNA, rat
KW  - mood disturbances
KW  - naringin
KW  - noradrenalin
KW  - pathogenesis
KW  - serotonin
KW  - therapy effect
KW  - thiobarbituric acid reactive substance
KW  - thyrotropin
KW  - thyrotropin blood level
KW  - thyroxine
KW  - thyroxine blood level
KW  - Wnt
KW  - Wnt signaling
KW  - Wnt Signaling Pathway
KW  - β-catenin
ER  - 

TY  - JOUR
TI  - Event-related potentials indicating impaired emotional attention in cerebellar stroke-A case study
AU  - Adamaszek, M.
AU  - Olbrich, S.
AU  - Kirkby, K.C.
AU  - Woldag, H.
AU  - Willert, C.
AU  - Heinrich, A.
T2  - Neuroscience Letters
AB  - The cerebellum has been implicated in affective and attentional processes, but little is known about corresponding neural signatures. We investigated early and late components of event-related potentials (ERPs) to emotionally arousing pictures, with and without competing attentional tasks, in a patient with an ischemic right posterior cerebellar infarction, at two months post infarct and two year follow-up. The early posterior negativity (EPN) response to highly arousing emotional cues in the competing visual attention condition revealed that the augmentation over occipital areas, as typically seen in normals, was absent post-infarct but was restored after two years. The late positive potentials (LPP) response to highly arousing emotional cues showed augmentation over frontal areas post-infarct, and over centro-parietal regions after two years. These ERP findings suggest a specific pattern of disruption of neural function associated with emotional-behavioral disturbances following cerebellar lesions, which can revert to normal with long term recovery. © 2013 Elsevier Ireland Ltd.
DA  - 2013///
PY  - 2013
DO  - 10.1016/j.neulet.2013.04.018
VL  - 548
SP  - 206
EP  - 211
J2  - Neurosci. Lett.
LA  - English
SN  - 18727972 (ISSN)
UR  - https://www.scopus.com/inward/record.uri?eid=2-s2.0-84880131662&doi=10.1016%2fj.neulet.2013.04.018&partnerID=40&md5=722f4789f17a6b875b26c7dee2bd9987
DB  - Scopus
N1  - <p>Export Date: 28 December 2023; Cited By: 19; Correspondence Address: M. Adamaszek; Center for Neurologic Rehabilitation Leipzig, Leipzig University, 04828 Bennewitz, Muldentalweg 1, Germany; email: michael.adamaszek@sachsenklinik.de; CODEN: NELED</p>
KW  - article
KW  - male
KW  - adult
KW  - human
KW  - case report
KW  - Cerebellum
KW  - Male
KW  - priority journal
KW  - Humans
KW  - Middle Aged
KW  - follow up
KW  - neuropsychological test
KW  - brain damage
KW  - Stroke
KW  - Attention
KW  - behavior disorder
KW  - Cerebellar Diseases
KW  - cerebellum infarction
KW  - Cues
KW  - emotion
KW  - emotional disorder
KW  - Emotional disturbances
KW  - Emotions
KW  - ERP
KW  - event related potential
KW  - Evoked Potentials, Visual
KW  - occipital cortex
KW  - Visual attention
KW  - Visual Perception
ER  - 

TY  - JOUR
TI  - Differential activation of the anterior cingulate cortex and caudate nucleus during a gambling simulation in persons with a family history of alcoholism: Studies from the Oklahoma Family Health Patterns Project
AU  - Acheson, A.
AU  - Robinson, J.L.
AU  - Glahn, D.C.
AU  - Lovallo, W.R.
AU  - Fox, P.T.
T2  - Drug and Alcohol Dependence
AB  - Individuals with a family history of alcoholism (FH+) are at enhanced risk of developing an alcohol or other substance use disorder relative to those without this history (FH-). Recent studies comparing FH+ and FH- individuals have revealed differences in cognition, emotion processing, sociability, and decision-making. These differences suggest possible altered brain functioning in FH+ individuals that may play a crucial role in vulnerability to substance use disorders. In the present study, 15 FH+ and 19 FH- individuals performed the Iowa Gambling Task (IGT), a simulated card game requiring integration of payoff-to-penalty ratios, while undergoing functional magnetic resonance imaging. All participants performed the task more conservatively as the session progressed, and the FH groups achieved similar payoffs by the end of the game. Imaging revealed a distributed network of brain regions that was engaged when subjects performed this task, including the right inferior frontal and postcentral gyri, left parahippocampal gyrus, insula and precuneous cortices, left inferior and superior parietal lobules, left lentiform nucleus and bilateral culmen, claustrum, lingual gyri and cerebellar tonsils. Despite a lack of behavioral differences between groups, the FH+ participants showed significantly more activation in the left dorsal anterior cingulate cortex and left caudate nucleus. These findings correspond to models of risk in FH+ persons that postulate biases in brain decision-making systems as underlying elevated risk for alcoholism. © 2008 Elsevier Ireland Ltd. All rights reserved.
DA  - 2009///
PY  - 2009
DO  - 10.1016/j.drugalcdep.2008.08.019
VL  - 100
IS  - 1-2
SP  - 17
EP  - 23
J2  - Drug Alcohol Depend.
LA  - English
SN  - 03768716 (ISSN)
UR  - https://www.scopus.com/inward/record.uri?eid=2-s2.0-57649098165&doi=10.1016%2fj.drugalcdep.2008.08.019&partnerID=40&md5=6a87e47d42f1d4b98f45b7cd80c91036
DB  - Scopus
N1  - <p>Export Date: 28 December 2023; Cited By: 62; Correspondence Address: A. Acheson; University of Texas Health Science Center at San Antonio, Research Imaging Center, San Antonio, TX 78229, 7703 Floyd Curl Drive, United States; email: acheson@uthscsa.edu; CODEN: DADED</p>
KW  - article
KW  - controlled study
KW  - male
KW  - adult
KW  - clinical article
KW  - cognition
KW  - female
KW  - human
KW  - Male
KW  - priority journal
KW  - Brain Mapping
KW  - Cohort Studies
KW  - Female
KW  - Humans
KW  - Young Adult
KW  - brain function
KW  - cingulate gyrus
KW  - task performance
KW  - Cerebral Cortex
KW  - emotion
KW  - alcoholism
KW  - Alcoholism
KW  - Anterior cingulate
KW  - caudate nucleus
KW  - Caudate nucleus
KW  - Caudate Nucleus
KW  - decision making
KW  - Family Health
KW  - family history
KW  - Family history
KW  - functional magnetic resonance imaging
KW  - Gambling
KW  - game
KW  - Gyrus Cinguli
KW  - Health Behavior
KW  - Iowa Gambling Task
KW  - Oklahoma
KW  - Photic Stimulation
KW  - social attitude
KW  - substance abuse
KW  - Vulnerability
ER  - 

TY  - JOUR
TI  - Calcium channelopathies: Voltage-gated calcium channels
AU  - Adams, P.J.
AU  - Snutch, T.P.
T2  - Subcellular Biochemistry
AB  - Since the initial identification of native calcium currents, significant progress has been made towards our understanding of the molecular and cellular contributions of voltage-gated calcium channels in multiple physiological processes. Moreover, we are beginning to comprehend their pathophysiological roles through both naturally occurring channelopathies in humans and mice and through targeted gene deletions. The data illustrate that small perturbations in voltage-gated calcium channel function induced by genetic alterations can affect a wide variety of mammalian developmental, physiological and behavioral functions. At least in those instances wherein the channelopathies can be attributed to gain-of-function mechanisms, the data point towards new therapeutic strategies for developing highly selective calcium channel antagonists. © 2007 Springer.
DA  - 2012///
PY  - 2012
VL  - 45
SP  - 215
EP  - 251
J2  - Sub-Cell. Biochem.
LA  - English
SN  - 03060225 (ISSN)
UR  - https://www.scopus.com/inward/record.uri?eid=2-s2.0-38849139200&partnerID=40&md5=3a609d4d5df2bbf0207d186f5ea2a022
DB  - Scopus
N1  - <p>Export Date: 28 December 2023; Cited By: 50; CODEN: SBCBA</p>
KW  - calcium channel
KW  - human
KW  - animal
KW  - Animals
KW  - Mice
KW  - mouse
KW  - Humans
KW  - genetics
KW  - pathophysiology
KW  - physiology
KW  - review
KW  - cerebellar ataxia
KW  - Cerebellar Ataxia
KW  - amino acid substitution
KW  - Amino Acid Substitution
KW  - autism
KW  - Autism spectrum disorders
KW  - Autistic Disorder
KW  - ɑ 1 subunit
KW  - ɑ 2 δ subunit
KW  - CACNA1A protein, human
KW  - CACNA1F protein, human
KW  - CACNA1H protein, human
KW  - Calcium channel
KW  - calcium channel L type
KW  - calcium channel P type
KW  - calcium channel Q type
KW  - calcium channel T type
KW  - Calcium Channels
KW  - Calcium Channels, L-Type
KW  - Calcium Channels, P-Type
KW  - Calcium Channels, Q-Type
KW  - Calcium Channels, T-Type
KW  - Ducky
KW  - Eaton Lambert syndrome
KW  - Epilepsy, Generalized
KW  - Episodic ataxia type 2
KW  - Familial hemiplegic migraine
KW  - generalized epilepsy
KW  - ɣ subunit
KW  - hypokalemic periodic paralysis
KW  - Hypokalemic periodic paralysis
KW  - Hypokalemic Periodic Paralysis
KW  - Idiopathic generalized epilepsy
KW  - Incomplete X-linked congenital stationary night blindness
KW  - L-type
KW  - Lambert-Eaton myasthenic syndrome
KW  - Lambert-Eaton Myasthenic Syndrome
KW  - Lethargic
KW  - Malignant hyperthermia susceptibility
KW  - migraine with aura
KW  - Migraine with Aura
KW  - P/Q-type
KW  - Spinocerebellar ataxia type 6
KW  - Spinocerebellar Ataxias
KW  - spinocerebellar degeneration
KW  - Stargazin
KW  - T-type
KW  - Timothy syndrome
KW  - unclassified drug
KW  - X-linked cone-rod dystrophy
KW  - β subunit
ER  - 

TY  - JOUR
TI  - Androgen treatment of neonatal rats decreases susceptibility of cerebellar granule neurons to oxidative stress in vitro
AU  - Ahlbom, E.
T2  - European Journal of Neuroscience
AB  - Oxidative stress has been implicated in various neurodegenerative diseases. There is substantial evidence indicating that gonadal hormones can affect neuronal cell survival via both a genomic as well as a non-genomic mode of action. In the present study, the potential protective activity of testosterone on neuronal cells was investigated by using an in vitrolex vivo model. Cerebellar granule cells (CGC) were prepared from 7-day-old rats which had been treated with a single dose of oil or testosterone propionate on postnatal day 3. After 7 days in culture, cells were exposed to oxidative challenges, including hydrogen peroxide and the nitric oxide donor S-nitrosocysteine (SNOC), which can induce CGC death via apoptosis. Colchicine, which causes apoptosis via a different mechanism, was also used. The cells were monitored for apoptotic morphology by propidium iodide and TUNEL staining. Additionally, the presence of chromatin fragmentation was determined. CGC obtained from testosterone-treated rats were found to be more resistant to hydrogen peroxide and nitric oxide toxicity, as shown by a 75 and 45% decrease in apoptotic cells, respectively. In contrast, the susceptibility to colchicine was not modified. As CGC from testosterone-treated pups were selectively protected from oxidative stress, different components of the antioxidant defence systems were analysed. A twofold increase in the activity of catalase and superoxide dismutase was found in the CGC prepared from testosterone-treated rats. These results suggest that in vivo treatment with androgens render CGC less vulnerable to oxidative stress-induced apoptosis by potentiating antioxidant defences.
DA  - 1999///
PY  - 1999
DO  - 10.1046/j.1460-9568.1999.00529.x
VL  - 11
IS  - 4
SP  - 1285
EP  - 1291
J2  - Eur. J. Neurosci.
LA  - English
SN  - 0953816X (ISSN)
UR  - https://www.scopus.com/inward/record.uri?eid=2-s2.0-0033000364&doi=10.1046%2fj.1460-9568.1999.00529.x&partnerID=40&md5=1a3c1a47c11e8ab902aca60643c14ec4
DB  - Scopus
N1  - <p>Export Date: 28 December 2023; Cited By: 69; Correspondence Address: S. Ceccatelli; Institute of Environmental Medicine, Division of Toxicology, Karolinska Institutet, S-171 77 Stockholm, Sweden; email: Sandra.Ceccatelli@imm.ki.se; CODEN: EJONE</p>
KW  - article
KW  - cerebellum
KW  - controlled study
KW  - nonhuman
KW  - rat
KW  - Cerebellum
KW  - priority journal
KW  - Animals
KW  - cell culture
KW  - animal cell
KW  - apoptosis
KW  - Apoptosis
KW  - catalase
KW  - cell structure
KW  - Cells, Cultured
KW  - enzyme activity
KW  - granule cell
KW  - hydrogen peroxide
KW  - Hydrogen Peroxide
KW  - neuroprotection
KW  - oxidative stress
KW  - Oxidative Stress
KW  - Rats
KW  - Testosterone
KW  - androgen
KW  - Animals, Newborn
KW  - Antioxidants
KW  - cell death
KW  - chromatin
KW  - colchicine
KW  - Colchicine
KW  - Cysteine
KW  - Disease Susceptibility
KW  - DNA Fragmentation
KW  - Neurons
KW  - Neuroprotective Agents
KW  - newborn
KW  - nitric oxide
KW  - nitric oxide donor
KW  - Nitroso Compounds
KW  - propidium iodide
KW  - Rats, Sprague-Dawley
KW  - Reactive oxygen species
KW  - s nitrosocysteine
KW  - S-Nitrosothiols
KW  - superoxide dismutase
KW  - testosterone
ER  - 

TY  - JOUR
TI  - A rare cause of seizures, Parkinsonian, And cerebellar signs: Brain calcinosis secondary to thyroidectomy
AU  - Agarwal, R.
AU  - Lahiri, D.
AU  - Biswas, A.
AU  - Mukhopadhyay, J.
AU  - Maity, P.
AU  - Roy, M.K.
T2  - North American Journal of Medical Sciences
AB  - Context: Post-thyroidectomy hypoparathyroidism presenting with Parkinsonian features and seizures with extensive intracranial calcifi cations is uncommon. Acquired intracranial calcifi cation that affects structures other than the basal ganglia is rare.Case Report:We report a case of a 45-year-old woman with a history of total thyroidectomy who presented with Parkinsonian features, cerebellar signs, and seizures. Brain imaging revealed extensive intracranial calcifi cations secondary to long-standing hypoparathyroidism. The patient was treated with intravenous (IV) calcium gluconate therapy and shifted to oral calcium and calcitriol therapy. Her symptoms improved markedly. At four months of follow up, the patient had not suffered another episode of seizure and was being gradually weaned off anti-Parkinsonian therapy.Conclusion: This case describes the rare fi nding of extensive intracranial calcifi cations in a case of iatrogenic hypoparathyroidism secondary to thyroidectomy with its wide array of features and its remarkable response to restoration of calcium levels to normal limits. © 2014, North American Journal of Medical Sciences.All rights reserved.
DA  - 2014///
PY  - 2014
DO  - 10.4103/1947-2714.143287
VL  - 6
IS  - 10
SP  - 540
EP  - 542
J2  - North Am. J. Med. Sci.
LA  - English
SN  - 22501541 (ISSN)
UR  - https://www.scopus.com/inward/record.uri?eid=2-s2.0-85016359356&doi=10.4103%2f1947-2714.143287&partnerID=40&md5=fd19e86249b8276d87e8a1dffd7e8949
DB  - Scopus
N1  - <p>Export Date: 28 December 2023; Cited By: 11</p>
KW  - adult
KW  - Article
KW  - cerebellum disease
KW  - female
KW  - human
KW  - middle aged
KW  - case report
KW  - brain calcification
KW  - calcium
KW  - follow up
KW  - brain disease
KW  - ataxia
KW  - levothyroxine
KW  - anticonvulsant therapy
KW  - calcitriol
KW  - Cerebellar and parkinsonian features after thyroidectomy
KW  - dysdiadochokinesia
KW  - dyssynergia
KW  - electrocardiography
KW  - functional neuroimaging
KW  - gluconate calcium
KW  - hand spasm
KW  - hypocalcemia
KW  - hypoparathyroidism
KW  - Hypoparathyroidism leading to seizures
KW  - muscle spasm
KW  - parathyroid hormone
KW  - Parkinson disease
KW  - Parkinsonism secondary to thyroidectomy
KW  - QT interval
KW  - seizure
KW  - thyroidectomy
KW  - walking difficulty
ER  - 

TY  - JOUR
TI  - Targeted STAT3 disruption in myeloid cells alters immunosuppressor cell abundance in a murine model of spontaneous medulloblastoma
AU  - Abad, C.
AU  - Nobuta, H.
AU  - Li, J.
AU  - Kasai, A.
AU  - Yong, W.H.
AU  - Waschek, J.A.
T2  - Journal of Leukocyte Biology
AB  - Although the immune system may provide early protection against cancer, tumors may exploit the healing arm of the immune system to enhance their growth and metastasis. For example, myeloid derived suppressor cells (MDSCs) are thought to promote tumor growth by several mechanisms, including the suppression of T cell activity. It has been suggested that STAT3 activation in myeloid cells modulates multiple aspects of MDSC physiology, including their expansion and activity. Whereas most animal studies investigating tumor immunology have used tumor implants, we used transgenic mice (Smo*) that spontaneously develop medulloblastoma brain tumors to investigate the temporal accumulation of MDSCs within tumors and how myeloid STAT3 disruption affects MDSC and other immune cell types. We found distinct populations of MDSC in medulloblastoma tumors, with a high prevalence of CD11b+Ly6G+Ly6Clow/- cells, described previously by others as G-MDSCs. These were found early in tumor development, in premalignant lesions located on the surface of the cerebellum of 28-day-old mice. In fully developed tumors, pSTAT3 was found in the majority of these cells. Conditional STAT3 gene disruption in myeloid cells resulted in an enhanced proinflammatory phenotype of macrophages in Smo* mice. Moreover, a significant reduction in the abundance of G-MDSCs and Tregs was observed within tumors along with an increased presence of CD4+ and CD8+ cells. Despite these alterations in immune cells induced by myeloid STAT3 disruption, we found no effect on tumor incidence in Smo* mice with this deletion. © Society for Leukocyte Biology.
DA  - 2014///
PY  - 2014
DO  - 10.1189/jlb.1012531
VL  - 95
IS  - 2
SP  - 357
EP  - 367
J2  - J. Leukocyte Biol.
LA  - English
SN  - 07415400 (ISSN)
UR  - https://www.scopus.com/inward/record.uri?eid=2-s2.0-84897021573&doi=10.1189%2fjlb.1012531&partnerID=40&md5=7b75db444db77a4d8e872d05b2db8a5a
DB  - Scopus
N1  - <p>Export Date: 28 December 2023; Cited By: 46; Correspondence Address: J. A. Waschek; Semel Institute/Dept. of Psychiatry, David Geffen School of Medicine, UCLA, Los Angeles, CA 90095-7332, 635 Charles E. Young Dr., South, NRB 345, United States; email: JWaschek@mednet.ucla.edu; CODEN: JLBIE</p>
KW  - animal experiment
KW  - article
KW  - cerebellum
KW  - controlled study
KW  - male
KW  - nonhuman
KW  - female
KW  - Male
KW  - Medulloblastoma
KW  - priority journal
KW  - animal
KW  - Animals
KW  - Mice
KW  - mouse
KW  - signal transduction
KW  - Signal Transduction
KW  - Female
KW  - metabolism
KW  - animal cell
KW  - animal model
KW  - medulloblastoma
KW  - Disease Models, Animal
KW  - gene deletion
KW  - knockout mouse
KW  - Mice, Knockout
KW  - angiogenesis
KW  - B7 antigen
KW  - bone marrow cell
KW  - C57BL mouse
KW  - CD11b antigen
KW  - CD4+ T lymphocyte
KW  - CD8+ T lymphocyte
KW  - CD86 antigen
KW  - cell population
KW  - disease model
KW  - G protein coupled receptor
KW  - Gene Deletion
KW  - gene disruption
KW  - gene targeting
KW  - Gene Targeting
KW  - Immune Tolerance
KW  - immunocompetent cell
KW  - immunological tolerance
KW  - immunology
KW  - immunosuppression
KW  - Immunosuppression
KW  - immunosuppressive treatment
KW  - inflammation
KW  - Inflammation
KW  - macrophage
KW  - major histocompatibility antigen class 2
KW  - Mice, Inbred C57BL
KW  - murine model
KW  - Myeloid Cells
KW  - myeloid derived suppressor cell
KW  - myeloid-derived suppressor cell
KW  - Myeloid-derived suppressor cell
KW  - neovascularization (pathology)
KW  - Neovascularization, Pathologic
KW  - pathology
KW  - phenotype
KW  - precancer
KW  - protein targeting
KW  - Receptors, G-Protein-Coupled
KW  - regulatory T lymphocyte
KW  - Smo protein, mouse
KW  - STAT3
KW  - STAT3 protein
KW  - Stat3 protein, mouse
KW  - STAT3 Transcription Factor
KW  - suppressor cell
KW  - T-Lymphocytes, Regulatory
KW  - transgenic mouse
KW  - tumor growth
KW  - vascularization
ER  - 

TY  - JOUR
TI  - Preclinical evaluation of [123I]R93274 as a SPECT radiotracer for imaging 5-HT(2A) receptors
AU  - Abi-Dargham, A.
AU  - Zea-Ponce, Y.
AU  - Terriere, D.
AU  - Al-Tikriti, M.
AU  - Baldwin, R.M.
AU  - Hoffer, P.
AU  - Charney, D.
AU  - Leysen, J.E.
AU  - Laruelle, M.
AU  - Mertens, J.
AU  - Innis, R.B.
T2  - European Journal of Pharmacology
AB  - Studies in rodents have suggested that the radioiodinated 5-HT(2A) receptor antagonist [123I]R93274 (123-iodine-N-[(3-p-fluorophenyl-l -propyl)-4-methyl-4-piperidinyl]-4-amino-5-iodo-2-methoxybenzamide) (K(d) = 0.1 nM) might be a promising single photon emission computerized tomography (SPECT) radiotracer to image 5-HT(2A) receptors in the living human brain. In this study, we characterized the brain uptake of [123I]R93274 in baboons. Highest brain uptake was observed in cortical areas, while lower uptake was observed in the striatum and the cerebellum. Injection of pharmacological doses of the 5-HT(2A) receptor antagonist ketanserin resulted in reduction of cortical and striatal radioactivities to the level observed in the cerebellum. Injection of the selective dopamine D, receptor antagonist raclopride did not affect [123I]R93274 brain uptake. Quantification of 5-HT(2A) receptors was achieved by measuring the binding potential of 5-HT,, receptors for [123I]R93274 (the binding potential is the product of the density and affinity of available receptors). Regional binding potential values were derived with a three-compartmental kinetic analysis of the time-activity curves in the brain and plasma. Binding potential values of 93 ± 34 ml/g, 71 ± 35 ml/g and 31 ± 11 ml/g were measured in the occipital, temporal and striatal regions, respectively. Similar values were derived using a noncompartmental graphical analysis. These values were in accordance with the in vitro regional distribution of 5-HT(2A) receptors in primate brain. In conclusion, [123I]R93274 allows visualization and quantification of 5-HT(2A) receptors in the baboon brain with SPECT.
DA  - 1997///
PY  - 1997
DO  - 10.1016/S0014-2999(96)00906-5
VL  - 321
IS  - 3
SP  - 285
EP  - 293
J2  - EUR. J. PHARMACOL.
LA  - English
SN  - 00142999 (ISSN)
UR  - https://www.scopus.com/inward/record.uri?eid=2-s2.0-0030610290&doi=10.1016%2fS0014-2999%2896%2900906-5&partnerID=40&md5=41cbcf505e1c0e5c3c0bf5b6e1f5c148
DB  - Scopus
N1  - <p>Export Date: 28 December 2023; Cited By: 34; CODEN: EJPHA</p>
KW  - animal experiment
KW  - animal tissue
KW  - article
KW  - brain region
KW  - controlled study
KW  - nonhuman
KW  - female
KW  - Brain
KW  - priority journal
KW  - animal
KW  - Animals
KW  - brain
KW  - Female
KW  - metabolism
KW  - unclassified drug
KW  - [123I]R93274
KW  - 5-HT(2A) receptor
KW  - baboon
KW  - benzamide derivative
KW  - Benzamides
KW  - binding affinity
KW  - blood
KW  - diagnostic agent
KW  - Dopamine Antagonists
KW  - dopamine receptor blocking agent
KW  - drug uptake
KW  - intravenous drug administration
KW  - iodine 123
KW  - Iodine Radioisotopes
KW  - isotope labeling
KW  - ketanserin
KW  - Ketanserin
KW  - N ((3 p fluorophenyl 1 propyl) 4 methyl 4 piperidinyl) 4 amino 5 iodo 2 methoxybenzamide
KW  - N-((3-p-fluorophenyl-1-propyl)-4-methyl-4-piperidinyl)-4-amino-5-iodo-2-methoxybenzamide
KW  - papio
KW  - Papio
KW  - piperidine derivative
KW  - Piperidines
KW  - quantitative assay
KW  - r 93274
KW  - raclopride
KW  - Raclopride
KW  - radioactive iodine
KW  - receptor density
KW  - Receptor, Serotonin, 5-HT2A
KW  - Receptors, Serotonin
KW  - salicylamide derivative
KW  - Salicylamides
KW  - scintiscanning
KW  - serotonin 2a receptor
KW  - serotonin 2A receptor
KW  - serotonin antagonist
KW  - Serotonin Antagonists
KW  - serotonin receptor
KW  - single photon emission computer tomography
KW  - SPECT (single photon emission computerized tomography)
KW  - Tomography, Emission-Computed, Single-Photon
KW  - tracer
ER  - 

TY  - JOUR
TI  - Increased intron retention is a post-transcriptional signature associated with progressive aging and Alzheimer’s disease
AU  - Adusumalli, S.
AU  - Ngian, Z.-K.
AU  - Lin, W.-Q.
AU  - Benoukraf, T.
AU  - Ong, C.-T.
T2  - Aging Cell
AB  - Intron retention (IR) by alternative splicing is a conserved regulatory mechanism that can affect gene expression and protein function during adult development and age-onset diseases. However, it remains unclear whether IR undergoes spatial or temporal changes during different stages of aging or neurodegeneration like Alzheimer's disease (AD). By profiling the transcriptome of Drosophila head cells at different ages, we observed a significant increase in IR events for many genes during aging. Differential IR affects distinct biological functions at different ages and occurs at several AD-associated genes in older adults. The increased nucleosome occupancy at the differentially retained introns in young animals suggests that it may regulate the level of IR during aging. Notably, an increase in the number of IR events was also observed in healthy older mouse and human brain tissues, as well as in the cerebellum and frontal cortex from independent AD cohorts. Genes with differential IR shared many common features, including shorter intron length, no perturbation in their mRNA level, and enrichment for biological functions that are associated with mRNA processing and proteostasis. The differentially retained introns identified in AD frontal cortex have higher GC content, with many of their mRNA transcripts showing an altered level of protein expression compared to control samples. Taken together, our results suggest that an increased IR is an conserved signature that is associated with aging. By affecting pathways involved in mRNA and protein homeostasis, changes of IR pattern during aging may regulate the transition from healthy to pathological state in late-onset sporadic AD. © 2019 The Authors. Aging Cell published by the Anatomical Society and John Wiley & Sons Ltd.
DA  - 2019///
PY  - 2019
DO  - 10.1111/acel.12928
VL  - 18
IS  - 3
J2  - Aging Cell
LA  - English
SN  - 14749718 (ISSN)
UR  - https://www.scopus.com/inward/record.uri?eid=2-s2.0-85065878067&doi=10.1111%2facel.12928&partnerID=40&md5=d8658355e860609102e102c92fe28cbc
DB  - Scopus
N1  - <p>Export Date: 28 December 2023; Cited By: 49; Correspondence Address: T. Benoukraf; Cancer Science Institute of Singapore, National University of Singapore, Singapore; email: tbenoukraf@mun.ca; CODEN: ACGEC</p>
KW  - animal tissue
KW  - cerebellum
KW  - nonhuman
KW  - Article
KW  - human
KW  - Brain
KW  - priority journal
KW  - animal
KW  - Animals
KW  - Mice
KW  - mouse
KW  - aged
KW  - aging
KW  - Aging
KW  - brain
KW  - Humans
KW  - neurologic disease
KW  - gene expression
KW  - genetics
KW  - human tissue
KW  - messenger RNA
KW  - degenerative disease
KW  - chromatin
KW  - pathology
KW  - alternative RNA splicing
KW  - Alzheimer disease
KW  - Alzheimer Disease
KW  - Alzheimer’s disease
KW  - amino acid
KW  - brain tissue
KW  - cell plasticity
KW  - Drosophila
KW  - frontal cortex
KW  - genome
KW  - histone
KW  - intron
KW  - intron retention
KW  - Intron retention
KW  - Introns
KW  - nervous system development
KW  - nuclear factor
KW  - protein expression level
KW  - protein homeostasis
KW  - proteome
KW  - proteomics
KW  - regulatory mechanism
KW  - RNA polymerase II
KW  - species comparison
KW  - transcriptome
KW  - Transcriptome
ER  - 

TY  - JOUR
TI  - Ketamine alters neural processing of facial emotion recognition in healthy men: An fMRI study
AU  - Abel, K.M.
AU  - Allin, M.P.G.
AU  - Kucharska-Pietura, K.
AU  - David, A.
AU  - Andrew, C.
AU  - Williams, S.
AU  - Brammer, M.J.
AU  - Phillips, M.L.
T2  - NeuroReport
AB  - Disruption of facial emotion perception occurs in neuropsychiatric disorders where the expression of emotion is dulled or blunted, for example depersonalisation disorder and schizophrenia. It has been suggested that, in the clinical context of emotional blunting, there is a shift in the relative contribution of brain regions subserving cognitive and emotional processing. The non-competitive glutamate receptor antagonist ketamine produces such emotional blunting in healthy subjects. Therefore, we hypothesised that in healthy subjects ketamine would elicit neural responses to emotional stimuli which mimicked those reported in depersonalisation disorder and schizophrenia. Thus, we predicted that ketamine would produce reduced activity in limbic and visual brain regions involved in emotion processing, and increased activity in dorsal regions of the prefrontal cortex and cingulate gyrus, both associated with cognitive processing and, putatively, with emotion regulation. Measuring BOLD signal change in fMRI, we examined the neural correlates of ketamine-induced emotional blunting in eight young right-handed healthy men receiving an infusion of ketamine or saline placebo while viewing alternating 30s blocks of faces displaying fear versus neutral expressions. The normal pattern of neural response occurred in limbic and visual cortex to fearful faces during the placebo infusion. Ketamine abolished this: significant BOLD signal change was demonstrated only in left visual cortex. However, with ketamine, neural responses were demonstrated to neutral expressions in visual cortex, cerebellum and left posterior cingulate gyrus. Emotional blunting may be associated with reduced limbic responses to emotional stimuli and a relative increase in the visual cortical response to neutral stimuli. © 2003 Lippincott Williams & Wilkins.
DA  - 2003///
PY  - 2003
DO  - 10.1097/00001756-200303030-00018
VL  - 14
IS  - 3
SP  - 387
EP  - 391
J2  - NeuroReport
LA  - English
SN  - 09594965 (ISSN)
UR  - https://www.scopus.com/inward/record.uri?eid=2-s2.0-0037416385&doi=10.1097%2f00001756-200303030-00018&partnerID=40&md5=f1e81d2ebcad8ee1a528486c1badc7f2
DB  - Scopus
N1  - <p>Export Date: 28 December 2023; Cited By: 83; CODEN: NERPE</p>
KW  - article
KW  - male
KW  - adult
KW  - clinical article
KW  - human
KW  - priority journal
KW  - nuclear magnetic resonance imaging
KW  - recognition
KW  - task performance
KW  - emotion
KW  - brain blood flow
KW  - depersonalization
KW  - facial expression
KW  - Fear
KW  - fMRI
KW  - ketamine
KW  - Ketamine
KW  - nerve conduction
KW  - social interaction
KW  - stimulus response
KW  - visual cortex
ER  - 

TY  - JOUR
TI  - Complete ocular paresis in a child with posterior fossa syndrome
AU  - Afshar, M.
AU  - Link, M.
AU  - Edwards, M.S.B.
AU  - Fisher, P.G.
AU  - Fredrick, D.
AU  - Monje, M.
T2  - Pediatric Neurosurgery
AB  - Posterior fossa syndrome (PFS), also known as cerebellar affective syndrome, is characterized by emotional lability and decreased speech production following injury or surgery to the cerebellum. Rarely, oculomotor dysfunction has been described in association with PFS. Here, we report a case of complete ocular paresis associated with PFS in an 11-year-old male following medulloblastoma resection. Copyright © 2012 S. Karger AG, Basel.
DA  - 2012///
PY  - 2012
DO  - 10.1159/000339382
VL  - 48
IS  - 1
SP  - 51
EP  - 54
J2  - Pediatr. Neurosurg.
LA  - English
SN  - 10162291 (ISSN)
UR  - https://www.scopus.com/inward/record.uri?eid=2-s2.0-84867741389&doi=10.1159%2f000339382&partnerID=40&md5=ab409224cabbbd5137395a09a151bbf4
DB  - Scopus
N1  - <p>Export Date: 28 December 2023; Cited By: 4; CODEN: PDNEE</p>
KW  - article
KW  - brain stem
KW  - male
KW  - human
KW  - case report
KW  - cerebellum tumor
KW  - child
KW  - Medulloblastoma
KW  - mutism
KW  - priority journal
KW  - nuclear magnetic resonance imaging
KW  - medulloblastoma
KW  - ataxia
KW  - neurologic examination
KW  - school child
KW  - emotional disorder
KW  - accommodation
KW  - brain fourth ventricle
KW  - cancer surgery
KW  - complete ocular paresis
KW  - diplopia
KW  - eye movement
KW  - headache
KW  - internuclear ophthalmoplegia
KW  - mental instability
KW  - muscle hypotonia
KW  - nausea and vomiting
KW  - Ocular paresis
KW  - posterior cranial fossa syndrome
KW  - posterior fossa
KW  - Posterior fossa syndrome
KW  - postoperative period
KW  - preoperative evaluation
KW  - prism
KW  - spectacles
KW  - strabismus surgery
KW  - urine retention
ER  - 

TY  - CONF
TI  - CMAC for driver behavior profiling based on real-time driving data
AU  - Abdul, W.
AU  - Kamaruddin, N.
AU  - Khalid, M.
T2  - 21st International Conference on Computer Applications in Industry and Engineering, CAINE 2008
AB  - There have been numerous studies to understand driver behavior for purpose of safe and comfort in driving. Abnormalities during driving due to stress and other emotional factors could the cause affecting accidents, thus early detection or prediction could help prevent accidents. In this paper we present simple and effective methods for an in-car data acquisition in collecting real time driving data. These data will be used to investigate the effectiveness of driver behavior, focusing on driver's response to the brake and gas pedals. Driver's behaviors were profiled using the cerebellum model articulation controller (CMAC) feature map taking inputs from the brake and gas pedals pressure signals and its derivative. From the CMAC outputs, relevant features were extracted using Mel-Frequency Cepstral Coefficient (MFCC) or the Gaussian Mixture Model (GMM). Experimental results show the potential of using these features for verifying drivers and also its behavior under differing driving conditions.
C3  - Int. Conf. Comput. Appl. Ind. Eng., CAINE
DA  - 2008///
PY  - 2008
SP  - 215
EP  - 220
LA  - English
SN  - 978-160560617-0 (ISBN)
UR  - https://www.scopus.com/inward/record.uri?eid=2-s2.0-84883707435&partnerID=40&md5=e54b08a3826b76cc1eb3132ca7a3c969
DB  - Scopus
N1  - <p>Export Date: 28 December 2023; Cited By: 1; Conference name: 21st International Conference on Computer Applications in Industry and Engineering, CAINE 2008; Conference date: 12 November 2008 through 14 November 2008; Conference code: 99056</p>
KW  - Accidents
KW  - Brake pedal pressure
KW  - Brake pedals
KW  - Brakes
KW  - CMAC
KW  - Computer applications
KW  - Driver verification.
KW  - Gas pedal pressure
KW  - Gas pedals
KW  - GMM
KW  - MFCC
KW  - Speech recognition
ER  - 

TY  - JOUR
TI  - Fatigue in Patients With Head and Neck Cancer Treated With Radiation Therapy: A Prospective Study of Patient-Reported Outcomes and Their Association With Radiation Dose to the Cerebellum
AU  - Abel, E.
AU  - Silander, E.
AU  - Nordström, F.
AU  - Olsson, C.
AU  - Brodin, N.P.
AU  - Nyman, J.
AU  - Björk-Eriksson, T.
AU  - Hammerlid, E.
T2  - Advances in Radiation Oncology
AB  - Purpose: Although fatigue is a known side effect in patients with head and neck cancer (HNC) receiving radiation therapy, knowledge regarding long-term fatigue and dose-response relationships to organs at risk is scarce. The aim of this prospective study was to analyze patient-reported fatigue in patients with HNC receiving radiation therapy and to explore any possible association with organ-at-risk doses. Methods and Materials: Patients with HNC referred for curative radiation therapy were eligible for inclusion in the study. To assess patient-reported fatigue, quality of life questionnaires (European Organization for Research and Treatment of Cancer QLQ-C30 and QLQ-FA12) were distributed before treatment and 1, 3, 6, 12, 24, and 60 months after the start of treatment. Mean dose (Dmean) and near maximum dose (D2%) of the cerebellum and brain stem were evaluated in relation to baseline-adjusted fatigue scores at 3 months. Results: One hundred twenty-six patients treated with intensity modulated radiation therapy between 2008 and 2010 were available for final analysis. Female sex and age <60 years were associated with higher fatigue at baseline, whereas patients also treated with chemotherapy had reduced physical and emotional fatigue at 6 months. Physical fatigue (QLQ-FA12 scale) increased from baseline up to 3 months (29 vs 59; P < .0001) but showed no difference compared with baseline from 1 to 5 years. Emotional fatigue was significantly lower at 5 years compared with baseline (14 vs 28; P < .0001). Patients with cerebellum Dmean > 3.5 Gy had higher mean physical fatigue scores at 3 months (38 vs 27; P = .036). Conclusions: Although there is a significant increase in fatigue scores for patients with HNC up to 1 year after radiation therapy, this study showed a return to baseline levels at 5 years. A possible association was found between physical fatigue and a higher mean dose to the cerebellum. © 2022 The Authors
DA  - 2022///
PY  - 2022
DO  - 10.1016/j.adro.2022.100960
VL  - 7
IS  - 5
J2  - Adv. Radiat. Oncol.
LA  - English
SN  - 24521094 (ISSN)
UR  - https://www.scopus.com/inward/record.uri?eid=2-s2.0-85131077278&doi=10.1016%2fj.adro.2022.100960&partnerID=40&md5=29bb0f005eb48ff4b67427fe6e62a33e
DB  - Scopus
N1  - <p>Export Date: 28 December 2023; Cited By: 5; Correspondence Address: E. Abel; Department of Oncology, Institute of Clinical Sciences, Sahlgrenska Academy, University of Gothenburg, Gothenburg, Sweden; email: edvard.abel@oncology.gu.se</p>
KW  - brain stem
KW  - cerebellum
KW  - controlled study
KW  - male
KW  - adult
KW  - Article
KW  - cohort analysis
KW  - female
KW  - human
KW  - aged
KW  - sex difference
KW  - major clinical study
KW  - cancer surgery
KW  - age
KW  - cancer fatigue
KW  - cancer patient
KW  - cancer radiotherapy
KW  - cancer survivor
KW  - cervical lymph node metastasis
KW  - chemoradiotherapy
KW  - cisplatin
KW  - European Organization for Research and Treatment of Cancer Quality of Life Questionnaire Core 30
KW  - fluorouracil
KW  - head and neck cancer
KW  - hypopharynx cancer
KW  - induction chemotherapy
KW  - intensity modulated radiation therapy
KW  - longitudinal study
KW  - minimal residual disease
KW  - mouth cancer
KW  - nasopharynx cancer
KW  - neck dissection
KW  - organs at risk
KW  - oropharynx cancer
KW  - patient-reported outcome
KW  - prospective study
KW  - quality of life
KW  - radiation dose
KW  - radical resection
KW  - salvage therapy
ER  - 

TY  - JOUR
TI  - Adaptive Proton Therapy for Pediatric Patients: Improving the Quality of the Delivered Plan With On-Treatment MRI
AU  - Acharya, S.
AU  - Wang, C.
AU  - Quesada, S.
AU  - Gargone, M.A.
AU  - Ates, O.
AU  - Uh, J.
AU  - Krasin, M.J.
AU  - Merchant, T.E.
AU  - Hua, C.-H.
T2  - International Journal of Radiation Oncology Biology Physics
AB  - Purpose: Pencil-beam scanning proton therapy is particularly sensitive to anatomic changes, which may affect the delivered dose distribution. This study examined whether offline adaptation using on-treatment magnetic resonance imaging (MRI) scan during proton therapy could improve plan quality for pediatric patients. Methods and Materials: Pediatric patients with at least 1 MRI scan in the treatment position (MRItx) during proton therapy between January 2017 and July 2019 were retrospectively reviewed. Patients underwent MRI and computed tomography simulation. Cases were planned with scenario-based optimization with 3 mm/3% positional/range uncertainty. Patients demonstrating anatomic change on MRItx were recontoured. The original plans were applied to the anatomy-of-the-day for dose recalculation (delivered plans). Plans were subsequently reoptimized offline, using original beam angles and dose-volume constraints (adapted plans). Delivered plans were compared with adapted plans to detect significant changes in plan quality, defined as a ≥5% decrease in the clinical target volume (CTV) receiving 95% of the prescription dose (V95) or a ≥5% increase in the dose-volume parameter used as an organ-at-risk constraint. Results: Seventy-three pediatric patients were eligible, with 303 MRI scans (73 simulation and 230 MRItx scans) available for analysis. The median MRItx scans per patient was 3 (range, 1-7). Twenty patients (27%) showed anatomic change, with 11 (55%) demonstrating a significant change in delivered plan quality. Significant changes were noted on MRItx from week 2 (n = 3) or week 3 (n = 8). Seven of these 11 patients (64%) had a significantly reduced CTV V95 (median decrease, 7.6%; range, 5%-16%). Four (36%) had a significantly increased dose to the brain stem, hippocampus, and/or optic apparatus. Eight had a suprasellar low-grade glioma or head and neck rhabdomyosarcoma. Conclusion: On-treatment MRI was useful in detecting anatomic changes during proton therapy. MRI-based offline adaptation improved plan quality for most patients with anatomic changes. Further studies should determine the clinical value of MRI-based adaptive therapy for pediatric patients. © 2020 Elsevier Inc.
DA  - 2021///
PY  - 2021
DO  - 10.1016/j.ijrobp.2020.08.036
VL  - 109
IS  - 1
SP  - 242
EP  - 251
J2  - Int. J. Radiat. Oncol. Biol. Phys.
LA  - English
SN  - 03603016 (ISSN)
UR  - https://www.scopus.com/inward/record.uri?eid=2-s2.0-85096004711&doi=10.1016%2fj.ijrobp.2020.08.036&partnerID=40&md5=6bfcc7ccdba780e6958b5222fb05ddba
DB  - Scopus
N1  - <p>Export Date: 28 December 2023; Cited By: 12; Correspondence Address: S. Acharya; Department of Radiation Oncology, St. Jude Children's Research Hospital, Memphis, United States; email: sahaja.acharya@stjude.org; CODEN: IOBPD</p>
KW  - controlled study
KW  - male
KW  - adult
KW  - Article
KW  - clinical article
KW  - female
KW  - human
KW  - case report
KW  - cerebellum tumor
KW  - child
KW  - priority journal
KW  - nuclear magnetic resonance imaging
KW  - computer assisted tomography
KW  - follow up
KW  - adolescent
KW  - preschool child
KW  - hippocampus
KW  - school child
KW  - acute toxicity
KW  - adaptive proton therapy
KW  - Adaptive therapy
KW  - antineoplastic agent
KW  - bevacizumab
KW  - cancer adjuvant therapy
KW  - cancer chemotherapy
KW  - clinical outcome
KW  - clinical target volume
KW  - Clinical target volumes
KW  - Computerized tomography
KW  - Dose distributions
KW  - dose volume histogram
KW  - Dose-volume parameters
KW  - ependymoma
KW  - erdafitinib
KW  - family decision making
KW  - glioma
KW  - gross tumor volume
KW  - head and neck tumor
KW  - health care quality
KW  - hyperbaric oxygen therapy
KW  - image quality
KW  - interventional radiology
KW  - Low-grade gliomas
KW  - Magnetic resonance imaging
KW  - Methods and materials
KW  - Off-line adaptation
KW  - oral mucositis
KW  - parameningeal disorder
KW  - pediatric patient
KW  - Pediatric patients
KW  - Pediatrics
KW  - Proton beam therapy
KW  - Proton beams
KW  - proton therapy
KW  - radiation dermatitis
KW  - radiation necrosis
KW  - radiotherapy dosage
KW  - relative biologic effectiveness
KW  - retrospective study
KW  - rhabdomyosarcoma
KW  - soft tissue sarcoma
KW  - steroid
KW  - steroid therapy
KW  - vemurafenib
ER  - 

TY  - JOUR
TI  - Convergence of interoception, emotion, and social cognition: A twofold fMRI meta-analysis and lesion approach
AU  - Adolfi, F.
AU  - Couto, B.
AU  - Richter, F.
AU  - Decety, J.
AU  - Lopez, J.
AU  - Sigman, M.
AU  - Manes, F.
AU  - Ibáñez, A.
T2  - Cortex
AB  - Guided by indirect evidence, recent approaches propose a tripartite crosstalk among interoceptive signaling, emotional regulation, and low-level social cognition. Here we examined the neurocognitive convergence of such domains. First, we performed three meta-analyses of functional magnetic resonance imaging studies to identify which areas are consistently coactivated by these three systems. Multi-level Kernel Density Analysis (MKDA) revealed major overlaps in the right anterior insular and frontotemporal regions (viz., the orbitofrontal and inferior frontal gyri, the amygdala, and mid temporal lobe/subcortical structures). Second, we explored such domains in patients with fronto-insulo-temporal damage. Relative to controls, the patients showed behavioral impairments of interoception, emotional processing, and social cognition, with preservation of other cognitive functions. Convergent results from both studies offer direct support for a model of insular-frontotemporal regions integrating interoception, emotion, and social cognition. © 2016 Elsevier Ltd
DA  - 2017///
PY  - 2017
DO  - 10.1016/j.cortex.2016.12.019
VL  - 88
SP  - 124
EP  - 142
J2  - Cortex
LA  - English
SN  - 00109452 (ISSN)
UR  - https://www.scopus.com/inward/record.uri?eid=2-s2.0-85009183719&doi=10.1016%2fj.cortex.2016.12.019&partnerID=40&md5=18196129d32d939d18ff65da5828d0f8
DB  - Scopus
N1  - <p>Export Date: 28 December 2023; Cited By: 136; CODEN: CRTXA</p>
KW  - cerebellum
KW  - male
KW  - adult
KW  - Article
KW  - brain ischemia
KW  - female
KW  - human
KW  - middle aged
KW  - Brain
KW  - Male
KW  - Adult
KW  - aged
KW  - Aged
KW  - brain
KW  - Female
KW  - Humans
KW  - Magnetic Resonance Imaging
KW  - Middle Aged
KW  - nuclear magnetic resonance imaging
KW  - pathophysiology
KW  - physiology
KW  - cingulate gyrus
KW  - temporal lobe
KW  - Stroke
KW  - diagnostic imaging
KW  - emotion
KW  - Emotions
KW  - caudate nucleus
KW  - functional magnetic resonance imaging
KW  - functional neuroimaging
KW  - amygdala
KW  - anterior insula
KW  - Brain Ischemia
KW  - claustrum
KW  - frontal lobe
KW  - Frontal Lobe
KW  - Frontotemporal networks
KW  - inferior frontal gyrus
KW  - Insula
KW  - interoception
KW  - Interoception
KW  - meta analysis
KW  - Multi-level Kernel Density Analysis
KW  - orbital cortex
KW  - perception
KW  - postcentral gyrus
KW  - social cognition
KW  - Social Perception
KW  - superior temporal gyrus
KW  - thalamus
ER  - 

TY  - JOUR
TI  - Toward a comprehensive assessment of functional outcomes in pediatric patients with brain arteriovenous malformations: The Pediatric Quality of Life Inventory
AU  - Abecassis, I.J.
AU  - Nerva, J.D.
AU  - Barber, J.
AU  - Rockhill, J.
AU  - Ellenbogen, R.G.
AU  - Kim, L.J.
AU  - Sekhar, L.N.
T2  - Journal of Neurosurgery: Pediatrics
AB  - OBJECTIVE: Brain arteriovenous malformations (bAVMs) are rare in pediatric patients but represent the most common cause of hemorrhagic stroke in this population. Pediatric patients demonstrate superior outcomes in comparison with adult patients with similar lesions and presentations. Most studies of clinical outcomes of pediatric bAVMs use the modified Rankin Scale (mRS), despite a lack of validation in pediatric patients. METHODS: The authors interviewed the parents of 26 pediatric patients who underwent multimodality bAVM treatment and administered the Pediatric Quality of Life Inventory (PedsQL) - a well-validated tool for pediatric outcomes that quantifies performance in a physical, emotional, social, and school domains. They also reviewed clinical information from the patients' medical charts. Statistical analysis was performed using a log-transformed t-test, the Mann-Whitney exact test, the Kruskal-Wallis test, and Spearman correlation. In addition, the literature was reviewed for prior reports of clinical outcome of pediatric cases of bAVM. RESULTS: The average PedsQL health-related quality of life score was 71 ± 24, with an average age at diagnosis of 12.5 years and an average follow-up period of 6.8 years. Seventeen patients (65%) presented with hemorrhage and 4 (15%) with seizures. PedsQL scores correlated strongly and at a statistically significant level (p < 0.001) with mRS, Pediatric Overall Performance Category (POPC), Pediatric Cerebral Performance Category (PCPC), and Glasgow Outcome Scale scores. Multivariate modeling validated special education, corrective devices, and cure status as significant predictors of PedsQL scores. Statistically significant risk factors for undergoing placement of a ventriculoperitoneal shunt included lower Glasgow Coma Scale motor scores on admission (p = 0.042), cerebellar location (p = 0.046), and nidus volume (p = 0.017). Neither treatment modality nor location statistically affected clinical outcomes at follow-up. CONCLUSIONS: There have been few studies of long-term clinical outcomes of bAVM in pediatric patients, and previously published studies have used conventional metrics that have been validated in the adult population, such as the mRS. Although these metrics can serve as reasonable surrogates, an accurate understanding of overall health-related quality of life is contingent on utilizing validated toolsets, such as the PedsQL. ©AANS, 2016.
DA  - 2016///
PY  - 2016
DO  - 10.3171/2016.6.PEDS16103
VL  - 18
IS  - 5
SP  - 611
EP  - 622
J2  - J. Neursurg. Pediatr.
LA  - English
SN  - 19330707 (ISSN)
UR  - https://www.scopus.com/inward/record.uri?eid=2-s2.0-85013032121&doi=10.3171%2f2016.6.PEDS16103&partnerID=40&md5=6ef63df0b4899791dc0ab4553b4ad1b9
DB  - Scopus
N1  - <p>Export Date: 28 December 2023; Cited By: 17; Correspondence Address: L.N. Sekhar; Department of Neurological Surgery, University of Washington, Harborview Medical Center, Seattle, 325 9th Ave., Box 359924, 98104, United States; email: lsekhar@u.washington.edu</p>
KW  - brain stem
KW  - cerebellum
KW  - male
KW  - Article
KW  - clinical article
KW  - female
KW  - human
KW  - aphasia
KW  - child
KW  - Child
KW  - Male
KW  - priority journal
KW  - Female
KW  - Humans
KW  - young adult
KW  - Young Adult
KW  - basal ganglion
KW  - follow up
KW  - functional status
KW  - neurologic disease
KW  - adolescent
KW  - Adolescent
KW  - convalescence
KW  - Retrospective Studies
KW  - emotion
KW  - seizure
KW  - headache
KW  - quality of life
KW  - clinical outcome
KW  - retrospective study
KW  - thalamus
KW  - brain arteriovenous malformation
KW  - brain ventricle peritoneum shunt
KW  - Clinical outcomes
KW  - Follow-Up Studies
KW  - Functional status
KW  - Glasgow outcome scale
KW  - Intracranial Arteriovenous Malformations
KW  - medical record review
KW  - Neurological surgery outcomes
KW  - occipital lobe
KW  - parietal lobe
KW  - Pediatric brain arteriovenous malformations
KW  - psychology
KW  - Quality of Life
KW  - questionnaire
KW  - radiosurgery
KW  - Recovery of Function
KW  - risk factor
KW  - social aspect
KW  - special education
KW  - standards
KW  - Surveys and Questionnaires
KW  - treatment outcome
KW  - Treatment Outcome
KW  - Vascular disorders
ER  - 

TY  - JOUR
TI  - Olfactory dysfunction in cerebellar ataxia and multiple system atrophy
AU  - Abele, M.
AU  - Riet, A.
AU  - Hummel, T.
AU  - Klockgether, T.
AU  - Wüllner, U.
T2  - Journal of Neurology
AB  - Background: Olfactory dysfunction has been reported in Parkinson's (PD) and Alzheimer's disease (AD). Objective: We studied olfactory function in eight patients with multiple system atrophy of cerebellar type (MSA-C), eleven patients with sporadic cerebellar ataxia of unknown etiology and thirteen controls matched for age and gender. Subjects received tests for n-butanol odor thresholds, odor identification, and odor discrimination. Results: Olfactory thresholds were abnormally high in 16% of the patients. Odor discrimination and odor identification were impaired in 44% and 74% of the patients, respectively. There was no significant difference in olfactory function between patients with sporadic ataxia of unknown etiology and MSA-C patients. Conclusions: The present data suggest that olfactory dysfunction is common to various neurodegenerative disorders and not specifically restricted to PD or AD. Cerebellar dysfunction affected suprathresh-old olfactory function more severely than odor thresholds. Thus cerebellar lesions may affect the processing of odor-related information to a higher degree than the transport of odorants to the receptor through sniffing.
DA  - 2003///
PY  - 2003
DO  - 10.1007/s00415-003-0248-4
VL  - 250
IS  - 12
SP  - 1453
EP  - 1455
J2  - J. Neurol.
LA  - English
SN  - 03405354 (ISSN)
UR  - https://www.scopus.com/inward/record.uri?eid=2-s2.0-1642553299&doi=10.1007%2fs00415-003-0248-4&partnerID=40&md5=0398c9d420f5653d0b9cd3cc0897aaaa
DB  - Scopus
N1  - <p>Export Date: 28 December 2023; Cited By: 64; Correspondence Address: M. Abele; Dept. of Neurology, University Bonn, 53105 Bonn, Sigmund-Freud-Strasse 25, Germany; email: michael.abele@uni-bonn.de; CODEN: JNRYA</p>
KW  - article
KW  - controlled study
KW  - male
KW  - adult
KW  - clinical article
KW  - female
KW  - human
KW  - Male
KW  - priority journal
KW  - aged
KW  - Female
KW  - Humans
KW  - Middle Aged
KW  - cerebellar ataxia
KW  - Cerebellar Ataxia
KW  - butanol
KW  - chemical cue
KW  - Multiple system atrophy
KW  - Multiple System Atrophy
KW  - odor
KW  - Olfaction Disorders
KW  - olfactory discrimination
KW  - Olfactory dysfunction
KW  - olfactory nerve disease
KW  - Shy Drager syndrome
KW  - smelling
KW  - Sporadic cerebellar ataxia
KW  - statistical significance
ER  - 

TY  - JOUR
TI  - Influence of fastigial nucleus stimulation on heart rate variability of surgically induced myocardial infarction rats: Fastigial nucleus stimulation and autonomous nerve activity
AU  - Abulaiti, A.
AU  - Hu, D.
AU  - Zhu, D.
AU  - Zhang, R.
T2  - Heart and Vessels
AB  - Electrical stimulation of the rostal cerebellar fastigial nucleus (FNS) has been proved to have neuroprotective effects, but it is not known whether FNS also has a cardioprotective effect. One hundred Sprague-Dawley rats were randomly allocated into four groups, including a sham-operation group (Sham group), rats whose coronary arteries were ligated but the FNs were sham stimulated (AMI group), rats in which both coronary arteries were ligated and FNs were stimulated (FNS group), and rats whose fastigial nuclei were lesioned 5 days before ligation, then their coronary arteries were ligated and FNs were stimulated (FNL group). Heart rate variability parameters were monitored 6 h, 24 h, 7 days and 21 days after ligation, and mortality rates, hemodynamic parameters and infarction sizes were compared after 21 days. FNS improved the survival of rats, and this may be due to the increased vagal and decreased sympathetic tone. FN stimulation does not affect infarction size and hemodynamic parameters. FN stimulation may have a protective effect on surgically induced myocardial infarction rats. © 2010 Springer.
DA  - 2011///
PY  - 2011
DO  - 10.1007/s00380-010-0108-y
VL  - 26
IS  - 6
SP  - 654
EP  - 662
J2  - Heart Vessels
LA  - English
SN  - 16152573 (ISSN)
UR  - https://www.scopus.com/inward/record.uri?eid=2-s2.0-82655189965&doi=10.1007%2fs00380-010-0108-y&partnerID=40&md5=cfea60934503ac8908efabc2159d6f74
DB  - Scopus
N1  - <p>Export Date: 28 December 2023; Cited By: 5; Correspondence Address: A. Abulaiti; Cardiovascular Department, Armed Police Hospital of Xinjiang, Urumqi 830091, No. 669 South Nanchang Road, China; email: almjtj@gmail.com; CODEN: HEVEE</p>
KW  - animal experiment
KW  - animal tissue
KW  - article
KW  - controlled study
KW  - nonhuman
KW  - rat
KW  - priority journal
KW  - Animals
KW  - animal model
KW  - Rats
KW  - Disease Models, Animal
KW  - Time Factors
KW  - Rats, Sprague-Dawley
KW  - autonomic nervous system
KW  - Autonomic Nervous System
KW  - brain depth stimulation
KW  - Cerebellar Nuclei
KW  - coronary artery ligation
KW  - Electric Stimulation Therapy
KW  - Electrical stimulation
KW  - fastigial nucleus
KW  - Fastigial nucleus
KW  - Heart
KW  - heart infarction
KW  - heart infarction size
KW  - Heart Rate
KW  - heart rate variability
KW  - Heart rate variability (HRV)
KW  - hemodynamics
KW  - mortality
KW  - Myocardial infarction
KW  - Myocardial Infarction
KW  - Myocardium
KW  - Norepinephrine
KW  - outcome assessment
KW  - survival
ER  - 

TY  - JOUR
TI  - Expression of α-synuclein in different brain parts of adult and aged rats
AU  - Adamczyk, A.
AU  - Solecka, J.
AU  - Strosznajder, J.B.
T2  - Journal of Physiology and Pharmacology
AB  - The synucleins are a family of presynaptic proteins that are abundant in neurons and include α-, β-, and γ-synuclein. α-Synuclein (ASN) is involved in several neurodegenerative age-related disorders but its relevance in physiological aging is unknown. In the present study we investigated the expression of ASN mRNA and protein in the different brain parts of the adult (4-month-old) and aged (24-month-old) rats by using RT-PCR technique and Western blot, respectively. Our results indicated that mRNA expression and immunoreactivity of ASN is similar in brain cortex, hippocampus and striatum but markedly lower in cerebellum comparing to the other brain parts. Aging lowers ASN mRNA expression in striatum and cerebellum by about 40%. The immunoreactivity of ASN in synaptic plasma membranes (SPM) from aged brain cortex, hippocampus and cerebellum is significantly lower comparing to adult by 39%, 24% and 65%, respectively, β synuclein (BSN) was not changed in aged brain comparing to adult. Age-related alteration of ASN may affect the nerve terminals structure and function.
DA  - 2005///
PY  - 2005
VL  - 56
IS  - 1
SP  - 29
EP  - 37
J2  - J. Physiol. Pharmacol.
LA  - English
SN  - 08675910 (ISSN)
UR  - https://www.scopus.com/inward/record.uri?eid=2-s2.0-16444371982&partnerID=40&md5=7d63c003d2a31c69a23c2c63cf8c9cce
DB  - Scopus
N1  - <p>Export Date: 28 December 2023; Cited By: 35; CODEN: JPHPE</p>
KW  - article
KW  - brain cortex
KW  - cerebellum
KW  - corpus striatum
KW  - male
KW  - nonhuman
KW  - rat
KW  - rat strain
KW  - Brain
KW  - Male
KW  - Animals
KW  - Western blotting
KW  - aged
KW  - aging
KW  - Aging
KW  - animal cell
KW  - Rats
KW  - messenger RNA
KW  - protein expression
KW  - hippocampus
KW  - Hippocampus
KW  - Cerebral Cortex
KW  - Rats, Wistar
KW  - alpha synuclein
KW  - alpha-Synuclein
KW  - beta synuclein
KW  - beta-Synuclein
KW  - Corpus Striatum
KW  - gamma synuclein
KW  - gamma-Synuclein
KW  - Gene Expression Regulation
KW  - immunoreactivity
KW  - Immunoreactivity
KW  - MRNA expression
KW  - nerve ending
KW  - Nerve Tissue Proteins
KW  - Presynaptic Terminals
KW  - reverse transcription polymerase chain reaction
KW  - synaptic membrane
KW  - Synucleins
KW  - α-synuclein
ER  - 

TY  - JOUR
TI  - Crossed cerebellar diaschisis in chronic Broca's aphasia
AU  - Abe, K.
AU  - Ukita, H.
AU  - Yorifuji, S.
AU  - Yanagihara, T.
T2  - Neuroradiology
AB  - The cerebellum has anatomical connections to the cerebral cortex, through which it can affect language function. To study these connections, we investigated patients with chronic Broca's aphasia using MRI and single-photon emission computed tomography (SPECT). We selected 15 such patients (9 male, 6 female, aged 17-64 years, mean age 56 years) from 30 chronically aphasic patients. Using the results of SPECT, we divided them into patients with (group 1) and without (group 2) crossed cerebellar diaschisis (CCD). We compared the language function of the two groups. Patients in group showed classical Broca's aphasia, while patients in group 2 showed mainly word-finding difficulty. Patients with CCD hat infarcts involving the lower part of the frontal gyrus but patients without CCD did not, which suggests that this region may have functional and anatomical connections with the cerebellum. Our findings support the notion that the cerebellum contributes to language.
DA  - 1997///
PY  - 1997
DO  - 10.1007/s002340050480
VL  - 39
IS  - 9
SP  - 624
EP  - 626
J2  - NEURORADIOLOGY
LA  - English
SN  - 00283940 (ISSN)
UR  - https://www.scopus.com/inward/record.uri?eid=2-s2.0-0030813086&doi=10.1007%2fs002340050480&partnerID=40&md5=e14cbdf631944b1b3cf120379535e01e
DB  - Scopus
N1  - <p>Export Date: 28 December 2023; Cited By: 22; CODEN: NRDYA</p>
KW  - article
KW  - male
KW  - adult
KW  - cerebellum disease
KW  - clinical article
KW  - female
KW  - human
KW  - Cerebellum
KW  - Male
KW  - priority journal
KW  - Adult
KW  - Aged
KW  - Female
KW  - Humans
KW  - Magnetic Resonance Imaging
KW  - Middle Aged
KW  - nuclear magnetic resonance imaging
KW  - Neuropsychological Tests
KW  - adolescent
KW  - Adolescent
KW  - neuroanatomy
KW  - Cerebral Cortex
KW  - Cerebellar Diseases
KW  - intravenous drug administration
KW  - single photon emission computer tomography
KW  - Tomography, Emission-Computed, Single-Photon
KW  - Brain Ischemia
KW  - Aphasia, Broca
KW  - ataxic aphasia
KW  - Broca's aphasia
KW  - Chronic Disease
KW  - Diaschisis, cerebellar
KW  - Dominance, Cerebral
KW  - Energy Metabolism
KW  - hexamethylpropylene amine oxime technetium tc 99m
KW  - language ability
KW  - Oxygen Consumption
KW  - Regional Blood Flow
KW  - Single photon emission computed tomography
ER  - 

TY  - JOUR
TI  - The neuroanatomy of autism: A voxel-based whole brain analysis of structural scans
AU  - Abell, F.
AU  - Krams, M.
AU  - Ashburner, J.
AU  - Passingham, R.
AU  - Friston, K.
AU  - Frackowiak, R.
AU  - Happé, F.
AU  - Frith, C.
AU  - Frith, U.
T2  - NeuroReport
AB  - Autism is a biological disorder which affects social cognition, and understanding brain abnormalities of the former will elucidate the brain basis of the latter. We report structural MRI data on 15 high-functioning individuals with autistic disorder. A voxel-based whole brain analysis identified grey matter differences in an amygdala centered system relative to 15 age- and IQ-matched controls. Decreases of grey matter were found in anterior parts of this system (right paracingulate sulcus, left inferior frontal gyrus). Increases were found in posterior parts (amygdala/peri- amygdaloid cortex, middle temporal gyrus, inferior temporal gyrus), and in regions of the cerebellum. These structures are implicated in social cognition by animal, imaging and histopathological studies. This study therefore provides converging evidence of the physiological basis of social cognition.
DA  - 1999///
PY  - 1999
DO  - 10.1097/00001756-199906030-00005
VL  - 10
IS  - 8
SP  - 1647
EP  - 1651
J2  - NeuroReport
LA  - English
SN  - 09594965 (ISSN)
UR  - https://www.scopus.com/inward/record.uri?eid=2-s2.0-0033519549&doi=10.1097%2f00001756-199906030-00005&partnerID=40&md5=d3819ada3084818d6e97570a2ec4343a
DB  - Scopus
N1  - <p>Export Date: 28 December 2023; Cited By: 419; CODEN: NERPE</p>
KW  - article
KW  - controlled study
KW  - male
KW  - adult
KW  - clinical article
KW  - cognition
KW  - female
KW  - human
KW  - priority journal
KW  - nuclear magnetic resonance imaging
KW  - amygdaloid nucleus
KW  - cingulate gyrus
KW  - neuroanatomy
KW  - Anterior cingulate
KW  - autism
KW  - social interaction
KW  - Amygdala
KW  - Autism
KW  - neuroradiology
KW  - Social cognition
KW  - Structural MRI
ER  - 

TY  - JOUR
TI  - Consensus Paper: Cerebellum and Emotion
AU  - Adamaszek, M.
AU  - D’Agata, F.
AU  - Ferrucci, R.
AU  - Habas, C.
AU  - Keulen, S.
AU  - Kirkby, K.C.
AU  - Leggio, M.
AU  - Mariën, P.
AU  - Molinari, M.
AU  - Moulton, E.
AU  - Orsi, L.
AU  - Van Overwalle, F.
AU  - Papadelis, C.
AU  - Priori, A.
AU  - Sacchetti, B.
AU  - Schutter, D.J.
AU  - Styliadis, C.
AU  - Verhoeven, J.
T2  - Cerebellum
AB  - Over the past three decades, insights into the role of the cerebellum in emotional processing have substantially increased. Indeed, methodological refinements in cerebellar lesion studies and major technological advancements in the field of neuroscience are in particular responsible to an exponential growth of knowledge on the topic. It is timely to review the available data and to critically evaluate the current status of the role of the cerebellum in emotion and related domains. The main aim of this article is to present an overview of current facts and ongoing debates relating to clinical, neuroimaging, and neurophysiological findings on the role of the cerebellum in key aspects of emotion. Experts in the field of cerebellar research discuss the range of cerebellar contributions to emotion in nine topics. Topics include the role of the cerebellum in perception and recognition, forwarding and encoding of emotional information, and the experience and regulation of emotional states in relation to motor, cognitive, and social behaviors. In addition, perspectives including cerebellar involvement in emotional learning, pain, emotional aspects of speech, and neuropsychiatric aspects of the cerebellum in mood disorders are briefly discussed. Results of this consensus paper illustrate how theory and empirical research have converged to produce a composite picture of brain topography, physiology, and function that establishes the role of the cerebellum in many aspects of emotional processing. © 2016, Springer Science+Business Media New York.
DA  - 2017///
PY  - 2017
DO  - 10.1007/s12311-016-0815-8
VL  - 16
IS  - 2
SP  - 552
EP  - 576
J2  - Cerebellum
LA  - English
SN  - 14734222 (ISSN)
UR  - https://www.scopus.com/inward/record.uri?eid=2-s2.0-84982813089&doi=10.1007%2fs12311-016-0815-8&partnerID=40&md5=a6813472650315b591ddfe18fffe853c
DB  - Scopus
N1  - <p>Export Date: 28 December 2023; Cited By: 330; Correspondence Address: M. Adamaszek; Department of Clinical and Cognitive Neurorehabilitation, Klinik Bavaria Kreischa, Kreischa, An der Wolfsschlucht, 01731, Germany; email: michael.adamaszek@freenet.de; CODEN: CEREC</p>
KW  - cerebellum
KW  - nonhuman
KW  - human
KW  - mood disorder
KW  - Cerebellum
KW  - animal
KW  - Animals
KW  - Humans
KW  - neuroimaging
KW  - physiology
KW  - recognition
KW  - Recognition
KW  - Learning
KW  - nuclear magnetic resonance spectroscopy
KW  - emotion
KW  - Emotions
KW  - event related potential
KW  - perception
KW  - aggression
KW  - anger
KW  - consensus development
KW  - Emotion
KW  - functional connectivity
KW  - language
KW  - locomotion
KW  - Mood
KW  - neurophysiology
KW  - Neurophysiology
KW  - Neurotopography
KW  - nociception
KW  - pain
KW  - Pain
KW  - Perception
KW  - Processing
KW  - resting state network
KW  - Review
KW  - social behavior
KW  - speech
KW  - Speech
ER  - 

TY  - CHAP
TI  - Current and Future Perspectives of the Cerebellum in Affective Neuroscience
AU  - Adamaszek, M.
AU  - Manto, M.
AU  - Schutter, D.J.L.G.
T2  - Adv. Exp. Med. Biol.
AB  - The importance of the cerebellum in basic as well as higher order domains of affect processing in the brain has been vividly elaborated and specified by the contributions collected in this book. Indeed, according to increasingly precise research findings in functional neuroimaging and functional neurophysiology, individually delineable areas of the cerebellum play a role in virtually all process levels of the responsible networks of emotion perception, attribution, and experience via a variety of reciprocal connections to the limbic system and distinct areas of the parietal, temporal, and prefrontal cortex. The works in this book identify alternative perspectives in neuroscience research that offer new directions in future investigations. Important aspects will be to pin down the precise cerebellar processes in multiple sensory integration and allocation in cognitive and affective evaluation, and also cognitive-affective as well as motor behavioral responses. In this context, imaging and electrophysiological techniques will highlight the spatial and temporal, and thus the topographic and topological, specificities of the cerebellar areas to the respective networks. In the final chapter, questions and suggestions for future neuroscientific investigations are identified, from whose developments several fields of neurological and psychological disciplines could benefit in order to open up therapeutic avenues for people with cerebellar disorders. © 2022, The Author(s), under exclusive license to Springer Nature Switzerland AG.
C2  - 35902479
DA  - 2022///
PY  - 2022
VL  - 1378
SP  - 303
EP  - 313
LA  - English
PB  - Springer
SN  - 00652598 (ISSN)
UR  - https://www.scopus.com/inward/record.uri?eid=2-s2.0-85135414566&doi=10.1007%2f978-3-030-99550-8_19&partnerID=40&md5=2e7c92f2abbeb3366af400094fec36f0
DB  - Scopus
N1  - <p>Export Date: 28 December 2023; Cited By: 1; Correspondence Address: M. Adamaszek; Department of Clinical and Cognitive Neurorehabilitation, Klinik Bavaria Kreischa, Kreischa, Germany; email: michael.adamaszek@freenet.de; CODEN: AEMBA</p>
KW  - brain region
KW  - cerebellum
KW  - cerebellum disease
KW  - cognition
KW  - human
KW  - Cerebellum
KW  - Humans
KW  - physiology
KW  - brain function
KW  - prefrontal cortex
KW  - diagnostic imaging
KW  - electrophysiology
KW  - Cerebellar Diseases
KW  - emotion
KW  - Emotions
KW  - event related potential
KW  - functional magnetic resonance imaging
KW  - psychology
KW  - Emotion
KW  - locomotion
KW  - artificial neural network
KW  - associative learning
KW  - Cerebellar-cortico-limbic networks
KW  - cerebellum cortex
KW  - clinical evaluation
KW  - clinical research
KW  - default mode network
KW  - Disorder
KW  - executive network
KW  - frontoparietal network
KW  - limbic system
KW  - neuroscience
KW  - Neurosciences
KW  - parietal cortex
KW  - Prefrontal Cortex
KW  - salience network
KW  - sensory system
KW  - signal processing
KW  - topography
ER  - 

TY  - JOUR
TI  - Cognition in trinucleotide repeat spinocerebellar ataxias: A review
AU  - Agarwal, A.
AU  - Faruq, M.
AU  - Garg, A.
AU  - Srivastava, A.K.
T2  - Annals of Indian Academy of Neurology
AB  - Spinocerebellar ataxias (SCAs) comprise a group of complex and heterogeneous hereditary neurodegenerative disorders characterized by cerebellar ataxia, with ophthalmoplegia, pyramidal and extrapyramidal features, peripheral neuropathy, motor neuron disease, pigmentary retinopathy, epilepsy, and dementia in varying proportions. Cognitive impairment is not frequent in SCAs but is rarely noticed since it gets camouflaged behind the exorbitant ataxic manifestations of the disease. The exact incidence and extent of cognitive impairment in these rare disorders are not known due to the heterogeneity between different SCA types and different modalities of testing employed in different studies. Through our review, we have summarized the cognitive aspects of SCA and can safely conclude that cognitive dysfunction is common in some SCA types when compared to others. Not only is it important to appreciate its presence as a symptom complex in SCA but also is the need to actively search and treat it to improve the patients' quality of life. © 2022 Wolters Kluwer Medknow Publications. All rights reserved.
DA  - 2022///
PY  - 2022
DO  - 10.4103/aian.aian-63-22
VL  - 25
IS  - 4
SP  - 601
EP  - 605
J2  - Ann. Indian Acad. Neurol.
LA  - English
SN  - 09722327 (ISSN)
UR  - https://www.scopus.com/inward/record.uri?eid=2-s2.0-85138707801&doi=10.4103%2faian.aian-63-22&partnerID=40&md5=2567919c1d1f086ae8367b669fbb2683
DB  - Scopus
N1  - <p>Export Date: 28 December 2023; Cited By: 0; Correspondence Address: A.K. Srivastava; GF, CN Center, All India Institute of Medical Sciences (AIIMS), New Delhi, India; email: achalsrivastava@hotmail.com</p>
KW  - attention
KW  - cerebellar cognitive affective syndrome
KW  - cognition
KW  - cognitive defect
KW  - crossed cerebellar diaschisis
KW  - human
KW  - Ataxia
KW  - learning
KW  - neuropsychological test
KW  - brain disease
KW  - spinocerebellar degeneration
KW  - Review
KW  - anatomical concepts
KW  - basal forebrain nuclei cholinergic projections
KW  - delayed recall
KW  - depth perception
KW  - direct cortical involvement
KW  - executive function
KW  - immediate   recall
KW  - intelligence quotient
KW  - language function
KW  - logical thinking function
KW  - mental function
KW  - Mini Mental State Examination
KW  - orientation function
KW  - prefrontal cortico striato thalamo cortical loops
KW  - SCA
KW  - spinocerebellar  ataxia  12
KW  - spinocerebellar  ataxia 1
KW  - spinocerebellar  ataxia 17
KW  - spinocerebellar  ataxia 2
KW  - spinocerebellar  ataxia 3
KW  - spinocerebellar  ataxia 6
KW  - trinucleotide repeat
KW  - verbal memory
KW  - visual attention
KW  - visual memory
KW  - visuospatial memory
ER  - 

TY  - JOUR
TI  - Impairment of emotional facial expression and prosody discrimination due to ischemic cerebellar lesions
AU  - Adamaszek, M.
AU  - D'Agata, F.
AU  - Kirkby, K.C.
AU  - Trenner, M.U.
AU  - Sehm, B.
AU  - Steele, C.J.
AU  - Berneiser, J.
AU  - Strecker, K.
T2  - Cerebellum
AB  - A growing literature points to a specific role of the cerebellum in affect processing. However, understanding of affect processing disturbances following discrete cerebellar lesions is limited. We administered the Tübingen Affect Battery to assess recognition of emotional facial expression and emotional prosody in 15 patients with a cerebellar infarction and 10 age-matched controls. On emotional facial expression tasks, patients compared to controls showed impaired selection and matching of facial affect. On prosody tasks, patients showed marked impairments in naming affect and discriminating incongruencies. These deficits were more pronounced for negative affects. Our results confirm a significant role of the cerebellum in processing emotional recognition, a component of social cognition. © Springer Science+Business Media 2013.
DA  - 2014///
PY  - 2014
DO  - 10.1007/s12311-013-0537-0
VL  - 13
IS  - 3
SP  - 338
EP  - 345
J2  - Cerebellum
LA  - English
SN  - 14734222 (ISSN)
UR  - https://www.scopus.com/inward/record.uri?eid=2-s2.0-84904703471&doi=10.1007%2fs12311-013-0537-0&partnerID=40&md5=cf3ba68b02d0e4b97d6c9eb9e3e7abd3
DB  - Scopus
N1  - <p>Export Date: 28 December 2023; Cited By: 63; Correspondence Address: M. Adamaszek; Center for Neurologic Rehabilitation Leipzig, University of Leipzig, Bennewitz, 04828 Leipzig, Muldentalweg 1, Germany; email: michael.adamaszek@freenet.de; CODEN: CEREC</p>
KW  - article
KW  - cerebellum
KW  - controlled study
KW  - male
KW  - adult
KW  - brain ischemia
KW  - clinical article
KW  - female
KW  - human
KW  - middle aged
KW  - Cerebellum
KW  - Male
KW  - priority journal
KW  - Adult
KW  - aged
KW  - Aged
KW  - Female
KW  - Humans
KW  - Middle Aged
KW  - neuropsychological test
KW  - Neuropsychological Tests
KW  - pathophysiology
KW  - physiology
KW  - recognition
KW  - task performance
KW  - ataxia
KW  - dysarthria
KW  - cerebellum infarction
KW  - emotion
KW  - Emotions
KW  - facial expression
KW  - Brain Ischemia
KW  - social cognition
KW  - Social cognition
KW  - speech
KW  - affect
KW  - cerebellum injury
KW  - emotional facial expression
KW  - emotional prosody
KW  - Emotional recognition
KW  - emotionality
KW  - Facial expression
KW  - Facial Expression
KW  - gesture
KW  - image processing
KW  - Image Processing, Computer-Assisted
KW  - information processing
KW  - named inventories, questionnaires and rating scales
KW  - pattern recognition
KW  - Pattern Recognition, Visual
KW  - perceptive discrimination
KW  - Prosody
KW  - Recognition (Psychology)
KW  - Tubingen Affect Battery
KW  - very elderly
ER  - 

TY  - JOUR
TI  - Pipeline Embolization Device for Recurrent Cerebral Aneurysms after Microsurgical Clipping
AU  - Adeeb, N.
AU  - Griessenauer, C.J.
AU  - Moore, J.
AU  - Stapleton, C.J.
AU  - Patel, A.B.
AU  - Gupta, R.
AU  - Patel, A.S.
AU  - Thomas, A.J.
AU  - Ogilvy, C.S.
T2  - World Neurosurgery
AB  - Background Microsurgical clipping is regarded as the most durable treatment for cerebral aneurysms. Aneurysm recurrence after clipping is uncommon and is associated with an increased risk of rupture. Reoperation for recurrent cerebral aneurysms is particularly challenging because of adhesions and scaring, and it carries a higher rate of morbidity and mortality. Pipeline embolization as a treatment option for recurrent aneurysms has rarely been reported. Methods A retrospective analysis of patients who underwent Pipeline Embolization Device (PED) placement for recurrent aneurysms after clipping at two major academic institutions in the United States was performed. Results Seven patients were identified. The median time between initial clipping and diagnosis of recurrence was 13 years (range, 5–20 years). No morbidity or mortality was associated with PED placement. Complete occlusion was achieved in all patients with imaging follow-up. A history of prior clipping did not affect PED placement or outcome. Conclusions PED for recurrent aneurysms after clipping may be a feasible alternative to reoperation. In our experience, treatment with PED for these aneurysms is safe and efficacious. © 2016 Elsevier Inc.
DA  - 2016///
PY  - 2016
DO  - 10.1016/j.wneu.2016.06.065
VL  - 93
SP  - 341
EP  - 345
J2  - World Neurosurg.
LA  - English
SN  - 18788750 (ISSN)
UR  - https://www.scopus.com/inward/record.uri?eid=2-s2.0-84978197320&doi=10.1016%2fj.wneu.2016.06.065&partnerID=40&md5=83951d851e3139eb3d64ac4bf00c3a78
DB  - Scopus
N1  - <p>Export Date: 28 December 2023; Cited By: 22; Correspondence Address: C.S. Ogilvy; United States; email: cogilvy@bidmc.harvard.edu</p>
KW  - male
KW  - adult
KW  - Article
KW  - clinical article
KW  - female
KW  - human
KW  - middle aged
KW  - case report
KW  - Male
KW  - Adult
KW  - aged
KW  - Aged
KW  - Female
KW  - Humans
KW  - Middle Aged
KW  - subarachnoid hemorrhage
KW  - follow up
KW  - neuroimaging
KW  - salvage therapy
KW  - retrospective study
KW  - treatment outcome
KW  - Treatment Outcome
KW  - mortality
KW  - acetylsalicylic acid
KW  - aneurysm clip
KW  - anterior cerebral artery
KW  - anticoagulant therapy
KW  - artificial embolization
KW  - brain artery aneurysm
KW  - cerebral revascularization
KW  - clinical trial
KW  - Clipping
KW  - clopidogrel
KW  - coil embolization
KW  - Combined Modality Therapy
KW  - craniotomy
KW  - devices
KW  - digital subtraction angiography
KW  - Embolization, Therapeutic
KW  - equipment design
KW  - Equipment Design
KW  - Flow diversion
KW  - heparin
KW  - intracranial aneurysm
KW  - Intracranial Aneurysm
KW  - loading drug dose
KW  - microsurgery
KW  - Microsurgery
KW  - middle cerebral artery
KW  - morbidity
KW  - multicenter study
KW  - multimodality cancer therapy
KW  - PED
KW  - Pipeline
KW  - pipeline embolization device
KW  - posterior inferior cerebellar artery
KW  - procedures
KW  - Rankin scale
KW  - Recurrence
KW  - recurrent disease
KW  - Salvage
KW  - Salvage Therapy
KW  - stent
KW  - Stents
KW  - Surgical
KW  - Treatment
KW  - United States
ER  - 

TY  - CHAP
TI  - Remote cerebellar hemorrhages
AU  - Abello, A.L.
AU  - Álamos, F.
T2  - Crit. Find. in Neuroradiol.
AB  - Remote cerebellar hemorrhage is a rare complication of a variety of neurosurgical procedures, mainly supratentorial craniotomies, which occur frequently distant to the site of surgery. The precise mechanisms by which remote cerebellar hemorrhage occurs are unknown; however, two facts are known: it is of venous origin and is the result of intra- and postoperative loss of cerebrospinal fluid. Non- enhanced CT is the modality of choice and shows superficial linear hyperdense bleeds in the superior surface of the cerebellar hemispheres. Although MRI is more sensitive than CT in detection of small hemorrhages, this does not affect treatment, and therefore, MRI is not the first modality of choice to image patients in which this condition is suspected. © Springer International Publishing Switzerland 2016. All rights reserved.
DA  - 2016///
PY  - 2016
SP  - 81
EP  - 84
LA  - English
PB  - Springer International Publishing
SN  - 978-331927987-9 (ISBN); 978-331927985-5 (ISBN)
UR  - https://www.scopus.com/inward/record.uri?eid=2-s2.0-85030621595&doi=10.1007%2f978-3-319-27987-9_8&partnerID=40&md5=c81abc74ad0f7e9199485c7b6da44002
DB  - Scopus
N1  - <p>Export Date: 28 December 2023; Cited By: 0; Correspondence Address: A.L. Abello; Department of Radiology, University of North Carolina, Chapel Hill, United States; email: anaabellop@hotmail.com</p>
ER  - 

TY  - JOUR
TI  - Effect of nifedipine on alprazolam-induced anxiolysis and brain GABA level changes in albino rats
AU  - Aburawi, S.M.
AU  - Ahmed, S.S.
AU  - Amara, I.E.
AU  - Altubuly, R.A.
T2  - Neurosciences
AB  - Objectives: The present study investigates the effects of alprazolam (ALP) and nifedipine alone or in combination on behavior and on γ-aminobutyric acid (GABA) levels, in discrete brain regions of albino rats. Methods: The anxiolytic effect was studied using a plus maze model and brain levels of GABA were measured using high performance liquid chromatography. Four acute treatment groups of rats were used. In the first they were treated with 1% Tween 80 (1ml/kg), in the second with nifedipine (10mg/kg), in the third with ALP (2mg/kg) and in the fourth with ALP in addition to nifedipine in the respective doses. The work was carried out at the Faculty of Pharmacy of Al-Fateh University, Tripoli, Libya in the first half of 2002. Results: The results indicate that the anxiolytic effect of ALP was not modified by nifedipine. Nifedipine by itself significantly decreased the motor activity (decrease in total lines crossed), this effect was apparently antagonized by ALP. Alprazolam administration produced an increase of GABA levels in cerebellum and striatum and a decrease in the brain stem. Nifedipine per-se had no effect on GABA levels in the brain stem but it partially antagonized ALP-induced inhibitory effect on GABA in this region. Alprazolam significantly increased GABA levels in the striatum, while nifedipine alone had no effect on neurotransmitter levels and did not modify the ALP effect in this brain region. Alprazolam or nifedipine had no significant effect on GABA levels in midbrain, cerebral cortex and whole brain. There were no significant changes in GABA levels in midbrain and whole brain with drug combination. However, the combination decreased GABA levels significantly in the cerebral cortex. Conclusion: It may be concluded that, the anxiolytic effect of ALP possibly occurs through changes in brain GABA levels (an increase in cerebellum and striatum with a decrease in brain stem). The effect was not modified by nifedipine which per se had no affect on GABA levels in any brain area. The significant decrease in GABA levels in cerebral cortex by ALP-nifedipine combination may be due to the mutual closure of calcium channel (mentioned in literature) resulting in inhibition of the EAA-ergic input to GABA-ergic neuron.
DA  - 2003///
PY  - 2003
VL  - 8
IS  - 2
SP  - 96
EP  - 103
J2  - Neurosciences
LA  - English
SN  - 13196138 (ISSN)
UR  - https://www.scopus.com/inward/record.uri?eid=2-s2.0-0038030615&partnerID=40&md5=a708cb2379eb84c298d96d2a1a85f719
DB  - Scopus
N1  - <p>Export Date: 28 December 2023; Cited By: 0; Correspondence Address: S.M. Aburawi; Department of Pharmacology, Faculty of Pharmacy, Al-Fateh University, Tripoli, PO Box 84593, Libyan Arab Jamahiriya; email: aburawi_s@yahoo.com; CODEN: NRSAB</p>
KW  - 4 aminobutyric acid
KW  - 4 aminobutyric acid brain level
KW  - 4 aminobutyric acid receptor
KW  - alprazolam
KW  - animal behavior
KW  - animal experiment
KW  - animal tissue
KW  - article
KW  - brain cortex
KW  - brain nerve cell
KW  - brain region
KW  - brain stem
KW  - calcium channel
KW  - cerebellum
KW  - controlled study
KW  - corpus striatum
KW  - dose response
KW  - drug antagonism
KW  - drug effect
KW  - drug mechanism
KW  - high performance liquid chromatography
KW  - male
KW  - maze test
KW  - motor activity
KW  - neurotransmitter
KW  - neurotransmitter release
KW  - nifedipine
KW  - nonhuman
KW  - polysorbate 80
KW  - rat
KW  - rat strain
KW  - tranquilizing activity
ER  - 

TY  - JOUR
TI  - The relationship between ruptured aneurysm location, subarachnoid hemorrhage clot thickness, and incidence of radiographic or symptomatic vasospasm in patients enrolled in a prospective randomized controlled trial: Clinical article
AU  - Abla, A.A.
AU  - Wilson, D.A.
AU  - Williamson, R.W.
AU  - Nakaji, P.
AU  - Mcdougall, C.G.
AU  - Zabramski, J.M.
AU  - Albuquerque, F.C.
AU  - Spetzler, R.F.
T2  - Journal of Neurosurgery
AB  - Object. Cerebral vasospasm following subarachnoid hemorrhage (SAH) causes significant morbidity in a delayed fashion. The authors recently published a new scale that grades the maximum thickness of SAH on axial CT and is predictive of vasospasm incidence. In this study, the authors further investigate whether different aneurysm locations result in different SAH clot burdens and whether any concurrent differences in ruptured aneurysm location and maximum SAH clot burden affect vasospasm incidence. Methods. Two hundred fifty patients who were part of a prospective randomized controlled trial were reviewed. Most outcome and demographic variables were included as part of the prospective randomized controlled trial. Additional variables were also collected at a later time, including vasospasm data and maximum clot thickness. Results. Aneurysms were categorized into 1 of 6 groups: intradural internal carotid artery aneurysms, vertebral artery (VA) aneurysms (including the posterior inferior cerebellar artery), basilar trunk or basilar apex aneurysms, middle cerebral artery aneurysms, pericallosal aneurysms, and anterior communicating artery aneurysms. Twenty-nine patients with nonaneurysmal SAH were excluded. Patients with pericallosal aneurysms had the least average maximum clot burden (5.3 mm), compared with 6.4 mm for the group overall, but had the highest rate of symptomatic vasospasm (56% vs 22% overall, OR 4.9, RR 2.7, p = 0.026). Symptomatic vasospasm occurrence was tallied in patients with clinical deterioration attributable to delayed cerebral ischemia. There were no significant differences in maximum clot thickness between aneurysm sites. Middle cerebral artery aneurysms resulted in the thickest mean maximum clot (7.1 mm) but rates of symptomatic and radiographic vasospasm in this group were statistically no different compared with the overall group. Vertebral artery aneurysms had the worst 1-year modified Rankin scale (mRS) scores (3.0 vs 1.9 overall, respectively; p = 0.0249). A 1-year mRS score of 0-2 (good outcome) was found in 72% of patients overall, but in only 50% of those with pericallosal and VA aneurysms, and in 56% of those with basilar artery aneurysms (p = 0.0044). Patients with stroke from vasospasm had higher mean clot thickness (9.71 vs 6.15 mm, p = 0.004). Conclusions. The location of a ruptured aneurysm minimally affects the maximum thickness of the SAH clot but is predictive of symptomatic vasospasm or clinical deterioration from delayed cerebral ischemia in pericallosal aneurysms. The worst 1-year mRS outcomes in this cohort of patients were noted in those with posterior circulation aneurysms or pericallosal artery aneurysms. Patients experiencing stroke had higher mean clot burden. ©AANS, 2014.
DA  - 2014///
PY  - 2014
DO  - 10.3171/2013.10.JNS13419
VL  - 120
IS  - 2
SP  - 391
EP  - 397
J2  - J. Neurosurg.
LA  - English
SN  - 19330693 (ISSN)
UR  - https://www.scopus.com/inward/record.uri?eid=2-s2.0-84893216524&doi=10.3171%2f2013.10.JNS13419&partnerID=40&md5=702019ced1b91634006ed95e58633eaf
DB  - Scopus
N1  - <p>Export Date: 28 December 2023; Cited By: 56; Correspondence Address: R.F. Spetzler; Division of Neurological Surgery, Barrow Neurological Institute, St. Joseph's Hospital and Medical Center, Phoenix, AZ, United States; email: neuropub@dignityhealth.org; CODEN: JONSA</p>
KW  - article
KW  - controlled study
KW  - male
KW  - adult
KW  - brain ischemia
KW  - cerebrovascular accident
KW  - female
KW  - human
KW  - middle aged
KW  - Male
KW  - priority journal
KW  - Adult
KW  - Aged
KW  - Female
KW  - Humans
KW  - Middle Aged
KW  - computer assisted tomography
KW  - subarachnoid hemorrhage
KW  - Subarachnoid Hemorrhage
KW  - follow up
KW  - major clinical study
KW  - retrospective study
KW  - Glasgow outcome scale
KW  - Treatment Outcome
KW  - Vascular disorders
KW  - outcome assessment
KW  - coil embolization
KW  - middle cerebral artery
KW  - Rankin scale
KW  - Aneurysm
KW  - Aneurysm, Ruptured
KW  - anterior communicating artery aneurysm
KW  - basilar artery
KW  - basilar trunk aneurysm
KW  - blood clot
KW  - Blood Coagulation
KW  - BNI scale
KW  - brain vasospasm
KW  - computed tomographic angiography
KW  - Data Interpretation, Statistical
KW  - disease course
KW  - Hemorrhage
KW  - incidence
KW  - internal carotid artery aneurysm
KW  - Location
KW  - middle cerebral artery aneurysm
KW  - Neurologic Examination
KW  - pericallosal aneurysm
KW  - Prospective Studies
KW  - randomized controlled trial (topic)
KW  - Subarachnoid hemorrhage
KW  - subarachnoid hemorrhage clot thickness
KW  - thickness
KW  - Thickness
KW  - Vasospasm
KW  - Vasospasm, Intracranial
KW  - vertebral artery
KW  - vertebral artery aneurysm
ER  - 

TY  - CHAP
TI  - Prognosis of Neuro-Behçet's syndrome
AU  - Acar-Özen, N.P.
AU  - Tuncer, A.
T2  - Neuro-Behçet's dis.: Pathogenesis, Clinical Aspects, treat.
AB  - Behçet's syndrome is a multisystemic and inflammatory vasculitis. Major causes of mortality have been reported as large vessel disease and major organ involvement like parenchymal central nervous system (CNS) disease. Central nervous system (CNS) disease can occur in 5-25% of the patients with Behçet's syndrome. CNS disease can be either parenchymal or nonparenchymal. Parenchymal neuro-Behçet's syndrome (NBS) has been described with a poorer prognosis. Among patients with parenchymal NBS, initial presentation with headache and normal neurological examination, disease course with a single episode, and continuous treatment are associated with a relatively better prognosis. Presentation with brain stem, cerebellar, or spinal cord symptoms, frequent relapses, early neurological involvement, early disease progression, high cerebrospinal fluid (CSF) pleocytosis, disability and dependent status at initial presentation, a primary or secondary progressive course, relapse during steroid dose tapering, fever, meningeal signs, bladder involvement, and incomplete recovery are included in poorer prognostic factors. Furthermore, HLA-B51 positivity increases the odds of relapse. Although Behçet's syndrome has a male predominance, most of the studies suggest that male gender does not affect the disease course and prognosis. Nonparenchymal NBS, especially cerebral venous thrombosis (CVT) cases, tends to have a better prognosis than parenchymal NBS. Poor prognostic factors of CVT in NBS are the presence of coma and intracerebral hemorrhage at presentation. © Springer Nature Switzerland AG 2021. All rights reserved.
DA  - 2021///
PY  - 2021
SP  - 151
EP  - 162
LA  - English
PB  - Springer International Publishing
SN  - 978-303055273-2 (ISBN); 978-303055272-5 (ISBN)
UR  - https://www.scopus.com/inward/record.uri?eid=2-s2.0-85102711951&doi=10.1007%2f978-3-030-55273-2_13&partnerID=40&md5=07298d12f408a9176f0b53ba4e3890e4
DB  - Scopus
N1  - <p>Export Date: 28 December 2023; Cited By: 3; Correspondence Address: A. Tuncer; Hacettepe University, Faculty of Medicine, Department of Neurology, Ankara, Turkey; email: akurne@hacettepe.edu.tr</p>
KW  - Behçet's syndrome
KW  - Morbidity
KW  - Mortality
KW  - Neuro-Behçet's syndrome
KW  - Prognosis
ER  - 

TY  - JOUR
TI  - Nurr1 Is Not an Essential Regulator of BDNF in Mouse Cortical Neurons
AU  - Abdollahi, M.
AU  - Fahnestock, M.
T2  - International Journal of Molecular Sciences
AB  - Nurr1 and brain-derived neurotrophic factor (BDNF) play major roles in cognition. Nurr1 regulates BDNF in midbrain dopaminergic neurons and cerebellar granule cells. Nurr1 and BDNF are also highly expressed in the cerebral cortex, a brain area important in cognition. Due to Nurr1 and BDNF tissue specificity, the regulatory effect of Nurr1 on BDNF in different brain areas cannot be generalized. The relationship between Nurr1 and BDNF in the cortex has not been investigated previously. Therefore, we examined Nurr1-mediated BDNF regulation in cortical neurons in activitydependent and activity-independent states. Mouse primary cortical neurons were treated with the Nurr1 agonist, amodiaquine (AQ). Membrane depolarization was induced by KCl or veratridine and reversed by nimodipine. AQ and membrane depolarization significantly increased Nurr1 (p < 0.001) and BDNF (pAQ < 0.001, pKCl < 0.01) as assessed by real-time qRT-PCR. However, Nurr1 knockdown did not affect BDNF gene expression in resting or depolarized neurons. Accordingly, the positive correlation between Nurr1 and BDNF expression in AQ and membrane depolarization experiments does not imply co-regulation because Nurr1 knockdown did not affect BDNF gene expression in resting or depolarized cortical neurons. Therefore, in contrast to midbrain dopaminergic neurons and cerebellar granule cells, Nurr1 does not regulate BDNF in cortical neurons. © 2022 by the authors. Licensee MDPI, Basel, Switzerland.
DA  - 2022///
PY  - 2022
DO  - 10.3390/ijms23126853
VL  - 23
IS  - 12
J2  - Int. J. Mol. Sci.
LA  - English
SN  - 16616596 (ISSN)
UR  - https://www.scopus.com/inward/record.uri?eid=2-s2.0-85132137672&doi=10.3390%2fijms23126853&partnerID=40&md5=d023a280ce34c644fcd955b092aed84c
DB  - Scopus
N1  - <p>Export Date: 28 December 2023; Cited By: 5; Correspondence Address: M. Fahnestock; Department of Psychiatry and Behavioral Neurosciences, McMaster University, Hamilton, 1280 Main Street West, L8S 4K1, Canada; email: fahnest@mcmaster.ca</p>
KW  - cerebellum
KW  - controlled study
KW  - nonhuman
KW  - Article
KW  - cognition
KW  - Brain
KW  - animal
KW  - Animals
KW  - Mice
KW  - mouse
KW  - nerve cell
KW  - real time polymerase chain reaction
KW  - brain
KW  - metabolism
KW  - mesencephalon
KW  - Mesencephalon
KW  - animal cell
KW  - granule cell
KW  - gene expression
KW  - genetics
KW  - messenger RNA
KW  - protein expression
KW  - brain derived neurotrophic factor
KW  - Brain-Derived Neurotrophic Factor
KW  - Neurons
KW  - regulatory mechanism
KW  - amodiaquine
KW  - BDNF
KW  - brain cell
KW  - brain cell culture
KW  - dopaminergic nerve cell
KW  - gene knockdown
KW  - membrane depolarization
KW  - mRNA expression level
KW  - nimodipine
KW  - NR4A2/Nurr1
KW  - nuclear receptor related factor 1
KW  - Nuclear Receptor Subfamily 4, Group A, Member 2
KW  - Nurr1 siRNA
KW  - potassium chloride
KW  - small interfering RNA
KW  - tissue specificity
KW  - veratridine
ER  - 

TY  - JOUR
TI  - Cerebellar cognitive affective syndrome after acute cerebellar stroke
AU  - Abderrakib, A.
AU  - Ligot, N.
AU  - Naeije, G.
T2  - Frontiers in Neurology
AB  - Introduction: The cerebellum modulates both motor and cognitive behaviors, and a cerebellar cognitive affective syndrome (CCAS) was described after a cerebellar stroke in 1998. Yet, a CCAS is seldom sought for, due to a lack of practical screening scales. Therefore, we aimed at assessing both the prevalence of CCAS after cerebellar acute vascular lesion and the yield of the CCAS-Scale (CCAS-S) in an acute stroke setting. Materials and methods: All patients admitted between January 2020 and January 2022 with acute onset of a cerebellar ischemic or haemorrhagic first stroke at the CUB-Hôpital Erasme and who could be evaluated by the CCAS-S within a week of symptom onset were included. Results: Cerebellar acute vascular lesion occurred in 25/1,580 patients. All patients could complete the CCAS-S. A definite CCAS was evidenced in 21/25 patients. Patients failed 5.2 ± 2.12 items out of 8 and had a mean raw score of 68.2 ± 21.3 (normal values 82–120). Most failed items of the CCAS-S were related to verbal fluency, attention, and working memory. Conclusion: A definite CCAS is present in almost all patients with acute cerebellar vascular lesions. CCAS is efficiently assessed by CCAS-S at bedside tests in acute stroke settings. The magnitude of CCAS likely reflects a cerebello-cortical diaschisis. Copyright © 2022 Abderrakib, Ligot and Naeije.
DA  - 2022///
PY  - 2022
DO  - 10.3389/fneur.2022.906293
VL  - 13
J2  - Front. Neurol.
LA  - English
SN  - 16642295 (ISSN)
UR  - https://www.scopus.com/inward/record.uri?eid=2-s2.0-85137333178&doi=10.3389%2ffneur.2022.906293&partnerID=40&md5=2d38cf1f83be3364679b59b69412020f
DB  - Scopus
N1  - <p>Export Date: 28 December 2023; Cited By: 3; Correspondence Address: G. Naeije; Department of Neurology, CUB Hôpital Erasme, Université libre de Bruxelles (ULB), Brussels, Belgium; email: Gilles.Naeije@erasme.ulb.ac.be</p>
KW  - male
KW  - adult
KW  - Article
KW  - attention
KW  - brain hemorrhage
KW  - brain ischemia
KW  - cerebellar cognitive affective syndrome
KW  - Cerebellar Cognitive Affective Syndrome Scale
KW  - cerebellar stroke
KW  - cerebellum disease
KW  - cerebrovascular accident
KW  - clinical article
KW  - cognition
KW  - cognitive defect
KW  - cohort analysis
KW  - crossed cerebellar diaschisis
KW  - diaschisis
KW  - female
KW  - hospital admission
KW  - human
KW  - middle aged
KW  - mood disorder
KW  - point of care testing
KW  - prevalence
KW  - prognosis
KW  - rating scale
KW  - scoring system
KW  - stroke
KW  - symptom
KW  - syndrome
KW  - verbal communication
KW  - working memory
ER  - 

TY  - JOUR
TI  - The brain in pain
AU  - Ahmad, A.H.
AU  - Abdul Aziz, C.B.
T2  - Malaysian Journal of Medical Sciences
AB  - Pain, while salient, is highly subjective. A sensation perceived as painful by one person may be perceived as uncomfortable, not painful or even pleasant to others. Within the same person, pain may also be modulated according to its threat value and the context in which it is presented. Imaging techniques, such as functional magnetic resonance imaging and positron emission tomography, have identified a distributed network in the brain, the pain-relevant brain regions,that encode the sensory-discriminative aspect of pain, as well as its cognitive and affective/emotional factors. Current knowledge also implicates the prefrontal cortex as the modulatory area for pain, with its subdivisions forming the cortico-cortical pathway, an alternative pain modulatory pathway distinct from the descending modulatory pathway of pain. These findings from neuroimaging in human subjects have paved the way for the molecular mechanisms of pain modulation to be explored in animal studies. © Penerbit Universiti Sains Malaysia, 2014.
DA  - 2014///
PY  - 2014
VL  - 21
SP  - 45
EP  - 53
J2  - Malays. J. Med. Sci.
LA  - English
SN  - 1394195X (ISSN)
UR  - https://www.scopus.com/inward/record.uri?eid=2-s2.0-84914118481&partnerID=40&md5=416c8abfe242064e712df93d0cff7319
DB  - Scopus
N1  - <p>Export Date: 28 December 2023; Cited By: 13; CODEN: MJMSA</p>
KW  - brain region
KW  - cerebellum
KW  - nonhuman
KW  - Article
KW  - cognition
KW  - human
KW  - nuclear magnetic resonance imaging
KW  - neuroimaging
KW  - hippocampus
KW  - neuromodulation
KW  - prefrontal cortex
KW  - Prefrontal cortex
KW  - task performance
KW  - stimulus response
KW  - perception
KW  - nociception
KW  - pain
KW  - Pain
KW  - Affective
KW  - anticipation
KW  - BOLD signal
KW  - Cognitive
KW  - cold pressor test
KW  - insula
KW  - Modulation
KW  - myalgia
KW  - nerve cell plasticity
KW  - somatosensory stimulation
ER  - 

TY  - JOUR
TI  - Transient mutism following a posterior fossa approach to cerebellar tumors in children: a critical review of the literature
AU  - Aguiar, P.H.
AU  - Plese, J.P.P.
AU  - Ciquini, O.
AU  - Marino, R.
T2  - Child's Nervous System
AB  - Transient mutism has been known as a rare complication following a posterior fossa approach to cerebellar tumors and its cause has not been clearly elucidated. The cerebellar mutism is not accompanied by cranial nerve deficits and disorders of consciousness. Since 1985 only 23 cases of mutism following removal of a cerebellar tumor in children have been reported in the literature. Two additional cases have been operated upon in our department. Extensive injury to the vermian and paravermian cerebellar area, involving the hemispheric cortex, cerebellar peduncles, fibers from the dentato-thalamocortical pathway, and dentate and interpositum nuclei may be the most important anatomical substrate of mutism. The mechanism of such transient mutism seems to be a complex of two or more factors (vascular disturbances due to manipulation or retraction of the cerebellar region around the IV ventricle and emotional factors). On the basis of these 25 cases the major features of the cerebellar mutism are discussed. © 1995 Springer-Verlag.
DA  - 1995///
PY  - 1995
DO  - 10.1007/BF00301766
VL  - 11
IS  - 5
SP  - 306
EP  - 310
J2  - Child's Nerv Syst
LA  - English
SN  - 02567040 (ISSN)
UR  - https://www.scopus.com/inward/record.uri?eid=2-s2.0-0028916535&doi=10.1007%2fBF00301766&partnerID=40&md5=bb5655388f311fbdaec7f64b1e3aa8d5
DB  - Scopus
N1  - <p>Export Date: 28 December 2023; Cited By: 70; CODEN: CNSYE</p>
KW  - article
KW  - male
KW  - human
KW  - aphasia
KW  - Aphasia
KW  - Ataxia
KW  - Brain
KW  - case report
KW  - Case Report
KW  - Cerebellar neoplasm
KW  - Cerebellar Neoplasms
KW  - Cerebellum
KW  - cerebellum tumor
KW  - child
KW  - Child
KW  - Child, Preschool
KW  - Cranial Fossa, Posterior
KW  - Human
KW  - Male
KW  - Medulloblastoma
KW  - mutism
KW  - Mutism
KW  - posterior cranial fossa tumor
KW  - Posterior fossa tumor
KW  - postoperative complication
KW  - Postoperative Complications
KW  - priority journal
KW  - Tomography, X-Ray Computed
ER  - 

TY  - JOUR
TI  - A Novel Feature from Instrumented Utensils for Clinical Assessment of Friedreich Ataxia
AU  - Abeysekara, L.L.
AU  - Kolambahewage, C.
AU  - Pathirana, P.N.
AU  - Horne, M.
AU  - Szmulewicz, D.J.
AU  - Corben, L.A.
T2  - Annual International Conference of the IEEE Engineering in Medicine and Biology Society. IEEE Engineering in Medicine and Biology Society. Annual International Conference
AB  - Friedreich Ataxia (FRDA) is an inherited disorder that affects the cerebellum and other regions of the human nervous system. It causes impaired movement that affects quality and reduces lifespan. Clinical assessment of movement is a key part of diagnosis and assessment of severity. Recent studies have examined instrumented measurement of movement to support clinical assessments. This paper presents a frequency domain approach based on Average Band Power (ABP) estimation for clinical assessment using Inertial Measurement Unit (IMU) signals. The IMUs were attached to a 3D printed spoon and a cup. Participants used them to mimic eating and drinking activities during data collection. For both activities, the ABP of frequency components from individuals with FRDA clustered in 0 to 0.2Hz band. This suggests that the ABP of this frequency is affected by FRDA irrespective of the device or activity. The ABP in this frequency band was used to distinguish between FRDA and non-ataxic participants using the Area Under the Receiver-Operating-Characteristic Curve (AUC) which produced peak values greater than 0.8. The machine learning models (logistic regression and neural networks) produced accuracy greater than 80% with these features common to both devices.
DA  - 2023///
PY  - 2023
DO  - 10.1109/EMBC40787.2023.10340519
VL  - 2023
SP  - 1
EP  - 4
J2  - Annu Int Conf IEEE Eng Med Biol Soc
LA  - English
SN  - 26940604 (ISSN)
UR  - https://www.scopus.com/inward/record.uri?eid=2-s2.0-85179646655&doi=10.1109%2fEMBC40787.2023.10340519&partnerID=40&md5=7bc2cf6cf2bcc8374f7944f968405cfb
DB  - Scopus
N1  - <p>Export Date: 28 December 2023; Cited By: 0</p>
KW  - cerebellum
KW  - human
KW  - Cerebellum
KW  - case control study
KW  - Case-Control Studies
KW  - Humans
KW  - Friedreich ataxia
KW  - Friedreich Ataxia
KW  - Movement
KW  - movement (physiology)
ER  - 

TY  - JOUR
TI  - Notch signaling between cerebellar granule cell progenitors
AU  - Adachi, T.
AU  - Miyashita, S.
AU  - Yamashita, M.
AU  - Shimoda, M.
AU  - Okonechnikov, K.
AU  - Chavez, L.
AU  - Kool, M.
AU  - Pfister, S.M.
AU  - Inoue, T.
AU  - Kawauchi, D.
AU  - Hoshino, M.
T2  - eNeuro
AB  - Cerebellar granule cells (GCs) are cells which comprise over 50% of the neurons in the entire nervous system. GCs enable the cerebellum to properly regulate motor coordination, learning, and consolidation, in addition to cognition, emotion and language. During GC development, maternal GC progenitors (GCPs) divide to produce not only postmitotic GCs but also sister GCPs. However, the molecular machinery for regulating the proportional production of distinct sister cell types from seemingly uniform GCPs is not yet fully understood. Here we report that Notch signaling creates a distinction between GCPs and leads to their proportional differentiation in mice. Among Notch-related molecules, Notch1, Notch2, Jag1, and Hes1 are prominently expressed in GCPs. In vivo monitoring of Hes1-promoter activities showed the presence of two types of GCPs, Notch-signaling ON and OFF, in the external granule layer (EGL). Single-cell RNA sequencing (scRNA-seq) and in silico analyses indicate that ON-GCPs have more proliferative and immature properties, while OFF-GCPs have opposite characteristics. Overexpression as well as knock-down (KD) experiments using in vivo electroporation showed that NOTCH2 and HES1 are involved cell-autonomously to suppress GCP differentiation by inhibiting NEUROD1 expression. In contrast, JAG1-expressing cells non-autonomously upregulated Notch signaling activities via NOTCH2-HES1 in surrounding GCPs, eventually suppressing their differentiation. These findings suggest that Notch signaling results in the proportional generation of two types of cells, immature and differentiating GCPs, which contributes to the well-organized differentiation of GCs. © 2021 Adachi et al.
DA  - 2021///
PY  - 2021
DO  - 10.1523/ENEURO.0468-20.2021
VL  - 8
IS  - 3
J2  - eNeuro
LA  - English
SN  - 23732822 (ISSN)
UR  - https://www.scopus.com/inward/record.uri?eid=2-s2.0-85105732129&doi=10.1523%2fENEURO.0468-20.2021&partnerID=40&md5=8f6819fc7fbe514c0f21b96e50ce6957
DB  - Scopus
N1  - <p>Export Date: 28 December 2023; Cited By: 6; Correspondence Address: S. Miyashita; Department of Biochemistry and Cellular Biology, National Institute of Neuroscience, National Center of Neurology and Psychiatry, Tokyo, 187-8551, Japan; email: miyasatoshi@ncnp.go.jp; M. Hoshino; Department of Biochemistry and Cellular Biology, National Institute of Neuroscience, National Center of Neurology and Psychiatry, Tokyo, 187-8551, Japan; email: hoshino@ncnp.go.jp</p>
KW  - animal experiment
KW  - animal tissue
KW  - cerebellum
KW  - male
KW  - nonhuman
KW  - Article
KW  - female
KW  - Cerebellum
KW  - animal
KW  - Animals
KW  - antibody
KW  - beta actin
KW  - cell culture
KW  - cell differentiation
KW  - Cell Differentiation
KW  - cell granule
KW  - Cerebellar granule cell progenitor
KW  - confocal microscopy
KW  - Cytoplasmic Granules
KW  - data availability
KW  - data processing
KW  - electroporation
KW  - expression vector
KW  - genetic transfection
KW  - granulocyte precursor
KW  - image analysis
KW  - immunohistochemistry
KW  - Ki 67 antigen
KW  - learning
KW  - memory consolidation
KW  - Mice
KW  - motor coordination
KW  - mouse
KW  - nerve cell
KW  - nervous system
KW  - neurogenic differentiation factor
KW  - Notch signaling
KW  - Notch1 receptor
KW  - Notch2 receptor
KW  - observational study
KW  - protein Jagged 1
KW  - real time polymerase chain reaction
KW  - signal transduction
KW  - Signal Transduction
KW  - single cell RNA seq
KW  - slice culture
KW  - stem cell
KW  - Stem Cells
KW  - time lapse imaging
KW  - transcription factor HES 1
KW  - transcription factor HES 5
KW  - transcription factor PAX6
KW  - upregulation
KW  - Western blotting
ER  - 

TY  - JOUR
TI  - Enterotoxemia produced by lambda toxin–positive Clostridium perfringens type D in 2 neonatal goat kids
AU  - Acevedo, H.D.
AU  - Schlesinger, M.S.
AU  - Streitenberger, N.
AU  - Henderson, E.
AU  - Asin, J.
AU  - Beingesser, J.
AU  - Uzal, F.A.
T2  - Journal of Veterinary Diagnostic Investigation
AB  - Enterotoxemia caused by Clostridium perfringens type D usually affects sheep and goats ≥ 2-wk-old. The main clinical signs and lesions of the disease are produced by the epsilon toxin (ETX) elaborated by this microorganism. However, ETX is produced in the form of a mostly inactive prototoxin that requires protease cleavage for activation. It has traditionally been believed that younger animals are not affected by type D enterotoxemia given the low trypsin activity in the intestinal content associated with the trypsin-inhibitory action of colostrum. Two Nigerian dwarf goat kids, 2- and 3-d-old, with a history of acute diarrhea followed by death, were submitted for postmortem examination and diagnostic workup. Autopsy and histopathology revealed mesocolonic edema, necrosuppurative colitis, and protein-rich pulmonary edema. Alpha toxin and ETX were detected in intestinal content, and C. perfringens type D was isolated from the colon of both animals. The isolates encoded the gene for lambda toxin, a protease that has been shown previously to activate ETX in vitro. Type D enterotoxemia has not been reported previously in neonatal kids, to our knowledge, and we suggest that lambda toxin activated the ETX. © The Author(s) 2023.
DA  - 2023///
PY  - 2023
DO  - 10.1177/10406387231176995
VL  - 35
IS  - 4
SP  - 448
EP  - 451
J2  - J. Vet. Diagn. Invest.
LA  - English
SN  - 10406387 (ISSN)
UR  - https://www.scopus.com/inward/record.uri?eid=2-s2.0-85163043236&doi=10.1177%2f10406387231176995&partnerID=40&md5=dac3b275515125de58848a2ac5a45f6d
DB  - Scopus
N1  - <p>Export Date: 28 December 2023; Cited By: 0; Correspondence Address: F.A. Uzal; California Animal Health and Food Safety Laboratory System–San Bernardino branch, School of Veterinary Medicine, University of California–Davis, United States; email: fauzal@ucdavis.edu</p>
KW  - animal tissue
KW  - controlled study
KW  - nonhuman
KW  - Article
KW  - prevalence
KW  - animal
KW  - Animals
KW  - immunohistochemistry
KW  - histopathology
KW  - physiology
KW  - pathology
KW  - acute diarrhea
KW  - alpha toxin
KW  - autopsy
KW  - bloody diarrhea
KW  - cerebellar peduncle
KW  - Clostridium perfringens
KW  - Clostridium perfringens type D
KW  - colostrum
KW  - dwarf goat
KW  - enterotoxemia
KW  - Enterotoxemia
KW  - epsilon toxin
KW  - goat
KW  - Goats
KW  - Herpes simplex virus 2
KW  - immunoglobulin lambda chain
KW  - intestine content
KW  - intestine flora
KW  - intestine villus atrophy
KW  - lambda toxin
KW  - laser desorption ionization mass spectrometry
KW  - microorganism
KW  - neonatal goats
KW  - peptide hydrolase
KW  - Peptide Hydrolases
KW  - Pestivirus
KW  - polymerase chain reaction
KW  - proteinase
KW  - sheep
KW  - Sheep
KW  - sheep disease
KW  - Sheep Diseases
KW  - small intestine
KW  - Staphylococcus capitis
KW  - Staphylococcus epidermidis
KW  - Staphylococcus haemolyticus
KW  - toxin
KW  - trypsin
KW  - Trypsin
KW  - virulence factor
ER  - 

TY  - JOUR
TI  - Ultracytochemical studies on the diurnal change of the enzymatic activity in various tissues of the rat, with special reference to the mitochondrial oxidoreductase activity
AU  - Ago, Y.
T2  - ACTA HISTOCHEMICA ET CYTOCHEMICA
AB  - In the present investigation comparison of the activity of oxidoreductases (succinate-ferricyanide reductase, cytochrome c-ferricyanide reductase, NADH-ferricyanide reductase, NADPH-ferricyanide reductase and peroxidase), citrate synthase and alkaline phosphatase in various tissues (cerebrum cerebellum, cardiac muscle, liver and kidney) was made ultracytochemically between normal male adult rats kept in the ordinary light environment and those kept in the complete dark. It was found that all oxidoreductases examined except peroxidase revealed the higher activity in rats kept in the complete dark in terms of the number of the enzymatically positive mitochondria and the activity of each mitochondrion. This tendency was most evident in the case of the NADPH-ferricyanide reductase; the NADPH-ferricyanide reductase activity was hardly detectable in tissues of rats kept in the ordinary light environment, but it could easily be detected in tissues of rats kept in the complete dark. This increase of the enzymatic activity (diurnal change) was not manifested in rats kept in the dark for 1hr, but began to be manifested 3 to 5 hrs following the onset of keeping rats in the complete dark, when examined with the NADPH-ferricyanide reductase activity. Puromycin (2.5mg/100g of body weight) and actinomycin D (0.06mg/100g of body weight) did not affect the occurrence of this diurnal enzyme change, suggesting that the diurnal enzyme change is the increase in the activity of mitochondrial oxidoreductases rather than the induction of enzymes (new synthesis of enzyme proteins). The diurnal change was not found with alkaline phosphatase and peroxidase, but it was of interest to note that the activity of citrate synthase seemed to be slightly lower in rats kept in the dark for 24hrs. © 1974, JAPAN SOCIETY OF HISTOCHEMISTRY AND CYTOCHEMISTRY. All rights reserved.
DA  - 1974///
PY  - 1974
DO  - 10.1267/ahc.7.19
VL  - 7
IS  - 1
SP  - 19
EP  - 43
J2  - Acta Histochem. Cytochem.
LA  - English
SN  - 00445991 (ISSN)
UR  - https://www.scopus.com/inward/record.uri?eid=2-s2.0-84998292351&doi=10.1267%2fahc.7.19&partnerID=40&md5=5dd081048cfc249e5a6834f2e9e5bf00
DB  - Scopus
N1  - <p>Export Date: 28 December 2023; Cited By: 0</p>
ER  - 

TY  - JOUR
TI  - Long-term outcome in children with low grade tectal tumours and obstructive hydrocephalus
AU  - Aarsen, F.K.
AU  - Arts, W.F.M.
AU  - Van Veelen-Vincent, M.L.C.
AU  - Lequin, M.H.
AU  - Catsman-Berrevoets, C.E.
T2  - European Journal of Paediatric Neurology
AB  - Background Neuropsychological deficits after treatment of paediatric brain tumour are well known, but not the role of hydrocephalus in these deficits. Aims To study long-term neurological, cognitive, and behavioural deficits in children with a low grade tectal tumour and acquired obstructive hydrocephalus. Methods In a consecutive series of 12 children with low-grade tectal tumour diagnosed in our hospital between 1994 and 2008, neurologic, neuropsychological, and radiologic data were prospectively collected. Intelligence, memory, attention, language, visual-spatial, and executive functions were assessed. Median follow-up was 2 years and 9 months. Results At follow-up, most frequent neurologic disability was fatigue in children with a low-grade tectal tumour. They scored lower on sustained attention, long-term memory and had more behavioural problems. Factor influencing cognition was persisting severe hydrocephalus at time of assessment. The cognitive problems resulted in 60% of children needing assistances of special services at school. Conclusions At long-term, children with a low-grade tectal tumour display invalidating neuropsychological impairments resulting in educational problems. Adequate treatment of hydrocephalus may result in better cognitive functioning. Our findings suggest that part of the symptoms of the cerebellar cognitive affective syndrome may not have resulted from a cerebellar lesion itself but rather from a cerebral dysfunction or compression of supratentorial structures in the cerebello-cortical circuitry due to the obstructive hydrocephalus. © 2014 European Paediatric Neurology Society. Published by Elsevier Ltd. All rights reserved.
DA  - 2014///
PY  - 2014
DO  - 10.1016/j.ejpn.2014.03.002
VL  - 18
IS  - 4
SP  - 469
EP  - 474
J2  - Eur. J. Paediatr. Neurol.
LA  - English
SN  - 10903798 (ISSN)
UR  - https://www.scopus.com/inward/record.uri?eid=2-s2.0-84903159427&doi=10.1016%2fj.ejpn.2014.03.002&partnerID=40&md5=947a080fecd3962d19eed1c2c8f634d0
DB  - Scopus
N1  - <p>Export Date: 28 December 2023; Cited By: 21; Correspondence Address: F.K. Aarsen; Department of Paediatric Neurology, Erasmus MC, Sophia Children's Hospital, 3000 CB Rotterdam, P.O. Box 2060, Netherlands; email: f.aarsen@erasmusmc.nl; CODEN: EJPNF</p>
KW  - article
KW  - male
KW  - female
KW  - human
KW  - child
KW  - Child
KW  - Male
KW  - priority journal
KW  - Female
KW  - Humans
KW  - nuclear magnetic resonance imaging
KW  - young adult
KW  - Young Adult
KW  - Cognition Disorders
KW  - follow up
KW  - neuroimaging
KW  - neuropsychological test
KW  - Neuropsychological Tests
KW  - adolescent
KW  - Adolescent
KW  - Brain Neoplasms
KW  - brain tumor
KW  - infant
KW  - Cognition
KW  - learning disorder
KW  - Nervous System Diseases
KW  - Retrospective Studies
KW  - seizure
KW  - pathology
KW  - eye movement
KW  - headache
KW  - prospective study
KW  - retrospective study
KW  - Follow-Up Studies
KW  - special education
KW  - verbal memory
KW  - academic achievement
KW  - amnesia
KW  - astrocytoma
KW  - behavior
KW  - Behavioral Symptoms
KW  - Behaviour
KW  - Children
KW  - complication
KW  - contrast enhancement
KW  - disease severity
KW  - disorientation
KW  - dyslexia
KW  - gadolinium
KW  - hydrocephalus
KW  - Hydrocephalus
KW  - intracranial pressure
KW  - lethargy
KW  - long term care
KW  - long term memory
KW  - low grade tectal tumor
KW  - nonparametric test
KW  - obstructive hydrocephalus
KW  - personality disorder
KW  - pilocytic astrocytoma
KW  - Statistics, Nonparametric
KW  - teaching
KW  - tectum
KW  - Tectum
KW  - Tectum Mesencephali
KW  - Tumour
KW  - visual deprivation
KW  - vomiting
ER  - 

TY  - JOUR
TI  - In vivo MRI mapping of brain iron deposition across the adult lifespan
AU  - Acosta-Cabronero, J.
AU  - Betts, M.J.
AU  - Cardenas-Blanco, A.
AU  - Yang, S.
AU  - Nestor, P.J.
T2  - Journal of Neuroscience
AB  - Disruption of iron homeostasis as a consequence of aging is thought to cause iron levels to increase, potentially promoting oxidative cellular damage. Therefore, understanding how this process evolves through the lifespan could offer insights into both the aging process and the development of aging-related neurodegenerative brain diseases. This work aimed to map, in vivo for the first time with an unbiased whole-brain approach, age-related iron changes using quantitative susceptibility mapping (QSM)—a new postprocessed MRI contrast mechanism. To this end, a full QSM standardization routine was devised and a cohort of N = 116 healthy adults (20–79 years of age) was studied. The whole-brain and ROI analyses confirmed that the propensity of brain cells to accumulate excessive iron as a function of aging largely depends on their exact anatomical location. Whereas only patchy signs of iron scavenging were observed in white matter, strong, bilateral, and confluent QSM–age associations were identified in several deep-brain nuclei—chiefly the striatum and midbrain—and across motor, premotor, posterior insular, superior prefrontal, and cerebellar cortices. The validity of QSM as a suitable in vivo imaging technique with which to monitor iron dysregulation in the human brain was demonstrated by confirming age-related increases in several subcortical nuclei that are known to accumulate iron with age. The study indicated that, in addition to these structures, there is a predilection for iron accumulation in the frontal lobes, which when combined with the subcortical findings, suggests that iron accumulation with age predominantly affects brain regions concerned with motor/output functions. © 2016 Acosta-Cabronero et al..
DA  - 2016///
PY  - 2016
DO  - 10.1523/JNEUROSCI.1907-15.2016
VL  - 36
IS  - 2
SP  - 364
EP  - 374
J2  - J. Neurosci.
LA  - English
SN  - 02706474 (ISSN)
UR  - https://www.scopus.com/inward/record.uri?eid=2-s2.0-84954350078&doi=10.1523%2fJNEUROSCI.1907-15.2016&partnerID=40&md5=cd59b3eca8ab068d8dfe6b0a23c3d6e9
DB  - Scopus
N1  - <p>Export Date: 28 December 2023; Cited By: 177; Correspondence Address: J. Acosta-Cabronero; Deutsches Zentrum für Neurodegenerative Erkrankungen e.V. (DZNE) c/o Universitätsklinikum Magdeburg, Magdeburg, Leipziger Straβe 44 Haus 64, 39120, Germany; email: jac@cantab.net; CODEN: JNRSD</p>
KW  - male
KW  - adult
KW  - Article
KW  - cognitive defect
KW  - cohort analysis
KW  - female
KW  - human
KW  - middle aged
KW  - Brain
KW  - Male
KW  - priority journal
KW  - image analysis
KW  - Adult
KW  - aged
KW  - Aged
KW  - aging
KW  - Aging
KW  - brain
KW  - Brain iron
KW  - brain iron deposition
KW  - brain mapping
KW  - Brain Mapping
KW  - case control study
KW  - Case-Control Studies
KW  - Cohort Studies
KW  - computer assisted diagnosis
KW  - Female
KW  - homeostasis
KW  - human experiment
KW  - Humans
KW  - Image Interpretation, Computer-Assisted
KW  - image reconstruction
KW  - iron
KW  - Magnetic Resonance Imaging
KW  - Magnetic susceptibility
KW  - metabolism
KW  - Middle Aged
KW  - Monte Carlo method
KW  - Neurodegenerative diseases
KW  - normal human
KW  - nuclear magnetic resonance imaging
KW  - quantitative susceptibility mapping
KW  - sex difference
KW  - Sex Factors
KW  - signal noise ratio
KW  - young adult
KW  - Young Adult
ER  - 

TY  - CHAP
TI  - Ataxia
AU  - Abraham, M.S.
AU  - Gershanik, O.S.
T2  - Medication-Induc. Mov. Disorders
AB  - In this chapter we will the diffierent types of drugs that may cause cerebellar ataxia as part of their side effect profile. Ataxia as a drug-induced movement disorder occurs most often in the setting of acute intoxication with phenytoin (PHT) and carbamazepine (CBZ) as the two drugs most commonly implicated [1]. The frequent occurrence of ataxia due to drug exposure stems from the fact that the cerebellum is particularly susceptible to intoxication. Among all cerebellar cells, Purkinje neurons are especially susceptible to this form of injury. Cerebellar circuits are also a main target of drug exposure. However, figures on the prevalence and incidence of cerebellar involvement secondary to drug intoxication are still lacking for most drugs [2]. As is often the case with exposure to neuroleptics and the development of parkinsonism or tardive dyskinesia, the occurrence of ataxia in the setting of an epileptic patient treated either with PHT or CBZ is an expected event. However, it may not be the case with many other drugs that have been only occasionally reported as causing ataxia, and for that reason the treating physician may be unaware. Therefore, when faced with an unexpected event, such as the development of ataxia in a patient undergoing any pharmacological treatment, it may be useful to bear in mind the existence of certain instruments that may help in the ascertainment of the drug-induced nature of the phenomenon, such as the Adverse Drug Reaction (ADR) Probability Scale (Naranjo's Scale)[3]. Definition of ataxia Ataxia is both a neurologic symptom and a sign seen only in association with movement or with an attempt to maintain position against a deflecting force such as gravity. Ataxic movements are poorly organized and usually are due to dysfunction of the cerebellum or its numerous connections with other brain regions [4]. Limb and gait ataxia are quite common, but incoordination can also affect speech articulation, swallowing, vision, and truncal movements. The most common phenomenology in ataxia involves limb incoordination, unsteady and broad based gait, tremor, nystagmus, and scanning speech. © Cambridge University Press 2015.
DA  - 2015///
PY  - 2015
SP  - 150
EP  - 159
LA  - English
PB  - Cambridge University Press
SN  - 978-110758873-8 (ISBN); 978-110706600-7 (ISBN)
UR  - https://www.scopus.com/inward/record.uri?eid=2-s2.0-84953407052&doi=10.1017%2fCBO9781107588738.015&partnerID=40&md5=277fe96848aabbeafbdd24255fd9c549
DB  - Scopus
N1  - <p>Export Date: 28 December 2023; Cited By: 1</p>
ER  - 

TY  - JOUR
TI  - Triple association of mesencephalic syndromes
AU  - Adeva, M.T.
AU  - Gómez-Sánchez, J.C.
AU  - Marcos, M.M.
AU  - Ciudad, J.
AU  - Fermoso, J.
T2  - Revista de Neurologia
AB  - Introduction. The mesencephalic alternating syndromes or syndromes of Webez, Benedikt and Claude are uncommon in clinical practice. They are caused by a lesion in the mesencephalus which affects the third cranial nerve bundle, together with the corticospinal pathway, subthalamic nucleus and the dentato-rubric path. Clinical case. We present the case of a normotensive patient who, as a consequence of a hemaroma in the mesencephalic tegmentum, had the association of these three syndromes consecutively. The clinical course was favorable, so that after three months of follow-up only paralysis of the third cranial nerve bundle persisted. Discussion. In the syndromes of Weber, Benedikt and Claude there is the association of ophthalmoplegia with hemiplegia, or a cerebellar hemisyndrome or contralateral abnormal movements compatible with hemiballismus, respectively. Amongst the commonest causes are expansive processes, tumors and arteriovenous malformations. More rarely they are due to cerebrovascular accidents, which are usually ischemic and occasionally hemorrhagic in aetiology. Conclusions. Spontaneous mesencephalic hematomas are infrequent. They make up approximately 1% of all intracranial hematomas. The commonest site is the tegmentum followed by the peduncle and rectum. They have better prognosis than other hematomas of the brainstem.
DA  - 1999///
PY  - 1999
DO  - 10.33588/rn.2804.98279
VL  - 28
IS  - 4
SP  - 403
EP  - 404
J2  - Rev. Neurol.
LA  - Spanish
SN  - 02100010 (ISSN)
ST  - Triple asociacion de sindromes mesencefalicos
UR  - https://www.scopus.com/inward/record.uri?eid=2-s2.0-0033611687&doi=10.33588%2frn.2804.98279&partnerID=40&md5=2ee34f4a4be3f6f330f20d4e77478257
DB  - Scopus
N1  - <p>Export Date: 28 December 2023; Cited By: 2; CODEN: RVNRA</p>
KW  - article
KW  - female
KW  - human
KW  - case report
KW  - Tomography, X-Ray Computed
KW  - aged
KW  - Aged
KW  - Female
KW  - Humans
KW  - benedikt syndrome
KW  - Benedikt's syndrome
KW  - brain hematoma
KW  - brain stem infarction
KW  - Brain Stem Infarctions
KW  - cerebrovascular disease
KW  - claude syndrome
KW  - Claude's syndrome
KW  - computer assisted tomography
KW  - haloperidol
KW  - hematoma
KW  - Hematoma
KW  - hemiballism
KW  - hemiplegia
KW  - Mesencephalic hemaroma
KW  - mesencephalon
KW  - Mesencephalon
KW  - ophthalmoplegia
KW  - radiography
KW  - subarachnoid hemorrhage
KW  - Subarachnoid Hemorrhage
KW  - syndrome delineation
KW  - weber syndrome
KW  - Weber's syndrome
ER  - 

TY  - JOUR
TI  - Alterations in the intrinsic electrophysiological properties of Purkinje neurons in a rat model of hepatic encephalopathy: Relative preventing effect of PPARγ agonist
AU  - Aghaei, I.
AU  - Hajali, V.
AU  - Dehpour, A.
AU  - Haghani, M.
AU  - Sheibani, V.
AU  - Shabani, M.
T2  - Brain Research Bulletin
AB  - Patients suffering from hepatic cirrhosis (HC) have been shown to have motor and cognitive impairments. The cerebellum, which controls coordinated and rapid movements, is a potential target for the deleterious effects of hyperammonemia induced by bile duct ligation. Therefore, the aim of this study was to determine the mechanisms of motor impairments observed in a rat model of HC and second objective of the current study was to evaluate the possible protective effect of pioglitazone (PIO) on these impairments. Male Wistar rats were used in the current study. Bile duct ligation (BDL) surgery was performed and pioglitazone administration was started two weeks after the surgery for the next four weeks. The effects of pioglitazone on BDL-induced electrophysiological changes of the Purkinje cerebellum neurons were evaluated by Whole-cell patch clamp recordings. Purkinje neurons from the BDL group exhibited significant changes in a number of electrophysiological properties and some alterations partially were counteracted by activation of peroxisome proliferator-activated receptor-γ. Purkinje cells from BDL groups showed a significant increase in the spontaneous firing frequency followed by a decrease in the action potential duration of half-amplitude and spike interval. Chronic administration of pioglitazone could contract this effect of BDL on event frequency and interevent interval, though the difference with the sham group was still significant in the duration of action potential. Results of the current study raise the possibility that BDL may profoundly affect the intrinsic membrane properties of the cerebellar Purkinje neurons and PIO administration can counteract some of these effects. © 2015 Elsevier Inc.
DA  - 2016///
PY  - 2016
DO  - 10.1016/j.brainresbull.2015.12.002
VL  - 121
SP  - 16
EP  - 25
J2  - Brain Res. Bull.
LA  - English
SN  - 03619230 (ISSN)
UR  - https://www.scopus.com/inward/record.uri?eid=2-s2.0-84955503320&doi=10.1016%2fj.brainresbull.2015.12.002&partnerID=40&md5=52f82e51af4b5c7d81116d53ef937094
DB  - Scopus
N1  - <p>Export Date: 28 December 2023; Cited By: 14; Correspondence Address: M. Shabani; Neuroscience Research Center, Neuropharmacology Institute, Kerman University of Medical Sciences, Kerman, 76198-13159, Iran; email: shabanimoh@yahoo.com; CODEN: BRBUD</p>
KW  - animal experiment
KW  - cerebellum
KW  - controlled study
KW  - drug effect
KW  - male
KW  - nonhuman
KW  - rat
KW  - Article
KW  - Cerebellum
KW  - Male
KW  - priority journal
KW  - animal
KW  - Animals
KW  - metabolism
KW  - animal cell
KW  - animal model
KW  - Rats
KW  - pathophysiology
KW  - physiology
KW  - Disease Models, Animal
KW  - hepatic encephalopathy
KW  - Hepatic Encephalopathy
KW  - motor dysfunction
KW  - Rats, Wistar
KW  - drug effects
KW  - electrophysiology
KW  - disease model
KW  - pathology
KW  - 2,4 thiazolidinedione derivative
KW  - action potential
KW  - Action Potentials
KW  - agonists
KW  - antidiabetic agent
KW  - BDL
KW  - bile duct ligation
KW  - biophysics
KW  - Biophysics
KW  - Cirrhosis
KW  - Electric Stimulation
KW  - electrostimulation
KW  - Excitability
KW  - Hypoglycemic Agents
KW  - Movement Disorders
KW  - patch clamp technique
KW  - Patch-Clamp Techniques
KW  - peroxisome proliferator activated receptor gamma
KW  - pioglitazone
KW  - Pioglitazone
KW  - PPAR gamma
KW  - Purkinje cell
KW  - Purkinje Cells
KW  - Thiazolidinediones
KW  - whole cell patch clamp
KW  - Wistar rat
ER  - 

TY  - JOUR
TI  - Neuropsychological dysfunction in idiopathic hypoparathyroidism and its relationship with intracranial calcification and serum total calcium
AU  - Aggarwal, S.
AU  - Kailash, S.
AU  - Sagar, R.
AU  - Tripathi, M.
AU  - Sreenivas, V.
AU  - Sharma, R.
AU  - Gupta, N.
AU  - Goswami, R.
T2  - European Journal of Endocrinology
AB  - Background: There is limited information on neuropsychological and neurological dysfunctions in patients with idiopathic hypoparathyroidism (IH). Objective: To assess neuropsychological and neurological dysfunctions in IH and its associated factors in a cross-sectional design. Method: Neuropsychological functions were assessed in 62 patients with IH and 70 controls using a battery of cognitive tests. Neurological assessment included extrapyramidal and cerebellar signs. Assessment of intracranial calcification and volume of basal ganglia calcification (BGC) were made on computed tomography and of calcium control by averaging serum total calcium values available during the follow-up. Results: A significantly higher proportion of patients with IH showed neuropsychological dysfunctions than controls (32.3 (95% CI: 20.9-45.3) vs 5.7% (95% CI: 1.6-14.0), P<0.001). Neurological signs were present in 35.5% patients (extrapyramidal: 16.1%; cerebellar: 20.9%). Volume of BGC and number of sites with intracranial calcifications including cerebellum/dentate were comparable in patients with and without neuropsychological, extrapyramidal or cerebellar dysfunctions. Cognitive dysfunction score was lower by 1.7 points in males than in females (P=0.02) and increased by 0.21 and 5.5 for each year increase in the duration of illness (P=0.001) and one unit increase in serum calcium-phosphorus product (P=0.01) respectively. The scores improved by 0.27 for every mg% increase in serum calcium (P=0.001). Conclusion: Neuropsychological dysfunctions are present in up to one-third of patients with IH and correlate with duration of illness, female gender, serum calcium and calcium-phosphorus product during follow-up but not with intracranial calcification. These dysfunctions may affect their daily functions, safety and drug compliance. © 2013 European Society of Endocrinology.
DA  - 2013///
PY  - 2013
DO  - 10.1530/EJE-12-0946
VL  - 168
IS  - 6
SP  - 895
EP  - 903
J2  - Eur. J. Endocrinol.
LA  - English
SN  - 1479683X (ISSN)
UR  - https://www.scopus.com/inward/record.uri?eid=2-s2.0-84878721160&doi=10.1530%2fEJE-12-0946&partnerID=40&md5=c3bd2bc5442c164b4946e94e452e043b
DB  - Scopus
N1  - <p>Export Date: 28 December 2023; Cited By: 65; Correspondence Address: R. Goswami; Department of Endocrinology and Metabolism, All India Institute of Medical Sciences, New Delhi 110029, India; email: gosravinder@hotmail.com; CODEN: EJOEE</p>
KW  - article
KW  - controlled study
KW  - male
KW  - adult
KW  - cerebellum disease
KW  - cognitive defect
KW  - female
KW  - human
KW  - scoring system
KW  - priority journal
KW  - Humans
KW  - sex difference
KW  - Sex Factors
KW  - computer assisted tomography
KW  - basal ganglion
KW  - brain calcification
KW  - brain size
KW  - Calcinosis
KW  - calcium
KW  - Calcium
KW  - calcium blood level
KW  - clinical assessment
KW  - clinical feature
KW  - Cognition Disorders
KW  - disease association
KW  - disease duration
KW  - extrapyramidal syndrome
KW  - follow up
KW  - functional status
KW  - Hypoparathyroidism
KW  - idiopathic hypoparathyroidism
KW  - major clinical study
KW  - mental disease
KW  - neuroimaging
KW  - neurologic disease
KW  - neuropsychological test
KW  - Neuropsychological Tests
KW  - patient safety
KW  - phosphate blood level
KW  - phosphorus
KW  - psychologic assessment
ER  - 

TY  - JOUR
TI  - SOX9 defines distinct populations of cells in SHH medulloblastoma but is not required for math1-driven tumor formation
AU  - Adolphe, C.
AU  - Millar, A.
AU  - Kojic, M.
AU  - Barkauskas, D.S.
AU  - Sundström, A.
AU  - Swartling, F.J.
AU  - Hediyeh-Zadeh, S.
AU  - Tan, C.W.
AU  - Davis, M.J.
AU  - Genovesi, L.A.
AU  - Wainwright, B.J.
T2  - Molecular Cancer Research
AB  - Medulloblastoma is the most common malignant pediatric brain tumor and there is an urgent need for molecularly targeted and subgroup-specific therapies. The stem cell factor SOX9, has been proposed as a potential therapeutic target for the treatment of Sonic Hedgehog medulloblastoma (SHH-MB) subgroup tumors, given its role as a downstream target of Hedgehog signaling and in functionally promoting SHH-MB metastasis and treatment resistance. However, the functional requirement for SOX9 in the genesis of medulloblastoma remains to be determined. Here we report a previously undocumented level of SOX9 expression exclusively in proliferating granule cell precursors (GCP) of the postnatal mouse cerebellum, which function as the medulloblastoma-initiating cells of SHH-MBs. Wild-type GCPs express comparatively lower levels of SOX9 than neural stem cells and mature astroglia and SOX9low GCP-like tumor cells constitute the bulk of both infant (Math1Cre: Ptch1lox/lox) and adult (Ptch1LacZ/þ) SHH-MB mouse models. Human medulloblastoma single-cell RNA data analyses reveal three distinct SOX9 populations present in SHH-MB and noticeably absent in other medulloblastoma subgroups: SOX9þMATH1þ (GCP), SOX9þGFAPþ (astrocytes) and SOX9þMATH1þGFAPþ (potential tumor-derived astrocytes). To functionally address whether SOX9 is required as a downstream effector of Hedgehog signaling in medulloblastoma tumor cells, we ablated Sox9 using a Math1Cre model system. Surprisingly, targeted ablation of Sox9 in GCPs (Math1Cre:Sox9lox/lox) revealed no overt phenotype and loss of Sox9 in SHH-MB (Math1Cre:Ptch1lox/lox;Sox9lox/lox) does not affect tumor formation. Implications: Despite preclinical data indicating SOX9 plays a key role in SHH-MB biology, our data argue against SOX9 as a viable therapeutic target. © 2021 American Association for Cancer Research
DA  - 2021///
PY  - 2021
DO  - 10.1158/1541-7786.MCR-21-0117
VL  - 19
IS  - 11
SP  - 1831
EP  - 1839
J2  - Mol. Cancer Res.
LA  - English
SN  - 15417786 (ISSN)
UR  - https://www.scopus.com/inward/record.uri?eid=2-s2.0-85119128884&doi=10.1158%2f1541-7786.MCR-21-0117&partnerID=40&md5=c702bdd1a0e6d2d6db9b5bb9cf0a08fa
DB  - Scopus
N1  - <p>Export Date: 28 December 2023; Cited By: 5; Correspondence Address: B.J. Wainwright; University of Queensland Diamantina Institute, University of Queensland, Woolloongabba, 4102, Australia; email: b.wainwright@uq.edu.au; CODEN: MCROC</p>
KW  - animal experiment
KW  - cerebellum
KW  - controlled study
KW  - male
KW  - nonhuman
KW  - adult
KW  - Article
KW  - clinical article
KW  - human
KW  - Medulloblastoma
KW  - animal
KW  - Animals
KW  - Ki 67 antigen
KW  - Mice
KW  - mouse
KW  - signal transduction
KW  - Signal Transduction
KW  - transcription factor PAX6
KW  - Humans
KW  - metabolism
KW  - animal cell
KW  - animal model
KW  - granule cell
KW  - cell proliferation
KW  - Cell Proliferation
KW  - gene expression
KW  - genetics
KW  - medulloblastoma
KW  - pathophysiology
KW  - protein expression
KW  - sonic hedgehog protein
KW  - brain function
KW  - Disease Models, Animal
KW  - unclassified drug
KW  - cell population
KW  - disease model
KW  - immunoreactivity
KW  - atoh1 protein
KW  - Atoh1 protein, mouse
KW  - basic helix loop helix transcription factor
KW  - Basic Helix-Loop-Helix Transcription Factors
KW  - carcinogenesis
KW  - cerebellum cell
KW  - comparative study
KW  - doublecortin like kinase
KW  - fut4 protein
KW  - glial fibrillary acidic protein
KW  - Hedgehog Proteins
KW  - macroglia
KW  - math1 protein
KW  - microarray analysis
KW  - neural stem cell
KW  - neuron specific nuclear protein
KW  - ngfr protein
KW  - octamer transcription factor
KW  - oncogene
KW  - prom1 protein
KW  - protein
KW  - protein Patched 1
KW  - RNA
KW  - RNA sequence
KW  - Shh protein, mouse
KW  - Sox9 protein, mouse
KW  - SOX9 Transcription Factor
KW  - tag1 protein
KW  - transcription factor Sox9
ER  - 

TY  - JOUR
TI  - Testosterone protects cerebellar granule cells from oxidative stress-induced cell death through a receptor mediated mechanism
AU  - Ahlbom, E.
AU  - Prins, G.S.
AU  - Ceccatelli, S.
T2  - Brain Research
AB  - It is known that steroid hormones can affect neuronal susceptibility to different types of insults, including oxidative stress. Using an in vitro/ex vivo model, we have previously shown that cerebellar granule cells prepared from neonatal rats treated with a single dose of testosterone are less vulnerable to oxidative stress-induced cell death, via a mechanism involving an upregulation of the cellular antioxidant defenses. Whether the testosterone protective action on cerebellar granule cells was direct or indirect remained to be clarified. Therefore, in this study we have investigated the effects of in vitro testosterone treatment, to see whether it also protects cerebellar granule cells from oxidative stress-induced damage. Cerebellar granule cells treated with 10-6 M testosterone for 48 h were found less susceptible to damage induced by 50 μM hydrogen peroxide, as shown by a 30% decrease in the number of cells with apoptotic morphology. The addition of the androgen receptor antagonist flutamide abolished the protective effect of testosterone, suggesting an androgen receptor-mediated mechanism. This hypothesis was further supported by the presence of the androgen receptor in cultured cerebellar granule cells. The activity of the antioxidant enzyme catalase was also measured, and a 2-fold increase was detected in the testosterone treated cells, but not in the cells co-treated with flutamide. The present results demonstrate that cerebellar granule cells treated in vitro with testosterone are protected from oxidative stress via a mechanism mediated by the androgen receptor. Similarly to what we observed after in vivo administration of testosterone, the potentiation of the antioxidant defences seems to play a major role in the protection afforded by testosterone. © 2001 Elsevier Science B.V.
DA  - 2001///
PY  - 2001
DO  - 10.1016/S0006-8993(00)03155-3
VL  - 892
IS  - 2
SP  - 255
EP  - 262
J2  - Brain Res.
LA  - English
SN  - 00068993 (ISSN)
UR  - https://www.scopus.com/inward/record.uri?eid=2-s2.0-0035936944&doi=10.1016%2fS0006-8993%2800%2903155-3&partnerID=40&md5=6360f004e1b92fa3c0e573b3ffa0cc8f
DB  - Scopus
N1  - <p>Export Date: 28 December 2023; Cited By: 229; Correspondence Address: E. Ahlbom; Institute of Environmental Medicine, Div. of Toxicology/Neurotoxicology, Karolinska Institutet, S-171 77 Stockholm, Sweden; email: eva.ahlbom@imm.ki.se; CODEN: BRREA</p>
KW  - animal experiment
KW  - article
KW  - cerebellum
KW  - controlled study
KW  - drug mechanism
KW  - nonhuman
KW  - rat
KW  - Cerebellum
KW  - priority journal
KW  - Animals
KW  - Androgen Antagonists
KW  - androgen receptor
KW  - Androgen receptor
KW  - animal cell
KW  - animal model
KW  - Annexin A5
KW  - Antioxidant enzyme
KW  - apoptosis
KW  - Apoptosis
KW  - Blotting, Western
KW  - catalase
KW  - Catalase
KW  - Cell Death
KW  - cell structure
KW  - Cells, Cultured
KW  - drug efficacy
KW  - drug potentiation
KW  - enzyme activity
KW  - flutamide
KW  - Flutamide
KW  - granule cell
KW  - histopathology
KW  - hydrogen peroxide
KW  - Hydrogen Peroxide
KW  - Immunohistochemistry
KW  - in vitro study
KW  - Neuronal apoptosis
KW  - neuroprotection
KW  - Oxidants
KW  - oxidative stress
KW  - Oxidative Stress
KW  - Rats
KW  - Receptors, Androgen
KW  - Testosterone
KW  - testosterone propionate
ER  - 

TY  - JOUR
TI  - Cognitive and affective impairments of a novel SCA/MND crossroad mutation Asidan
AU  - Abe, K.
AU  - Ikeda, Y.
AU  - Kurata, T.
AU  - Ohta, Y.
AU  - Manabe, Y.
AU  - Okamoto, M.
AU  - Takamatsu, K.
AU  - Ohta, T.
AU  - Takao, Y.
AU  - Shiro, Y.
AU  - Shoji, M.
AU  - Kamiya, T.
AU  - Kobayashi, H.
AU  - Koizumi, A.
T2  - European Journal of Neurology
AB  - Background: A variety of hereditary spinocerebellar ataxia (SCA) develops a broad spectrum of both ataxia and non-ataxia symptoms. Cognitive and affective changes are one such non-ataxia symptoms, but have been described only in hereditary SCAs with exonic CAG gene expansion. Methods: We newly found intronic hexanucleotide GGCCTG gene expansion in NOP56 gene as the causative mutation (=SCA36) in nine unrelated Japanese familial SCA originating from Asida river area in the western part of Japan, thus nicknamed Asidan for this mutation. These patients show unique clinical balance of cerebellar ataxia and motor neuron disease (MND), locating on the crossroad of these two diseases. In the nine families, 14 patients were clinically examined and genetically confirmed to Asidan. In the present study, we examined cognitive and affective analyses on 12 patients (seven men and five women) who agreed to join the examination with average age at onset of 53.1±3.2years, average duration of 12.1±5.2years, and current average age at 65.1±6.2years. Results: The 12 Asidan patients demonstrated a significant decrease in their frontal executive functions measured by frontal assessment battery (FAB) and Montreal cognitive assessment (MoCA) compared with age- and gender-matched controls, whilst mini-mental state examination (MMSE) and Hasegawa dementia score-revised (HDS-R) were within normal range. The decline of frontal executive function was related to their disease duration and scale for the assessment and rating of ataxias (SARA). They also demonstrated mild depression and apathy. Single-photon emission tomography (SPECT) analysis showed that these Asidan patients showed decline of regional cerebral blood flow (rCBF) in a particular areas of cerebral cortices such as Brodmann areas 24 and 44-46. Conclusion: These data suggest that the patients with Asidan mutation show unique cognitive and affective characteristics different from other hereditary SCAs with exonal CAG expansion or MND. © 2012 The Author(s). European Journal of Neurology © 2012 EFNS.
DA  - 2012///
PY  - 2012
DO  - 10.1111/j.1468-1331.2012.03669.x
VL  - 19
IS  - 8
SP  - 1070
EP  - 1078
J2  - Eur. J. Neurol.
LA  - English
SN  - 14681331 (ISSN)
UR  - https://www.scopus.com/inward/record.uri?eid=2-s2.0-84863866277&doi=10.1111%2fj.1468-1331.2012.03669.x&partnerID=40&md5=129f9c0e13abd906c5c8c2e681ea2cb3
DB  - Scopus
N1  - <p>Export Date: 28 December 2023; Cited By: 36; Correspondence Address: K. Abe; Department of Neurology, Graduate School of Medicine Dentistry and Pharmaceutical Science, Okayama University, Kitaku, OK 700-8558, 2-5-1 Shikatacho, Japan; email: abekabek@cc.okayama-u.ac.jp; CODEN: EJNEF</p>
KW  - article
KW  - brain cortex
KW  - controlled study
KW  - male
KW  - adult
KW  - clinical article
KW  - cognition
KW  - cognitive defect
KW  - female
KW  - human
KW  - Male
KW  - priority journal
KW  - aged
KW  - Aged
KW  - Female
KW  - Humans
KW  - Middle Aged
KW  - Cognition Disorders
KW  - Neuropsychological Tests
KW  - Japan
KW  - gene mutation
KW  - Spinocerebellar Ataxias
KW  - spinocerebellar degeneration
KW  - single photon emission computer tomography
KW  - Tomography, Emission-Computed, Single-Photon
KW  - brain blood flow
KW  - affective psychosis
KW  - Age of Onset
KW  - Amyotrophic lateral sclerosis
KW  - apathy
KW  - Asian
KW  - Asidan
KW  - clinical examination
KW  - Cognitive and affective functions
KW  - cytosine
KW  - dementia
KW  - depression
KW  - genetic association
KW  - guanine
KW  - Hexanucleotide GGCCTG expansion
KW  - Japanese
KW  - mini mental state examination
KW  - motor neuron disease
KW  - Motor neuron disease
KW  - Motor Neuron Disease
KW  - Mutation
KW  - Nuclear Proteins
KW  - primary motor cortex
KW  - Spinocerebellar ataxia
KW  - thymine
ER  - 

TY  - JOUR
TI  - Activated leukocyte cell adhesion molecule expression correlates with the WNT subgroup in medulloblastoma and is involved in regulating tumor cell proliferation and invasion
AU  - Achiha, T.
AU  - Kijima, N.
AU  - Kodama, Y.
AU  - Kagawa, N.
AU  - Kinoshita, M.
AU  - Fujimoto, Y.
AU  - Nonaka, M.
AU  - Fukai, J.
AU  - Inoue, A.
AU  - Nishida, N.
AU  - Yamanaka, T.
AU  - Harada, A.
AU  - Mori, K.
AU  - Tsuyuguchi, N.
AU  - Uda, T.
AU  - Ishibashi, K.
AU  - Tomogane, Y.
AU  - Sakamoto, D.
AU  - Shofuda, T.
AU  - Yoshioka, E.
AU  - Kanematsu, D.
AU  - Mano, M.
AU  - Luu, B.
AU  - Taylor, M.D.
AU  - Kanemura, Y.
AU  - Kishima, H.
T2  - PLoS ONE
AB  - Cluster of differentiation (CD) 166 or activated leukocyte cell adhesion molecule (ALCAM) is a transmembrane molecule known to be an intercellular adhesion factor. The expression and function of ALCAM in medulloblastoma (MB), a pediatric brain tumor with highly advanced molecular genetics, remains unclear. Therefore, this study aimed to clarify the significance and functional role of ALCAM expression in MB. ALCAM expression in 45 patients with MB was evaluated by immunohistochemical analysis of formalin-fixed paraffin-embedded clinical specimens and the relationship between ALCAM expression and pathological type/molecular subgroup, such as WNT, SHH, Group 3, and Group 4, was examined. Eight ALCAM positive (18%), seven partially positive (16%), and 30 negative (67%) cases were detected. All seven cases of the WNT molecular subgroup were ALCAM positive and ALCAM expression strongly correlated with this subgroup (P < 0.0001). In addition, functional studies using MB cell lines revealed ALCAM expression affected proliferation and migration as a positive regulator in vitro. However, ALCAM silencing did not affect survival or the formation of leptomeningeal dissemination in an orthotopic mouse model, but did induce a malignant phenotype with increased tumor cell invasion at the dissemination sites (P = 0.0029). In conclusion, our results revealed that ALCAM exhibited highly specific expression in the WNT subgroup of MB. Furthermore, we demonstrated that the cell kinetics of MB cell lines can be altered by the expression of ALCAM. © 2020 Achiha et al. This is an open access article distributed under the terms of the Creative Commons Attribution License, which permits unrestricted use, distribution, and reproduction in any medium, provided the original author and source are credited.
DA  - 2020///
PY  - 2020
DO  - 10.1371/journal.pone.0243272
VL  - 15
IS  - 12 December
J2  - PLoS ONE
LA  - English
SN  - 19326203 (ISSN)
UR  - https://www.scopus.com/inward/record.uri?eid=2-s2.0-85097123631&doi=10.1371%2fjournal.pone.0243272&partnerID=40&md5=e736d9818c6636572678a20544dece4d
DB  - Scopus
N1  - <p>Export Date: 28 December 2023; Cited By: 2; Correspondence Address: N. Kijima; Department of Neurosurgery, Osaka University Graduate School of Medicine, Osaka, Japan; email: n-kijima@nsurg.med.osaka-u.ac.jp; CODEN: POLNC</p>
KW  - animal experiment
KW  - animal tissue
KW  - controlled study
KW  - male
KW  - nonhuman
KW  - adult
KW  - Article
KW  - clinical article
KW  - female
KW  - human
KW  - Cerebellar Neoplasms
KW  - cerebellum tumor
KW  - child
KW  - Child
KW  - Child, Preschool
KW  - Male
KW  - Medulloblastoma
KW  - animal
KW  - Animals
KW  - immunohistochemistry
KW  - Mice
KW  - mouse
KW  - Female
KW  - Humans
KW  - metabolism
KW  - young adult
KW  - Young Adult
KW  - animal model
KW  - activated leukocyte cell adhesion molecule
KW  - Activated-Leukocyte Cell Adhesion Molecule
KW  - adolescent
KW  - Adolescent
KW  - ALCAM protein, human
KW  - Antigens, CD
KW  - Biomarkers, Tumor
KW  - Brain Neoplasms
KW  - brain tumor
KW  - cell adhesion
KW  - Cell Adhesion
KW  - Cell Adhesion Molecules, Neuronal
KW  - cell invasion
KW  - cell motion
KW  - Cell Movement
KW  - cell proliferation
KW  - Cell Proliferation
KW  - correlational study
KW  - epidemiology
KW  - Fetal Proteins
KW  - fetoprotein
KW  - gene expression
KW  - Gene Expression
KW  - gene expression profiling
KW  - Gene Expression Profiling
KW  - genetics
KW  - histology
KW  - human tissue
KW  - infant
KW  - Infant
KW  - Japan
KW  - leukocyte antigen
KW  - medulloblastoma
KW  - medulloblastoma cell line
KW  - messenger RNA
KW  - Neoplasm Invasiveness
KW  - nerve cell adhesion molecule
KW  - paraffin embedding
KW  - pathophysiology
KW  - physiology
KW  - preschool child
KW  - protein expression
KW  - protein function
KW  - RNA, Messenger
KW  - sonic hedgehog protein
KW  - tumor invasion
KW  - tumor marker
KW  - Wnt protein
KW  - Wnt Proteins
ER  - 

TY  - JOUR
TI  - Neural correlates of impaired emotional face recognition in cerebellar lesions
AU  - Adamaszek, M.
AU  - Kirkby, K.C.
AU  - Dagata, F.
AU  - Olbrich, S.
AU  - Langner, S.
AU  - Steele, C.
AU  - Sehm, B.
AU  - Busse, S.
AU  - Kessler, C.
AU  - Hamm, A.
T2  - Brain Research
AB  - Clinical and neuroimaging data indicate a cerebellar contribution to emotional processing, which may account for affective-behavioral disturbances in patients with cerebellar lesions. We studied the neurophysiology of cerebellar involvement in recognition of emotional facial expression. Participants comprised eight patients with discrete ischemic cerebellar lesions and eight control patients without any cerebrovascular stroke. Event-related potentials (ERP) were used to measure responses to faces from the Karolinska Directed Emotional Faces Database (KDEF), interspersed in a stream of images with salient contents. Images of faces augmented N170 in both groups, but increased late positive potential (LPP) only in control patients without brain lesions. Dipole anaylsis revealed altered activation patterns for negative emotions in patients with cerebellar lesions, including activation of the left inferior prefrontal area to images of faces showing fear, contralateral to controls. Correlation analysis indicated that lesions of cerebellar area Crus I contribute to ERP deviations. Overall, our results implicate the cerebellum in integrating emotional information at different higher order stages, suggesting distinct cerebellar contributions to the proposed large-scale cerebral network of emotional face recognition. © 2015 Elsevier B.V.
DA  - 2015///
PY  - 2015
DO  - 10.1016/j.brainres.2015.01.027
VL  - 1613
SP  - 1
EP  - 12
J2  - Brain Res.
LA  - English
SN  - 00068993 (ISSN)
UR  - https://www.scopus.com/inward/record.uri?eid=2-s2.0-84930205647&doi=10.1016%2fj.brainres.2015.01.027&partnerID=40&md5=6884eb11f106da3b9f1012ce51b5854a
DB  - Scopus
N1  - <p>Export Date: 28 December 2023; Cited By: 39; Correspondence Address: M. Adamaszek; Bavaria Hospital, Department of Neurological Rehabilitation, Section Cognitive Neurology, Kreischa, An der Wolfsschlucht 1-2, D-01731, Germany; email: michael.adamaszek@freenet.de; CODEN: BRREA</p>
KW  - cerebellum
KW  - controlled study
KW  - male
KW  - adult
KW  - Article
KW  - brain ischemia
KW  - clinical article
KW  - female
KW  - human
KW  - middle aged
KW  - Cerebellum
KW  - Male
KW  - priority journal
KW  - aged
KW  - Aged
KW  - Female
KW  - Humans
KW  - Middle Aged
KW  - nuclear magnetic resonance imaging
KW  - computer assisted tomography
KW  - pathophysiology
KW  - physiology
KW  - Prefrontal cortex
KW  - recognition
KW  - cerebellum infarction
KW  - emotion
KW  - emotional disorder
KW  - Emotions
KW  - ERP
KW  - event related potential
KW  - pathology
KW  - facial expression
KW  - anger
KW  - neurophysiology
KW  - cerebellum injury
KW  - Facial Expression
KW  - brain infarction size
KW  - data base
KW  - Emotional facial expressions
KW  - Evoked Potentials
KW  - evoked response
KW  - facial recognition
KW  - Facial Recognition
KW  - fear
KW  - happiness
KW  - sadness
ER  - 

TY  - JOUR
TI  - Multiple anatomical systems embedded within the primate medial temporal lobe: Implications for hippocampal function
AU  - Aggleton, J.P.
T2  - Neuroscience and Biobehavioral Reviews
AB  - A review of medial temporal lobe connections reveals three distinct groupings of hippocampal efferents. These efferent systems and their putative memory functions are: (1) The 'extended-hippocampal system' for episodic memory, which involves the anterior thalamic nuclei, mammillary bodies and retrosplenial cortex, originates in the subicular cortices, and has a largely laminar organisation; (2) The 'rostral hippocampal system' for affective and social learning, which involves prefrontal cortex, amygdala and nucleus accumbens, has a columnar organisation, and originates from rostral CA1 and subiculum; (3) The 'reciprocal hippocampal-parahippocampal system' for sensory processing and integration, which originates from the length of CA1 and the subiculum, and is characterised by columnar, connections with reciprocal topographies. A fourth system, the 'parahippocampal-prefrontal system' that supports familiarity signalling and retrieval processing, has more widespread prefrontal connections than those of the hippocampus, along with different thalamic inputs. Despite many interactions between these four systems, they may retain different roles in memory which when combined explain the importance of the medial temporal lobe for the formation of declarative memories. © 2011 Elsevier Ltd.
DA  - 2012///
PY  - 2012
DO  - 10.1016/j.neubiorev.2011.09.005
VL  - 36
IS  - 7
SP  - 1579
EP  - 1596
J2  - Neurosci. Biobehav. Rev.
LA  - English
SN  - 18737528 (ISSN)
UR  - https://www.scopus.com/inward/record.uri?eid=2-s2.0-84864384085&doi=10.1016%2fj.neubiorev.2011.09.005&partnerID=40&md5=ac796f3b36b0e4e45291333c2dfe01bd
DB  - Scopus
N1  - <p>Export Date: 28 December 2023; Cited By: 240; Correspondence Address: J.P. Aggleton; School of Psychology, Cardiff University, Cardiff, CF10 3AT, Wales, 70 Park Place, United Kingdom; email: aggleton@cf.ac.uk; CODEN: NBRED</p>
KW  - nonhuman
KW  - cognition
KW  - human
KW  - priority journal
KW  - Animals
KW  - Humans
KW  - functional status
KW  - Amnesia
KW  - amygdaloid nucleus
KW  - brain fornix
KW  - brain function
KW  - cingulate gyrus
KW  - dentate gyrus
KW  - efferent nerve
KW  - entorhinal cortex
KW  - episodic memory
KW  - functional assessment
KW  - hippocampal CA1 region
KW  - hippocampal CA3 region
KW  - hippocampus
KW  - Hippocampus
KW  - hypothalamus hypophysis adrenal system
KW  - hypothalamus ventromedial nucleus
KW  - inferior cerebellar peduncle
KW  - innervation
KW  - limbic cortex
KW  - long term depression
KW  - long term potentiation
KW  - mammillary body
KW  - Memory
KW  - Monkey
KW  - nerve projection
KW  - Neural Pathways
KW  - neuroanatomy
KW  - neuromodulation
KW  - nucleus accumbens
KW  - Parahippocampal cortex
KW  - Parahippocampal Gyrus
KW  - perirhinal cortex
KW  - Perirhinal cortex
KW  - prefrontal cortex
KW  - Prefrontal cortex
KW  - Primates
KW  - pyramidal nerve cell
KW  - recognition
KW  - Recognition
KW  - retrosplenial cortex
KW  - review
KW  - social learning
KW  - subiculum
KW  - Subiculum
KW  - superior cerebellar peduncle
KW  - task performance
KW  - temporal lobe
KW  - Temporal Lobe
KW  - thalamus nucleus
ER  - 

TY  - JOUR
TI  - Ultrastructural analysis of catecholaminergic innervation in weaver and normal mouse cerebellar cortices
AU  - Abbott, L.C.
AU  - Sotelo, C.
T2  - Journal of Comparative Neurology
AB  - The noradrenergic innervation of the mouse cerebellum, which is known for its important modulatory function, was analyzed immunocytochemically with an antibody against tyrosine hydroxylase, the rate-limiting enzyme in catecholamine biosynthesis. In control mice, the labeled afferent fibers belong to fine, beaded axons diffusely distributed throughout the cerebellar cortex. None of the 160 analyzed axon terminals established synaptic junctions with apposed neuronal elements. Thus, the cerebellar noradrenergic innervation is of the nonjunctional modality. Seventy-five percent of the labeled varicosities were apposed to dendritic profiles belonging to Purkinje, granule, stellate, and basket cells, although Purkinje cell dendrites, including spines, were the most frequently found. These observations suggest that the modulatory function of noradrenergic afferent fibers is exerted through paracrine interactions. In the agranular cerebellar cortex of the weaver mutant mouse, the density of labeled fibers is greatly increased. However, despite the presence of innumerable free postsynaptic differentiations (mainly Purkinje cell dendritic spines), only 2 of 188 observed varicosities established synaptic junctions. Thus, in the absence of granule cells, the noradrenergic innervation does not evolve from nonjunctional to junctional innervation, as was the case for the cerebellar serotonergic system (Beaudet and Sotelo [1981] Brain Res. 206:305-329). This finding indicates that the axonal remodeling in granuloprival cerebella does not affect the noradrenergic afferent system. Therefore, the authors conclude that there is some degree of specificity in the formation of heterologous synapses during the axon remodeling process occurring in all agranular cerebella. (C) 2000 Wiley-Liss, Inc.
DA  - 2000///
PY  - 2000
DO  - 10.1002/1096-9861(20001016)426:2<316::AID-CNE11>3.0.CO;2-8
VL  - 426
IS  - 2
SP  - 316
EP  - 329
J2  - J. Comp. Neurol.
LA  - English
SN  - 00219967 (ISSN)
UR  - https://www.scopus.com/inward/record.uri?eid=2-s2.0-0034676145&doi=10.1002%2f1096-9861%2820001016%29426%3a2%3c316%3a%3aAID-CNE11%3e3.0.CO%3b2-8&partnerID=40&md5=be680bc63f0fe7ee09e884a0c8ae0d6e
DB  - Scopus
N1  - <p>Export Date: 28 December 2023; Cited By: 36; Correspondence Address: C. Sotelo; INSERM U.106, Hopital de la Salpetriere, 75651 Paris, Cedex 13, 47 Blvd. de l'Hopital, France; email: sotelo@chups.jussieu.fr; CODEN: JCNEA</p>
KW  - animal tissue
KW  - article
KW  - male
KW  - nonhuman
KW  - female
KW  - Male
KW  - priority journal
KW  - Mice
KW  - mouse
KW  - Female
KW  - animal cell
KW  - granule cell
KW  - Mice, Inbred C57BL
KW  - Norepinephrine
KW  - cerebellum cortex
KW  - Animal
KW  - catecholamine
KW  - catecholamine release
KW  - cell ultrastructure
KW  - Cerebellar Cortex
KW  - immunocytochemistry
KW  - Immunocytochemistry
KW  - Mice, Neurologic Mutants
KW  - Microscopy, Electron
KW  - Noradrenaline
KW  - Paracrine signaling
KW  - postsynaptic inhibition
KW  - Reference Values
KW  - Support, Non-U.S. Gov't
KW  - Support, U.S. Gov't, P.H.S.
KW  - Synapse specificity
KW  - Tyrosine hydroxylase
ER  - 

TY  - JOUR
TI  - p38 MAP kinase is a therapeutic target for hepatic encephalopathy in rats with portacaval shunts
AU  - Agusti, A.
AU  - Cauli, O.
AU  - Rodrigo, R.
AU  - Llansola, M.
AU  - Hernández-Rabaza, V.
AU  - Felipo, V.
T2  - Gut
AB  - Objective: Inflammation plays a role in neurological alterations in patients with hepatic encephalopathy (HE). Animal models of HE show neuroinflammation. Treatment with ibuprofen, a non-steroidal antiinflammatory drug (NSAID), reduces neuroinflammation and restores cognitive and motor function in rats with HE due to portacaval shunts (PCS). This suggests that reducing neuroinflammation would improve neurological status in patients with minimal or clinical HE. NSAID induce kidney damage in patients with cirrhosis and PCS rats and are not suitable for clinical use. It is therefore necessary to look for procedures to eliminate neuroinflammation without inducing secondary effects in the kidney. Inhibition of p38 MAPK is being tested as a therapeutic target in inflammatory diseases and reduces microglial activation. This study aimed to assess whether inhibiting p38 with SB239063 reduces neuroinflammation and improves cognitive and motor function in PCS rats without affecting the kidney. Results: p38 activity is increased in the brains of PCS rats and treatment with SB239063 reduces microglial activation, as well as inflammatory markers in brain (prostaglandin E2, cyclooxygenase activity, iNOS, IL-1β, TNFα) and blood (prostaglandin E2 and TNFα). PCS rats showed increased ammonia and glutamine in the brain, which was not affected by SB239063. PCS rats showed reduced ability to learn a Y-maze conditional discrimination task, reduced motor activity and impaired motor coordination, as assessed in the rotarod. Treatment with SB239063 completely restored learning ability, motor activity and coordination in PCS rats. SB239063 did not affect creatinine or sodium levels in serum, indicating that it does not induce kidney damage. Conclusion: These findings suggest that reducing neuroinflammation by using inhibitors of p38 would improve the neurological status in HE without inducing secondary effects in the kidney.
DA  - 2011///
PY  - 2011
DO  - 10.1136/gut.2010.236083
VL  - 60
IS  - 11
SP  - 1572
EP  - 1579
J2  - Gut
LA  - English
SN  - 14683288 (ISSN)
UR  - https://www.scopus.com/inward/record.uri?eid=2-s2.0-80053564971&doi=10.1136%2fgut.2010.236083&partnerID=40&md5=26631e3b554a7e71e088ff8c4d1d08d6
DB  - Scopus
N1  - <p>Export Date: 28 December 2023; Cited By: 56; Correspondence Address: V. Felipo; Laboratory of Neurobiology, Centro de Investigacíon Príncipe Felipe, 46012 Valencia, Avda Autopista del Saler 16, Spain; email: vfelipo@cipf.es; CODEN: GUTTA</p>
KW  - animal experiment
KW  - animal tissue
KW  - article
KW  - controlled study
KW  - drug mechanism
KW  - male
KW  - maze test
KW  - nonhuman
KW  - rat
KW  - cognition
KW  - Cerebellum
KW  - Male
KW  - priority journal
KW  - Animals
KW  - motor coordination
KW  - animal model
KW  - Blotting, Western
KW  - drug efficacy
KW  - enzyme activity
KW  - Immunohistochemistry
KW  - Rats
KW  - task performance
KW  - 4 [4 (4 fluorophenyl) 5 (2 methoxy 4 pyrimidinyl) 1 imidazolyl]cyclohexanol
KW  - amino acid brain level
KW  - ammonia
KW  - Ammonia
KW  - brain level
KW  - cell activation
KW  - Cerebral Cortex
KW  - Cognition
KW  - creatinine
KW  - creatinine blood level
KW  - Disease Models, Animal
KW  - enzyme analysis
KW  - enzyme inhibition
KW  - glutamine
KW  - Glutamine
KW  - hepatic encephalopathy
KW  - Hepatic Encephalopathy
KW  - Imidazoles
KW  - inducible nitric oxide synthase
KW  - interleukin 10
KW  - interleukin 1beta
KW  - interleukin 4
KW  - interleukin 6
KW  - kidney function
KW  - kidney injury
KW  - Learning
KW  - learning disorder
KW  - MAP Kinase Signaling System
KW  - microglia
KW  - Microglia
KW  - mitogen activated protein kinase p38
KW  - Motor Activity
KW  - motor dysfunction
KW  - motor performance
KW  - nervous system inflammation
KW  - p38 Mitogen-Activated Protein Kinases
KW  - Phosphorylation
KW  - Portacaval Shunt, Surgical
KW  - portocaval shunt
KW  - prostaglandin E2
KW  - prostaglandin synthase
KW  - Prostaglandin-Endoperoxide Synthases
KW  - protein blood level
KW  - Pyrimidines
KW  - Rats, Wistar
KW  - rotarod test
KW  - sodium
KW  - sodium blood level
KW  - tumor necrosis factor alpha
KW  - urea
KW  - urea blood level
ER  - 

TY  - JOUR
TI  - Purkinje cell dendritic tree development in the absence of excitatory neurotransmission and of brain-derived neurotrophic factor in organotypic slice cultures
AU  - Adcock, K.H.
AU  - Metzger, F.
AU  - Kapfhammer, J.P.
T2  - Neuroscience
AB  - The development of the dendritic tree of a neuron is a complex process which is thought to be regulated strongly by signals from afferent fibers. In particular the synaptic activity of afferent fibers and activity-dependent signaling by neurotrophic factors are thought to affect dendritic growth. We have studied Purkinje cell dendritic arbor development in organotypic cultures under suppression of glutamate-mediated excitatory neurotransmission, achieved with multiple combinations of blockers of glutamate receptors. Despite the presence of either single receptor blockers or combinations of blockers predicted to fully suppress glutamate-mediated excitatory neurotransmission Purkinje cell dendritic arbors developed similar to those of control cultures. Furthermore, Purkinje cell dendritic arbors in organotypic cultures from brain-derived neurotrophic factor (BDNF) knockout mice or after pharmacological blockade of trk-receptors also developed in a way similar to control cultures. Our results demonstrate that during the stage of rapid dendritic arbor growth signals from afferent fibers are of minor importance for Purkinje cell dendritic development because a seemingly normal Purkinje cell dendritic tree developed in the absence of excitatory neurotransmission and BDNF signaling. Our results suggest that many aspects of Purkinje cell dendritic development can be achieved by an intrinsic growth program. © 2004 IBRO. Published by Elsevier Ltd. All rights reserved.
DA  - 2004///
PY  - 2004
DO  - 10.1016/j.neuroscience.2004.04.032
VL  - 127
IS  - 1
SP  - 137
EP  - 145
J2  - Neuroscience
LA  - English
SN  - 03064522 (ISSN)
UR  - https://www.scopus.com/inward/record.uri?eid=2-s2.0-3042683862&doi=10.1016%2fj.neuroscience.2004.04.032&partnerID=40&md5=0ecd8202f61314bd5dc16fdd34467b60
DB  - Scopus
N1  - <p>Export Date: 28 December 2023; Cited By: 29; Correspondence Address: J.P. Kapfhammer; Anatomisches Institut, University of Basel, CH-4056 Basel, Pestalozzistr. 20, Switzerland; email: josef.kapfhammer@unibas.ch; CODEN: NRSCD</p>
KW  - animal experiment
KW  - animal tissue
KW  - article
KW  - cerebellum
KW  - controlled study
KW  - nonhuman
KW  - priority journal
KW  - Animals
KW  - cell culture
KW  - Cell Differentiation
KW  - Mice
KW  - mouse
KW  - Mice, Knockout
KW  - Synaptic Transmission
KW  - brain derived neurotrophic factor
KW  - Brain-Derived Neurotrophic Factor
KW  - Animals, Newborn
KW  - newborn
KW  - BDNF
KW  - Purkinje cell
KW  - Purkinje Cells
KW  - Cerebellar Cortex
KW  - 6,7-dinitroquinoxaline-2,3(1H,4H)- dione
KW  - Afferent Pathways
KW  - APV
KW  - bioelectrical activity
KW  - bioenergy
KW  - brain-derived neurotrophic factor
KW  - cell maturation
KW  - D-2-amino-5-phosphonopentanoic acid
KW  - days in vitro
KW  - Dendrites
KW  - dendritic cell
KW  - DIV
KW  - DNQX
KW  - Excitatory Amino Acid Antagonists
KW  - Excitatory Postsynaptic Potentials
KW  - glutamate
KW  - Glutamic Acid
KW  - granule cells
KW  - MCPG
KW  - neurotransmission
KW  - neurotrophic factor
KW  - neurotrophic factors
KW  - Organ Culture Techniques
KW  - receptor blocking
KW  - Receptor Protein-Tyrosine Kinases
KW  - Receptors, Glutamate
KW  - sensory nerve
ER  - 

TY  - JOUR
TI  - Prevalence and length of recovery of pusher syndrome based on cerebral hemispheric lesion side in patients with acute stroke
AU  - Abe, H.
AU  - Kondo, T.
AU  - Oouchida, Y.
AU  - Suzukamo, Y.
AU  - Fujiwara, S.
AU  - Izumi, S.-I.
T2  - Stroke
AB  - Background and Purpose-: The aim of this study was to determine if side of cerebral hemisphere lesion affects the prevalence and time course of pushing behavior (PB) after stroke. Methods-: A total of 1660 patients with acute stroke were investigated. PB was assessed using the standardized Scale for Contraversive Pushing. Risk ratios were used to evaluate the differences in the prevalence of PB between right cerebral hemisphere-damaged (RCD) and left cerebral hemisphere-damaged (LCD) patients. The differences in the time course among 35 (27 RCD and 8 LCD) patients were evaluated by analyzing Scale for Contraversive Pushing scores with the Kaplan-Meier Method using a log-rank test. Results-: PB was observed in 156 (9.4%) patients. The prevalence of PB was significantly higher in RCD (97 of 556 [17.4%]) than in LCD (57 of 599 [9.5%]) patients; risk ratio was 1.83 (95% CI, 1.35-2.49). The log-rank test indicated that RCD patients exhibited a significantly slower recovery than LCD patients (P=0.027). Conclusions-: The number of RCD patients who exhibited PB was higher than that of LCD patients. The duration of recovery from PB was longer in RCD patients than in LCD patients. © 2012 American Heart Association, Inc.
DA  - 2012///
PY  - 2012
DO  - 10.1161/STROKEAHA.111.638379
VL  - 43
IS  - 6
SP  - 1654
EP  - 1656
J2  - Stroke
LA  - English
SN  - 15244628 (ISSN)
UR  - https://www.scopus.com/inward/record.uri?eid=2-s2.0-84861592169&doi=10.1161%2fSTROKEAHA.111.638379&partnerID=40&md5=82d49776cb52bc7d3d3f4b3b58178666
DB  - Scopus
N1  - <p>Export Date: 28 December 2023; Cited By: 64; Correspondence Address: H. Abe; Department of Rehabilitation, Kohnan Hospital, Taihaku-ku, Sendai 982-8523, 4-20-1 Nagamachi-Minami, Japan; email: abe-h@kohnan-sendai.or.jp; CODEN: SJCCA</p>
KW  - article
KW  - male
KW  - female
KW  - human
KW  - prevalence
KW  - prognosis
KW  - rating scale
KW  - stroke
KW  - Cerebellum
KW  - Male
KW  - priority journal
KW  - aged
KW  - Aged
KW  - Female
KW  - Humans
KW  - Middle Aged
KW  - clinical assessment
KW  - major clinical study
KW  - Aged, 80 and over
KW  - Barthel index
KW  - brain damage
KW  - brain disease
KW  - Brunnstrom stage
KW  - contraversive pushing
KW  - Contraversive Pushing score
KW  - convalescence
KW  - hemisphere
KW  - Japan Coma Scale
KW  - Kaplan Meier method
KW  - left cerebral hemisphere damaged
KW  - log rank test
KW  - Nervous System Diseases
KW  - Prevalence
KW  - pusher syndrome
KW  - rehabilitation
KW  - Retrospective Studies
KW  - right cerebral hemisphere damaged
KW  - Stroke
KW  - Stroke Impairment Assessment Set
KW  - Syndrome
KW  - Time Factors
ER  - 

TY  - JOUR
TI  - Developmental cuprizone exposure impairs oligodendrocyte lineages differentially in cortical and white matter tissues and suppresses glutamatergic neurogenesis signals and synaptic plasticity in the hippocampal dentate gyrus of rats
AU  - Abe, H.
AU  - Saito, F.
AU  - Tanaka, T.
AU  - Mizukami, S.
AU  - Hasegawa-Baba, Y.
AU  - Imatanaka, N.
AU  - Akahori, Y.
AU  - Yoshida, T.
AU  - Shibutani, M.
T2  - Toxicology and Applied Pharmacology
AB  - Developmental cuprizone (CPZ) exposure impairs rat hippocampal neurogenesis. Here, we captured the developmental neurotoxicity profile of CPZ using a region-specific expression microarray analysis in the hippocampal dentate gyrus, corpus callosum, cerebral cortex and cerebellar vermis of rat offspring exposed to 0, 0.1, or 0.4% CPZ in the maternal diet from gestation day 6 to postnatal day (PND) 21. Transcripts of those genes identified as altered were subjected to immunohistochemical analysis on PNDs 21 and 77. Our results showed that transcripts for myelinogenesis-related genes, including Cnp, were selectively downregulated in the cerebral cortex by CPZ at ≥0.1% or 0.4% on PND 21. CPZ at 0.4% decreased immunostaining intensity for 2',3'-cyclic-nucleotide 3'-phosphodiesterase (CNPase) and CNPase+ and OLIG2+ oligodendrocyte densities in the cerebral cortex, whereas CNPase immunostaining intensity alone was decreased in the corpus callosum. By contrast, a striking transcript upregulation for Klotho gene and an increased density of Klotho+ oligodendrocytes were detected in the corpus callosum at ≥0.1%. In the dentate gyrus, CPZ at ≥0.1% or 0.4% decreased the transcript levels for Gria1, Grin2a and Ptgs2, genes related to the synapse and synaptic transmission, and the number of GRIA1+ and GRIN2A+ hilar γ-aminobutyric acid (GABA)-ergic interneurons and cyclooxygenase-2+ granule cells. All changes were reversed at PND 77. Thus, developmental CPZ exposure reversibly decreased mature oligodendrocytes in both cortical and white matter tissues, and Klotho protected white matter oligodendrocyte growth. CPZ also reversibly targeted glutamatergic signals of GABAergic interneuron to affect dentate gyrus neurogenesis and synaptic plasticity in granule cells. © 2015 Elsevier Inc.
DA  - 2016///
PY  - 2016
DO  - 10.1016/j.taap.2015.11.006
VL  - 290
SP  - 10
EP  - 20
J2  - Toxicol. Appl. Pharmacol.
LA  - English
SN  - 0041008X (ISSN)
UR  - https://www.scopus.com/inward/record.uri?eid=2-s2.0-84951825272&doi=10.1016%2fj.taap.2015.11.006&partnerID=40&md5=06794e7dbb4849c5d3c2c49c75072f1f
DB  - Scopus
N1  - <p>Export Date: 28 December 2023; Cited By: 17; Correspondence Address: M. Shibutani; Laboratory of Veterinary Pathology, Tokyo University of Agriculture and Technology, Fuchu-shi, Tokyo, 3-5-8 Saiwai-cho, 183-8509, Japan; email: mshibuta@cc.tuat.ac.jp; CODEN: TXAPA</p>
KW  - 4 aminobutyric acid
KW  - animal experiment
KW  - animal tissue
KW  - brain cortex
KW  - controlled study
KW  - male
KW  - nonhuman
KW  - rat
KW  - Article
KW  - female
KW  - Male
KW  - animal
KW  - Animals
KW  - immunohistochemistry
KW  - real time polymerase chain reaction
KW  - upregulation
KW  - Female
KW  - metabolism
KW  - animal cell
KW  - animal model
KW  - apoptosis
KW  - Apoptosis
KW  - granule cell
KW  - Rats
KW  - gene expression
KW  - gene expression profiling
KW  - Gene Expression Profiling
KW  - genetics
KW  - dentate gyrus
KW  - drug effects
KW  - gamma-Aminobutyric Acid
KW  - synaptic transmission
KW  - Synaptic Transmission
KW  - brain derived neurotrophic factor
KW  - unclassified drug
KW  - Animals, Newborn
KW  - newborn
KW  - Rats, Sprague-Dawley
KW  - pathology
KW  - STAT3 protein
KW  - nervous system development
KW  - immunoreactivity
KW  - reverse transcription polymerase chain reaction
KW  - nerve cell plasticity
KW  - comparative study
KW  - microarray analysis
KW  - protein
KW  - 2',3' cyclic nucleotide 3' phosphodiesterase
KW  - beta glucuronidase
KW  - bungarotoxin receptor
KW  - caspase 4
KW  - cell count
KW  - cell density
KW  - cell lineage
KW  - Cell Lineage
KW  - cerebellum vermis
KW  - corpus callosum
KW  - cuprizone
KW  - Cuprizone
KW  - Cuprizone (CPZ)
KW  - cyclooxygenase 2
KW  - cytology
KW  - dcx protein
KW  - Dentate Gyrus
KW  - down regulation
KW  - Down-Regulation
KW  - ephrin receptor A4
KW  - Expression microarray
KW  - frzb protein
KW  - Glial cell development
KW  - Glucuronidase
KW  - glutamate receptor ionotropic AMPA 1 protein
KW  - gria1 protein
KW  - gria2 protein
KW  - htr1a protein
KW  - Klotho
KW  - Klotho protein
KW  - lhx6 protein
KW  - maternal nutrition
KW  - Myelinogenesis
KW  - n methyl dextro aspartic acid receptor 2A
KW  - neurod2 protein
KW  - Neurogenesis
KW  - Neuronal plasticity
KW  - Neuronal Plasticity
KW  - neurotoxicity
KW  - nicotinic receptor alpha4
KW  - ntrk1 protein
KW  - oligodendrocyte transcription factor 2
KW  - oligodendroglia
KW  - Oligodendroglia
KW  - pregnancy
KW  - Pregnancy
KW  - prenatal exposure
KW  - Prenatal Exposure Delayed Effects
KW  - protein kinase B beta
KW  - ptgs2 protein
KW  - Sprague Dawley rat
KW  - white matter
KW  - White Matter
KW  - Wnt7b protein
ER  - 

TY  - JOUR
TI  - Heterozygous Missense Pathogenic Variants Within the Second Spectrin Repeat of SPTBN2 Lead to Infantile-Onset Cerebellar Ataxia
AU  - Accogli, A.
AU  - St-Onge, J.
AU  - Addour-Boudrahem, N.
AU  - Lafond-Lapalme, J.
AU  - Laporte, A.D.
AU  - Rouleau, G.A.
AU  - Rivière, J.-B.
AU  - Srour, M.
T2  - Journal of Child Neurology
AB  - The term spinocerebellar ataxia encompasses a heterogeneous group of neurodegenerative disorders due to pathogenic variants in more than 100 genes, underlying 2 major groups of ataxia: autosomal dominant cerebellar ataxias (ADCA, also known as spinocerebellar ataxias [SCAs]) due to heterozygous variants or polyglutamine triplet expansions leading to adult-onset ataxia, and autosomal recessive spinocerebellar ataxias (ARCAs, also known as SCARs) due to biallelic variants, usually resulting in more severe and earlier-onset cerebellar ataxia. Certain ataxia genes, including SPTBN2 which encodes β-III spectrin, are responsible for both SCA and SCAR, depending on whether the pathogenic variant occurs in a monoallelic or biallelic state, respectively. Accordingly, 2 major phenotypes have been linked to SPTBN2: pathogenic heterozygous in-frame deletions and missense variants result in an adult-onset, slowly progressive ADCA (SCA5) through a dominant negative effect, whereas biallelic loss-of-function variants cause SCAR14, an allelic disorder characterized by infantile-onset cerebellar ataxia and cognitive impairment. Of note, 2 heterozygous missense variants (c.1438C>T, p.R480 W; c.1309C>G, p.R437G), both lying in the second spectrin repeat of SPTBN2, have been linked to infantile-onset cerebellar ataxia, similar to SCAR14. Here, we report a novel de novo heterozygous pathogenic missense variant (c.1310G>A) in SPTBN2 in a child with infantile-onset cerebellar ataxia and mild cognitive impairment. This variant affects the same R437 residue of the second spectrin repeat but results in a different amino acid change (p.R437Q). We review previously reported cases and discuss possible pathomechanisms responsible for the early-onset cerebellar phenotype due to disease-causing variants in the second spectrin repeat. © The Author(s) 2019.
DA  - 2020///
PY  - 2020
DO  - 10.1177/0883073819878917
VL  - 35
IS  - 2
SP  - 106
EP  - 110
J2  - J. Child Neurol.
LA  - English
SN  - 08830738 (ISSN)
UR  - https://www.scopus.com/inward/record.uri?eid=2-s2.0-85074346498&doi=10.1177%2f0883073819878917&partnerID=40&md5=627c884e46df8bb89709627d27c9683b
DB  - Scopus
N1  - <p>Export Date: 28 December 2023; Cited By: 11; Correspondence Address: M. Srour; Department of Pediatrics, Division of Pediatric Neurology, McGill University, Montreal, Canada; email: myriam.srour@mcgill.ca; CODEN: JOCNE</p>
KW  - cerebellum
KW  - Article
KW  - clinical article
KW  - cognitive defect
KW  - female
KW  - human
KW  - Brain
KW  - case report
KW  - child
KW  - Child, Preschool
KW  - priority journal
KW  - brain
KW  - Female
KW  - Humans
KW  - Magnetic Resonance Imaging
KW  - nuclear magnetic resonance imaging
KW  - neuroimaging
KW  - genetics
KW  - preschool child
KW  - abstract thinking
KW  - adaptive behavior
KW  - analogical reasoning
KW  - ataxia
KW  - ataxin
KW  - cerebellar ataxia
KW  - Cerebellar Ataxia
KW  - cerebellum atrophy
KW  - childhood disease
KW  - degenerative disease
KW  - developmental delay
KW  - diagnostic imaging
KW  - DNA sequence
KW  - dysarthria
KW  - gene deletion
KW  - gene mutation
KW  - gene sequence
KW  - genomic DNA
KW  - missense mutation
KW  - mitochondrial genome
KW  - Mutation, Missense
KW  - neurologic examination
KW  - next-generation sequencing
KW  - nystagmus
KW  - school child
KW  - spectrin
KW  - Spectrin
KW  - SPTBN2 protein, human
KW  - Wechsler preschool and primary scale of intelligence
KW  - whole exome sequencing
ER  - 

TY  - JOUR
TI  - Large-scale analyses of CAV1 and CAV2 suggest their expression is higher in post-mortem ALS brain tissue and affects survival
AU  - Adey, B.N.
AU  - Cooper-Knock, J.
AU  - Al Khleifat, A.
AU  - Fogh, I.
AU  - van Damme, P.
AU  - Corcia, P.
AU  - Couratier, P.
AU  - Hardiman, O.
AU  - McLaughlin, R.
AU  - Gotkine, M.
AU  - Drory, V.
AU  - Silani, V.
AU  - Ticozzi, N.
AU  - Veldink, J.H.
AU  - van den Berg, L.H.
AU  - de Carvalho, M.
AU  - Pinto, S.
AU  - Mora Pardina, J.S.
AU  - Povedano Panades, M.
AU  - Andersen, P.M.
AU  - Weber, M.
AU  - Başak, N.A.
AU  - Shaw, C.E.
AU  - Shaw, P.J.
AU  - Morrison, K.E.
AU  - Landers, J.E.
AU  - Glass, J.D.
AU  - Vourc’h, P.
AU  - Dobson, R.J.B.
AU  - Breen, G.
AU  - Al-Chalabi, A.
AU  - Jones, A.R.
AU  - Iacoangeli, A.
T2  - Frontiers in Cellular Neuroscience
AB  - Introduction: Caveolin-1 and Caveolin-2 (CAV1 and CAV2) are proteins associated with intercellular neurotrophic signalling. There is converging evidence that CAV1 and CAV2 (CAV1/2) genes have a role in amyotrophic lateral sclerosis (ALS). Disease-associated variants have been identified within CAV1/2 enhancers, which reduce gene expression and lead to disruption of membrane lipid rafts. Methods: Using large ALS whole-genome sequencing and post-mortem RNA sequencing datasets (5,987 and 365 tissue samples, respectively), and iPSC-derived motor neurons from 55 individuals, we investigated the role of CAV1/2 expression and enhancer variants in the ALS phenotype. Results: We report a differential expression analysis between ALS cases and controls for CAV1 and CAV2 genes across various post-mortem brain tissues and three independent datasets. CAV1 and CAV2 expression was consistently higher in ALS patients compared to controls, with significant results across the primary motor cortex, lateral motor cortex, and cerebellum. We also identify increased survival among carriers of CAV1/2 enhancer mutations compared to non-carriers within Project MinE and slower progression as measured by the ALSFRS. Carriers showed a median increase in survival of 345 days. Discussion: These results add to an increasing body of evidence linking CAV1 and CAV2 genes to ALS. We propose that carriers of CAV1/2 enhancer mutations may be conceptualised as an ALS subtype who present a less severe ALS phenotype with a longer survival duration and slower progression. Upregulation of CAV1/2 genes in ALS cases may indicate a causal pathway or a compensatory mechanism. Given prior research supporting the beneficial role of CAV1/2 expression in ALS patients, we consider a compensatory mechanism to better fit the available evidence, although further investigation into the biological pathways associated with CAV1/2 is needed to support this conclusion. Copyright © 2023 Adey, Cooper-Knock, Al Khleifat, Fogh, van Damme, Corcia, Couratier, Hardiman, McLaughlin, Gotkine, Drory, Silani, Ticozzi, Veldink, van den Berg, de Carvalho, Pinto, Mora Pardina, Povedano Panades, Andersen, Weber, Başak, Shaw, Shaw, Morrison, Landers, Glass, Vourc’h, Dobson, Breen, Al-Chalabi, Jones and Iacoangeli.
DA  - 2023///
PY  - 2023
DO  - 10.3389/fncel.2023.1112405
VL  - 17
J2  - Front. Cell. Neurosci.
LA  - English
SN  - 16625102 (ISSN)
UR  - https://www.scopus.com/inward/record.uri?eid=2-s2.0-85150359744&doi=10.3389%2ffncel.2023.1112405&partnerID=40&md5=0f1db3b26bad0957cf28c9810f8fc98d
DB  - Scopus
N1  - <p>Export Date: 28 December 2023; Cited By: 1; Correspondence Address: A. Iacoangeli; Department of Biostatistics and Health Informatics, Institute of Psychiatry, Psychology and Neuroscience, King’s College London, London, United Kingdom; email: alfredo.iacoangeli@kcl.ac.uk</p>
KW  - cerebellum
KW  - Article
KW  - human
KW  - upregulation
KW  - major clinical study
KW  - gene expression
KW  - human tissue
KW  - gene mutation
KW  - brain tissue
KW  - primary motor cortex
KW  - ALS (Amyotrophic lateral sclerosis)
KW  - amyotrophic lateral sclerosis
KW  - Amyotrophic Lateral Sclerosis Functional Rating Scale
KW  - Cav
KW  - CAV1 and CAV2
KW  - caveolin
KW  - caveolin 1
KW  - caveolin 2
KW  - differential expression analysis
KW  - differential expression analysis (DEA)
KW  - enhancer variant
KW  - neurodegeneration
KW  - RNA sequencing
KW  - survival analysis
KW  - whole genome sequencing
ER  - 

TY  - JOUR
TI  - Mitochondrial reactive oxygen species regulate the strength of inhibitory GABA-mediated synaptic transmission
AU  - Accardi, M.V.
AU  - Daniels, B.A.
AU  - Brown, P.M.G.E.
AU  - Fritschy, J.-M.
AU  - Tyagarajan, S.K.
AU  - Bowie, D.
T2  - Nature Communications
AB  - Neuronal communication imposes a heavy metabolic burden in maintaining ionic gradients essential for action potential firing and synaptic signalling. Although cellular metabolism is known to regulate excitatory neurotransmission, it is still unclear whether the brain's energy supply affects inhibitory signalling. Here we show that mitochondrial-derived reactive oxygen species (mROS) regulate the strength of postsynaptic GABAA receptors at inhibitory synapses of cerebellar stellate cells. Inhibition is strengthened through a mechanism that selectively recruits α3-containing GABA A receptors into synapses with no discernible effect on resident α1-containing receptors. Since mROS promotes the emergence of postsynaptic events with unique kinetic properties, we conclude that newly recruited α3-containing GABAA receptors are activated by neurotransmitter released onto discrete postsynaptic sites. Although traditionally associated with oxidative stress in neurodegenerative disease, our data identify mROS as a putative homeostatic signalling molecule coupling cellular metabolism to the strength of inhibitory transmission. © 2014 Macmillan Publishers Limited. All rights reserved.
DA  - 2014///
PY  - 2014
DO  - 10.1038/ncomms4168
VL  - 5
J2  - Nat. Commun.
LA  - English
SN  - 20411723 (ISSN)
UR  - https://www.scopus.com/inward/record.uri?eid=2-s2.0-84892690009&doi=10.1038%2fncomms4168&partnerID=40&md5=b0c7748633b87d36231dc4bf9d63dd6c
DB  - Scopus
N1  - <p>Export Date: 28 December 2023; Cited By: 58; Correspondence Address: D. Bowie; Department of Pharmacology and Therapeutics, McGill University, Montréal, QC H3B 0B1, Canada; email: derek.bowie@mcgill.ca</p>
KW  - 4 aminobutyric acid
KW  - animal experiment
KW  - animal tissue
KW  - article
KW  - cerebellum
KW  - controlled study
KW  - male
KW  - nonhuman
KW  - female
KW  - human
KW  - animal
KW  - Animals
KW  - Mice
KW  - mouse
KW  - signal transduction
KW  - upregulation
KW  - brain
KW  - metabolism
KW  - animal cell
KW  - oxidative stress
KW  - gene expression
KW  - degenerative disease
KW  - 4 aminobutyric acid A receptor alpha3
KW  - Antimycin A
KW  - antimycin A1
KW  - cell metabolism
KW  - drug effects
KW  - electrophysiology
KW  - embryo
KW  - GABAergic transmission
KW  - gamma-Aminobutyric Acid
KW  - human cell
KW  - hyperpolarization
KW  - inhibitory postsynaptic potential
KW  - knockout mouse
KW  - Mice, Knockout
KW  - Mitochondria
KW  - mitochondrion
KW  - nerve cell excitability
KW  - neurology
KW  - reactive oxygen metabolite
KW  - Reactive Oxygen Species
KW  - signaling
KW  - stellate cell
KW  - synaptic transmission
KW  - Synaptic Transmission
ER  - 

TY  - JOUR
TI  - Phonemic vowel length contrasts in cerebellar disorders
AU  - Ackermann, H.
AU  - Gräber, S.
AU  - Hertrich, I.
AU  - Daum, I.
T2  - Brain and Language
AB  - Apraxia of speech and Broca's aphasia both affect voice onset time (VOT) whereas phonemic vowel length distinctions seem to be preserved. Assuming a close cooperation of anterior perisylvian language zones and the cerebellum with respect to speech timing, a similar profile of segment durations must be expected in ataxic dysarthria. In order to test this hypothesis, patients with cerebellar atrophy or cerebellar ischemia were asked to produce sentence utterances including either one of the German lexial items 'Rate' (/ra:t(h)e/, 'installment'), 'Ratte' (/rat(h)e/, 'rat'), 'Gram' (/gra:m/, 'grief'), 'Gramm' (/gram/, 'gramm'), Taten (/t(h)n/, 'actions'), or 'Daten' (/datn/, 'data'). At the acoustic signal, the duration of the target vowels /a/ and /a:/ as well as the VOT of the word-initial alveolar stops /d/ and /t/ were determined. In addition, a master tape comprising the target words from patients and controls in randomized order was played to three listeners for perceptual evaluation. In accordance with a previous study, first, the cerebellar subjects presented with a reduced categorical separation of the VOT of voiced and unvoiced stop consonants. Second, vowel length distinctions were only compromised in case of the minimal pair 'Gram'/'Gramm.' In contrast to 'Rate'/'Ratte', production of the former lexical items requires coordination of several orofacial structures. Disruption of vowel length contrasts would, thus, depend upon the complexity of the underlying articulatory pattern.
DA  - 1999///
PY  - 1999
DO  - 10.1006/brln.1998.2044
VL  - 67
IS  - 2
SP  - 95
EP  - 109
J2  - Brain Lang.
LA  - English
SN  - 0093934X (ISSN)
UR  - https://www.scopus.com/inward/record.uri?eid=2-s2.0-0345363261&doi=10.1006%2fbrln.1998.2044&partnerID=40&md5=8ed704b78691bda7bc5ecbe63618bb8d
DB  - Scopus
N1  - <p>Export Date: 28 December 2023; Cited By: 34; CODEN: BRLGA</p>
KW  - article
KW  - male
KW  - adult
KW  - cerebellum disease
KW  - clinical article
KW  - female
KW  - human
KW  - Cerebellum
KW  - aged
KW  - cerebellar ataxia
KW  - cerebellum atrophy
KW  - dysarthria
KW  - acoustics
KW  - apraxia
KW  - Apraxia of speech
KW  - Ataxic dysarthria
KW  - nuclear magnetic resonance spectroscopy
KW  - phoneme
KW  - transcranial magnetic stimulation
KW  - VOT
KW  - vowel
KW  - Vowel length
ER  - 

TY  - CHAP
TI  - Physical medicine and rehabilitation
AU  - Aaronson, A.
AU  - Stork, R.
AU  - Lloyd, R.B.
T2  - Fundamentals of Consultation Liaison Psychiatry: Neuropsychiatry
DA  - 2019///
PY  - 2019
SP  - 295
EP  - 328
LA  - English
PB  - Nova Science Publishers, Inc.
SN  - 978-153615226-5 (ISBN)
UR  - https://www.scopus.com/inward/record.uri?eid=2-s2.0-85136746811&partnerID=40&md5=47baa95d41f0791c2956ec531440e9fe
DB  - Scopus
N1  - <p>Export Date: 28 December 2023; Cited By: 0; Correspondence Address: R.B. Lloyd; Department of Psychiatry and Behavioral Sciences, Northwestern University, Chicago, United States; email: rlloyd@nm.org</p>
KW  - Mortality
KW  - Aphasia
KW  - Brain
KW  - Stroke
KW  - Mood
KW  - Activities of daily living (ADLs)
KW  - Amputation
KW  - Anticholinergic properties
KW  - Antipsychotics
KW  - Anxiety
KW  - Bradycardia
KW  - Cardiac rehabilitation
KW  - Cardiac surgery
KW  - Cerebellar
KW  - Cervical injuries
KW  - Cognitive behavior therapy (CBT)
KW  - Cognitive impairments
KW  - Comorbid
KW  - Complication
KW  - Controlled trial
KW  - Delirium
KW  - Depression
KW  - Dextroamphetamine
KW  - Disability
KW  - Disease
KW  - Emotional
KW  - Families
KW  - Fatigue
KW  - Functional recovery
KW  - Heart failure
KW  - History
KW  - Hospital
KW  - Illness
KW  - Injury
KW  - Limb pain
KW  - Medication
KW  - Mental
KW  - Mood changes
KW  - N-methyl-D-aspartate (NMDA)
KW  - Neglect
KW  - Neglected
KW  - Neuropsychiatric
KW  - Neuropsychiatric symptoms
KW  - Pathological
KW  - Patient
KW  - Phantom limb pain
KW  - Placebo
KW  - Population
KW  - Postconcussive
KW  - Postinjury
KW  - Posttraumatic amnesia
KW  - Posttraumatic stress disorder (PTSD)
KW  - Prosthesis
KW  - Psychiatric symptoms
KW  - Psychiatrist
KW  - Psychological
KW  - Psychosocial
KW  - Recovery
KW  - Rehabilitation
KW  - Rehabilitation environment
KW  - Rehabilitative
KW  - Selective serotonin reuptake inhibitors (SSRIs)
KW  - Sleep
KW  - Social support
KW  - Spinal cord injury (SCI)
KW  - Substance use disorder
KW  - Suicide
KW  - Surgery
KW  - Transcranial direct current stimulation (tDCS)
KW  - Trauma
KW  - Traumatic brain injury (TBI)
KW  - Tricyclic antidepressants (TCAs)
KW  - Ventricular assist device (VAD)
KW  - Veterans
ER  - 

TY  - JOUR
TI  - Implication of Wnt/GSK-3β/β-Catenin Signaling in the Pathogenesis of Mood Disturbances Associated with Hyperthyroidism in Rats: Potential Therapeutic Effect of Naringin
AU  - Abd-Elmawla, M.A.
AU  - Essam, R.M.
AU  - Ahmed, K.A.
AU  - Abdelmonem, M.
T2  - ACS Chemical Neuroscience
AB  - Patients with hyperthyroidism are commonly diagnosed with mood disorders. Naringin, (4′,5,7-trihydrocyflavanone-7-O-rhamnoglucoside), a natural bioflavonoid, has many neurobehavioral activities including anxiolytic and antidepressant properties. The role of Wingless (Wnt) signaling in psychiatric disorders is considered substantial but debatable. Recently, regulation of Wnt signaling by naringin has been reported in different disorders. Therefore, the present study aimed to investigate the possible role of Wnt/GSK-3β/β-catenin signaling in hyperthyroidism-induced mood disturbances and explore the therapeutic effects of naringin. Hyperthyroidism was induced in rats by intraperitoneal injection of 0.3 mg/kg levothyroxine for 2 weeks. Naringin was orally administered to rats with hyperthyroidism at a dose of 50 or 100 mg/kg for 2 weeks. Hyperthyroidism induced mood alterations as revealed by behavioral tests and histopathological changes including marked necrosis and vacuolation of neurons in the hippocampus and cerebellum. Intriguingly, hyperthyroidism activated Wnt/p-GSK-3β/β-catenin/DICER1/miR-124 signaling pathway in the hippocampus along with an elevation in serotonin, dopamine, and noradrenaline contents and a reduction in brain-derived neurotrophic factor (BDNF) content. Additionally, hyperthyroidism induced upregulation of cyclin D-1 expression, malondialdehyde (MDA) elevation, and glutathione (GSH) reduction. Naringin treatment alleviated behavioral and histopathological alterations and reversed hyperthyroidism-induced biochemical changes. In conclusion, this study revealed, for the first time, that hyperthyroidism could affect mental status by stimulating Wnt/p-GSK-3β/β-catenin signaling in the hippocampus. The observed beneficial effects of naringin could be attributed to increasing hippocampal BDNF, controlling the expression of Wnt/p-GSK-3β/β-catenin signaling as well as its antioxidant properties. © 2023 American Chemical Society.
DA  - 2023///
PY  - 2023
DO  - 10.1021/acschemneuro.3c00013
VL  - 14
IS  - 11
SP  - 2035
EP  - 2048
J2  - ACS Chem. Neurosci.
LA  - English
SN  - 19487193 (ISSN)
UR  - https://www.scopus.com/inward/record.uri?eid=2-s2.0-85160845319&doi=10.1021%2facschemneuro.3c00013&partnerID=40&md5=b891255475a35e0093b024be87b8e1cb
DB  - Scopus
N1  - <p>Export Date: 28 December 2023; Cited By: 5; Correspondence Address: M.A. Abd-Elmawla; Department of Biochemistry, Faculty of Pharmacy, Cairo University, Cairo, Kasr El-Aini Street, 11562, Egypt; email: mei.abdelmawla@pharma.cu.edu.eg; CODEN: ACNCD</p>
KW  - animal experiment
KW  - animal tissue
KW  - cerebellum
KW  - controlled study
KW  - dose response
KW  - male
KW  - nonhuman
KW  - rat
KW  - tranquilizing activity
KW  - adult
KW  - Article
KW  - mood disorder
KW  - animal
KW  - Animals
KW  - signal transduction
KW  - upregulation
KW  - metabolism
KW  - disease association
KW  - animal model
KW  - histopathology
KW  - Rats
KW  - gene expression
KW  - protein expression
KW  - Wnt protein
KW  - hippocampus
KW  - antidepressant activity
KW  - antioxidant activity
KW  - aurantiin
KW  - behavior change
KW  - beta catenin
KW  - beta Catenin
KW  - biochemical analysis
KW  - brain derived neurotrophic factor
KW  - brain necrosis
KW  - Brain-Derived Neurotrophic Factor
KW  - cell vacuole
KW  - cyclin D1
KW  - dicer
KW  - DICER1
KW  - dopamine
KW  - drug megadose
KW  - glutathione
KW  - Glycogen Synthase Kinase 3 beta
KW  - glycogen synthase kinase 3beta
KW  - GSK-3β
KW  - hyperthyroidism
KW  - levothyroxine
KW  - low drug dose
KW  - malonaldehyde
KW  - microRNA
KW  - microRNA 124
KW  - MicroRNAs
KW  - miR-124
KW  - MIRN124 microRNA, rat
KW  - mood disturbances
KW  - naringin
KW  - noradrenalin
KW  - pathogenesis
KW  - serotonin
KW  - therapy effect
KW  - thiobarbituric acid reactive substance
KW  - thyrotropin
KW  - thyrotropin blood level
KW  - thyroxine
KW  - thyroxine blood level
KW  - Wnt
KW  - Wnt signaling
KW  - Wnt Signaling Pathway
KW  - β-catenin
ER  - 

TY  - JOUR
TI  - Telomere length is associated with childhood trauma in patients with severe mental disorders
AU  - Aas, M.
AU  - Elvsåshagen, T.
AU  - Westlye, L.T.
AU  - Kaufmann, T.
AU  - Athanasiu, L.
AU  - Djurovic, S.
AU  - Melle, I.
AU  - van der Meer, D.
AU  - Martin-Ruiz, C.
AU  - Steen, N.E.
AU  - Agartz, I.
AU  - Andreassen, O.A.
T2  - Translational Psychiatry
AB  - Reduced telomere length (TL) and structural brain abnormalities have been reported in patients with schizophrenia (SZ) and bipolar disorder (BD). Childhood traumatic events are more frequent in SZ and BD than in healthy individuals (HC), and based on recent findings in healthy individuals could represent one important factor for TL and brain aberrations in patients. The study comprised 1024 individuals (SZ [n = 373]; BD [n = 249] and HC [n = 402]). TL was measured by quantitative polymerase chain reaction (qPCR), and childhood trauma was assessed using the Childhood Trauma Questionnaire (CTQ). Diagnosis was obtained by the Structured Clinical Interview (SCID) for the diagnostic and statistical manual of mental disorders-IV (DSM-IV). FreeSurfer was used to obtain regional and global brain volumes from T1-weighted magnetic resonance imaging (MRI) brain scans. All analyses were adjusted for current age and sex. Patients had on average shorter TL (F = 7.87, p = 0.005, Cohen’s d = 0.17) and reported more childhood trauma experiences than HC (χ                             2                              = 148.9, p < 0.001). Patients with a history of childhood sexual, physical or emotional abuse had shorter TL relative to HC and to patients without a history of childhood abuse (F = 6.93, p = 0.006, Cohen’s d = 0.16). After adjusting for childhood abuse, no difference in TL was observed between patients and HC (p = 0.12). There was no statistically significant difference in reported childhood abuse exposure or TL between SZ and BD. Our analyses revealed no significant associations between TL and clinical characteristics or brain morphometry. We demonstrate shorter TL in SZ and BD compared with HC and showed that TL is sensitive to childhood trauma experiences. Further studies are needed to identify the biological mechanisms of this relationship.                          © 2019, The Author(s).
DA  - 2019///
PY  - 2019
DO  - 10.1038/s41398-019-0432-7
VL  - 9
IS  - 1
J2  - Transl. Psychiatry
LA  - English
SN  - 21583188 (ISSN)
UR  - https://www.scopus.com/inward/record.uri?eid=2-s2.0-85063315681&doi=10.1038%2fs41398-019-0432-7&partnerID=40&md5=9f5a81be2308a8704377f285b1cc38a4
DB  - Scopus
N1  - <p>Export Date: 28 December 2023; Cited By: 33; Correspondence Address: M. Aas; NORMENT K.G Jebsen Centre for Psychosis Research, Institute of Clinical Medicine, University of Oslo, and Division of Mental Health and Addiction, Oslo University Hospital, Oslo, Norway; email: monica.aas@medisin.uio.no</p>
KW  - brain stem
KW  - cerebellum
KW  - controlled study
KW  - male
KW  - adult
KW  - Article
KW  - female
KW  - human
KW  - Brain
KW  - child
KW  - Child
KW  - Male
KW  - Adult
KW  - aged
KW  - brain
KW  - case control study
KW  - Case-Control Studies
KW  - Female
KW  - Humans
KW  - Magnetic Resonance Imaging
KW  - nuclear magnetic resonance imaging
KW  - sex difference
KW  - young adult
KW  - Young Adult
KW  - brain size
KW  - disease association
KW  - major clinical study
KW  - mental disease
KW  - genetics
KW  - hippocampus
KW  - nucleus accumbens
KW  - diagnostic imaging
KW  - caudate nucleus
KW  - pathology
KW  - age
KW  - amygdala
KW  - thalamus
KW  - psychology
KW  - questionnaire
KW  - Surveys and Questionnaires
KW  - clinical trial
KW  - multicenter study
KW  - polymerase chain reaction
KW  - bipolar disorder
KW  - Bipolar Disorder
KW  - brain scintiscanning
KW  - child abuse
KW  - Child Abuse
KW  - child sexual abuse
KW  - childhood trauma
KW  - Childhood Trauma Questionnaire
KW  - cortical thickness (brain)
KW  - Diagnostic and Statistical Manual of Mental Disorders
KW  - emotional abuse
KW  - globus pallidus
KW  - Norway
KW  - physical abuse
KW  - putamen
KW  - schizophrenia
KW  - Schizophrenia
KW  - structured interview
KW  - superior frontal gyrus
KW  - surface area
KW  - telomere
KW  - Telomere
KW  - telomere length
KW  - telomere shortening
KW  - Telomere Shortening
ER  - 

TY  - JOUR
TI  - Event-related potentials indicating impaired emotional attention in cerebellar stroke-A case study
AU  - Adamaszek, M.
AU  - Olbrich, S.
AU  - Kirkby, K.C.
AU  - Woldag, H.
AU  - Willert, C.
AU  - Heinrich, A.
T2  - Neuroscience Letters
AB  - The cerebellum has been implicated in affective and attentional processes, but little is known about corresponding neural signatures. We investigated early and late components of event-related potentials (ERPs) to emotionally arousing pictures, with and without competing attentional tasks, in a patient with an ischemic right posterior cerebellar infarction, at two months post infarct and two year follow-up. The early posterior negativity (EPN) response to highly arousing emotional cues in the competing visual attention condition revealed that the augmentation over occipital areas, as typically seen in normals, was absent post-infarct but was restored after two years. The late positive potentials (LPP) response to highly arousing emotional cues showed augmentation over frontal areas post-infarct, and over centro-parietal regions after two years. These ERP findings suggest a specific pattern of disruption of neural function associated with emotional-behavioral disturbances following cerebellar lesions, which can revert to normal with long term recovery. © 2013 Elsevier Ireland Ltd.
DA  - 2013///
PY  - 2013
DO  - 10.1016/j.neulet.2013.04.018
VL  - 548
SP  - 206
EP  - 211
J2  - Neurosci. Lett.
LA  - English
SN  - 18727972 (ISSN)
UR  - https://www.scopus.com/inward/record.uri?eid=2-s2.0-84880131662&doi=10.1016%2fj.neulet.2013.04.018&partnerID=40&md5=722f4789f17a6b875b26c7dee2bd9987
DB  - Scopus
N1  - <p>Export Date: 28 December 2023; Cited By: 19; Correspondence Address: M. Adamaszek; Center for Neurologic Rehabilitation Leipzig, Leipzig University, 04828 Bennewitz, Muldentalweg 1, Germany; email: michael.adamaszek@sachsenklinik.de; CODEN: NELED</p>
KW  - article
KW  - male
KW  - adult
KW  - human
KW  - case report
KW  - Cerebellum
KW  - Male
KW  - priority journal
KW  - Humans
KW  - Middle Aged
KW  - follow up
KW  - neuropsychological test
KW  - brain damage
KW  - Stroke
KW  - Attention
KW  - behavior disorder
KW  - Cerebellar Diseases
KW  - cerebellum infarction
KW  - Cues
KW  - emotion
KW  - emotional disorder
KW  - Emotional disturbances
KW  - Emotions
KW  - ERP
KW  - event related potential
KW  - Evoked Potentials, Visual
KW  - occipital cortex
KW  - Visual attention
KW  - Visual Perception
ER  - 

TY  - JOUR
TI  - Temporal relationship between synaptosomal plasma membrane phosphorylation and concurrent changes in the behavioral phases during ethanol dependent intoxicated and withdrawal state in the rat
AU  - Ahluwalia, B.
AU  - Virmani, M.
T2  - Research Communications in Substances of Abuse
AB  - Biochemical events in the neurons are regulated by phosphorylation - dephosphorylation of synaptosomal plasma membrane (SPM) and that ethanol in dose- dependent manner affect SPM phosphorylation. The study was designed to investigate the effect of intoxication and withdrawal state on SPM phosphorylation in colliculi, hippocampus, cortex, hypothalamus, caudate and cerebellum in ethanol dependent rat. Results showed that SPM phosphorylation was significantly increased (p>0.01) in colliculi and caudate in intoxicated state. In the hippocampus and cortex during the same state there was a significant decrease (p>0.01). In hypothalamus and cerebellum SPM phosphorylation was not affected in intoxicated or in withdrawal state. Three major protein bands 12, 48 and 86 Kd were identified. The 12 and 48 Kd protein bands were more prominently than 86 Kd band. In general SPM phosphorylation in withdrawal state and controls was similar. Based on our data we conclude that in ethanol dependent rat colliculi, caudate and hippocampus are involved in intoxicated state.
DA  - 1992///
PY  - 1992
VL  - 13
IS  - 2
SP  - 105
EP  - 121
J2  - RES. COMMUN. SUBST. ABUSE
LA  - English
SN  - 01930818 (ISSN)
UR  - https://www.scopus.com/inward/record.uri?eid=2-s2.0-0026693862&partnerID=40&md5=c502a9fc8aba1f244276fd95cf360fda
DB  - Scopus
N1  - <p>Export Date: 28 December 2023; Cited By: 1; CODEN: RCSAD</p>
KW  - animal experiment
KW  - animal tissue
KW  - article
KW  - nonhuman
KW  - rat
KW  - nerve cell
KW  - brain
KW  - behavior
KW  - alcohol
KW  - intoxication
KW  - phosphorylation
KW  - withdrawal syndrome
ER  - 

TY  - JOUR
TI  - Differential activation of the anterior cingulate cortex and caudate nucleus during a gambling simulation in persons with a family history of alcoholism: Studies from the Oklahoma Family Health Patterns Project
AU  - Acheson, A.
AU  - Robinson, J.L.
AU  - Glahn, D.C.
AU  - Lovallo, W.R.
AU  - Fox, P.T.
T2  - Drug and Alcohol Dependence
AB  - Individuals with a family history of alcoholism (FH+) are at enhanced risk of developing an alcohol or other substance use disorder relative to those without this history (FH-). Recent studies comparing FH+ and FH- individuals have revealed differences in cognition, emotion processing, sociability, and decision-making. These differences suggest possible altered brain functioning in FH+ individuals that may play a crucial role in vulnerability to substance use disorders. In the present study, 15 FH+ and 19 FH- individuals performed the Iowa Gambling Task (IGT), a simulated card game requiring integration of payoff-to-penalty ratios, while undergoing functional magnetic resonance imaging. All participants performed the task more conservatively as the session progressed, and the FH groups achieved similar payoffs by the end of the game. Imaging revealed a distributed network of brain regions that was engaged when subjects performed this task, including the right inferior frontal and postcentral gyri, left parahippocampal gyrus, insula and precuneous cortices, left inferior and superior parietal lobules, left lentiform nucleus and bilateral culmen, claustrum, lingual gyri and cerebellar tonsils. Despite a lack of behavioral differences between groups, the FH+ participants showed significantly more activation in the left dorsal anterior cingulate cortex and left caudate nucleus. These findings correspond to models of risk in FH+ persons that postulate biases in brain decision-making systems as underlying elevated risk for alcoholism. © 2008 Elsevier Ireland Ltd. All rights reserved.
DA  - 2009///
PY  - 2009
DO  - 10.1016/j.drugalcdep.2008.08.019
VL  - 100
IS  - 1-2
SP  - 17
EP  - 23
J2  - Drug Alcohol Depend.
LA  - English
SN  - 03768716 (ISSN)
UR  - https://www.scopus.com/inward/record.uri?eid=2-s2.0-57649098165&doi=10.1016%2fj.drugalcdep.2008.08.019&partnerID=40&md5=6a87e47d42f1d4b98f45b7cd80c91036
DB  - Scopus
N1  - <p>Export Date: 28 December 2023; Cited By: 62; Correspondence Address: A. Acheson; University of Texas Health Science Center at San Antonio, Research Imaging Center, San Antonio, TX 78229, 7703 Floyd Curl Drive, United States; email: acheson@uthscsa.edu; CODEN: DADED</p>
KW  - article
KW  - controlled study
KW  - male
KW  - adult
KW  - clinical article
KW  - cognition
KW  - female
KW  - human
KW  - Male
KW  - priority journal
KW  - Brain Mapping
KW  - Cohort Studies
KW  - Female
KW  - Humans
KW  - Young Adult
KW  - brain function
KW  - cingulate gyrus
KW  - task performance
KW  - Cerebral Cortex
KW  - emotion
KW  - alcoholism
KW  - Alcoholism
KW  - Anterior cingulate
KW  - caudate nucleus
KW  - Caudate nucleus
KW  - Caudate Nucleus
KW  - decision making
KW  - Family Health
KW  - family history
KW  - Family history
KW  - functional magnetic resonance imaging
KW  - Gambling
KW  - game
KW  - Gyrus Cinguli
KW  - Health Behavior
KW  - Iowa Gambling Task
KW  - Oklahoma
KW  - Photic Stimulation
KW  - social attitude
KW  - substance abuse
KW  - Vulnerability
ER  - 

TY  - JOUR
TI  - Cerebellopontine angle glioblastoma with concurrent spinal cord involvement: A case report and review of literature
AU  - Abhyankar, R.
AU  - Mella, D.
AU  - Pan, E.
T2  - OBM Neurobiology
AB  - Objective: To report a unique case of cerebellopontine angle glioblastoma with concurrent spinal cord involvement. Background: Glioblastoma (GBM) is the most common primary malignancy of the central nervous system (CNS), comprising 46.6% of all CNS malignancies. By anatomic location, cerebellopontine angle (CPA) GBMs are exceedingly rare. To our knowledge, the following case represents the tenth reported case of CPA GBM and the first with a corresponding spinal cord tumor on presentation. Methods: Retrospective chart review was conducted for a patient with CPA GBM. The patient consented to the publication of her diagnostic studies. Result: A 43-year-old female presented with a 3-month history of right ear hearing loss. Brain magnetic resonance imaging (MRI) demonstrated a right CPA mass as well as a cervical spinal cord mass of unknown histology. Pathology showed GBM, IDH wildtype and negative for the H3 K27M mutation, while the cervical spinal cord lesion was not amenable to biopsy. She received proton beam therapy with 60 Gy to the GBM and 50.4 Gy to the spinal cord tumor in 30 fractions each with concurrent Temozolomide. She received 2 cycles of adjuvant Temozolomide prior to her demise due to progressive disease. Conclusion: There are four possible origins of CPA glioblastoma: The cerebellum, brainstem, root entry zone of cranial nerve VIII, and heterotopic glial cells of the leptomeninges. Prognosis does not appear to depend on tumor origin. Outcomes are likely optimized by maximal safe resection followed by radiation and concurrent Temozolomide. Spinal cord involvement of malignant tumors can significantly adversely affect survival outcomes in such patients. © 2019 by the author.
DA  - 2019///
PY  - 2019
DO  - 10.21926/obm.neurobiol.1901018
VL  - 3
IS  - 1
J2  - OBM. Neurobiol.
LA  - English
SN  - 25734407 (ISSN)
UR  - https://www.scopus.com/inward/record.uri?eid=2-s2.0-85106168833&doi=10.21926%2fobm.neurobiol.1901018&partnerID=40&md5=c95311449a21ccd1fa263c7be63e1bd5
DB  - Scopus
N1  - <p>Export Date: 28 December 2023; Cited By: 1; Correspondence Address: D. Mella; Department of Neurology and Neurotherapeutics, UT Southwestern Medical Center, United States; email: dbmella@outlook.com</p>
ER  - 

TY  - JOUR
TI  - Calcium channelopathies: Voltage-gated calcium channels
AU  - Adams, P.J.
AU  - Snutch, T.P.
T2  - Subcellular Biochemistry
AB  - Since the initial identification of native calcium currents, significant progress has been made towards our understanding of the molecular and cellular contributions of voltage-gated calcium channels in multiple physiological processes. Moreover, we are beginning to comprehend their pathophysiological roles through both naturally occurring channelopathies in humans and mice and through targeted gene deletions. The data illustrate that small perturbations in voltage-gated calcium channel function induced by genetic alterations can affect a wide variety of mammalian developmental, physiological and behavioral functions. At least in those instances wherein the channelopathies can be attributed to gain-of-function mechanisms, the data point towards new therapeutic strategies for developing highly selective calcium channel antagonists. © 2007 Springer.
DA  - 2012///
PY  - 2012
VL  - 45
SP  - 215
EP  - 251
J2  - Sub-Cell. Biochem.
LA  - English
SN  - 03060225 (ISSN)
UR  - https://www.scopus.com/inward/record.uri?eid=2-s2.0-38849139200&partnerID=40&md5=3a609d4d5df2bbf0207d186f5ea2a022
DB  - Scopus
N1  - <p>Export Date: 28 December 2023; Cited By: 50; CODEN: SBCBA</p>
KW  - calcium channel
KW  - human
KW  - animal
KW  - Animals
KW  - Mice
KW  - mouse
KW  - Humans
KW  - genetics
KW  - pathophysiology
KW  - physiology
KW  - review
KW  - cerebellar ataxia
KW  - Cerebellar Ataxia
KW  - amino acid substitution
KW  - Amino Acid Substitution
KW  - autism
KW  - Autism spectrum disorders
KW  - Autistic Disorder
KW  - ɑ 1 subunit
KW  - ɑ 2 δ subunit
KW  - CACNA1A protein, human
KW  - CACNA1F protein, human
KW  - CACNA1H protein, human
KW  - Calcium channel
KW  - calcium channel L type
KW  - calcium channel P type
KW  - calcium channel Q type
KW  - calcium channel T type
KW  - Calcium Channels
KW  - Calcium Channels, L-Type
KW  - Calcium Channels, P-Type
KW  - Calcium Channels, Q-Type
KW  - Calcium Channels, T-Type
KW  - Ducky
KW  - Eaton Lambert syndrome
KW  - Epilepsy, Generalized
KW  - Episodic ataxia type 2
KW  - Familial hemiplegic migraine
KW  - generalized epilepsy
KW  - ɣ subunit
KW  - hypokalemic periodic paralysis
KW  - Hypokalemic periodic paralysis
KW  - Hypokalemic Periodic Paralysis
KW  - Idiopathic generalized epilepsy
KW  - Incomplete X-linked congenital stationary night blindness
KW  - L-type
KW  - Lambert-Eaton myasthenic syndrome
KW  - Lambert-Eaton Myasthenic Syndrome
KW  - Lethargic
KW  - Malignant hyperthermia susceptibility
KW  - migraine with aura
KW  - Migraine with Aura
KW  - P/Q-type
KW  - Spinocerebellar ataxia type 6
KW  - Spinocerebellar Ataxias
KW  - spinocerebellar degeneration
KW  - Stargazin
KW  - T-type
KW  - Timothy syndrome
KW  - unclassified drug
KW  - X-linked cone-rod dystrophy
KW  - β subunit
ER  - 

TY  - JOUR
TI  - Cognitive deficits in adult patients with high-grade glioma: A systematic review
AU  - Acevedo-Vergara, K.
AU  - Perez-Florez, M.
AU  - Ramirez, A.
AU  - Torres-Bayona, S.
AU  - Dau, A.
AU  - Salva, S.
AU  - Maloof, D.
AU  - Garcia, C.
AU  - Luque, M.
AU  - Guillen-Burgos, H.F.
T2  - Clinical Neurology and Neurosurgery
AB  - Introduction: High-grade gliomas cause cognitive impairment in those who suffer from them. However, there is a lack of precise data describing the cognitive deficit that occurs in this population, which would allow to better focus neuropsychological evaluations and make better clinical decisions in favor of the patient's recovery and quality of life. For this purpose, a systematic review of the literature was carried out to search for studies on neurocognitive alterations in patients with malignant brain tumors. Materials and methods: The systematic review was conducted under the criteria of the PRISMA guideline for reporting systematic review and meta-analysis reports, with a search of the PubMed database (MEDLINE). Descriptive and analytical observational studies between 2015 and 2020 were considered. Results: 506 articles were identified, of which 16 met the inclusion criteria and were selected in the qualitative synthesis and described in the manuscript. Conclusions: High-grade gliomas cause significant alterations in cognitive domains such as language, attention, memory, empathy and executive functions. However, more studies focused on describing the neuropsychological alterations in this population are needed in order to make better clinical treatment and rehabilitation decisions. © 2022 The Authors
DA  - 2022///
PY  - 2022
DO  - 10.1016/j.clineuro.2022.107296
VL  - 219
J2  - Clin. Neurol. Neurosurg.
LA  - English
SN  - 03038467 (ISSN)
UR  - https://www.scopus.com/inward/record.uri?eid=2-s2.0-85131579580&doi=10.1016%2fj.clineuro.2022.107296&partnerID=40&md5=639bce2e9133503e4507695ad59f09f7
DB  - Scopus
N1  - <p>Export Date: 28 December 2023; Cited By: 10; Correspondence Address: H.F. Guillen-Burgos; Universidad Simon Bolivar, Barranquilla, Carrera 54 No 64-222, Colombia; email: Hernan.guillen@unsimonbolivar.edu.co; CODEN: CNNSB</p>
KW  - cerebellum
KW  - adult
KW  - cognition
KW  - cognitive defect
KW  - human
KW  - Adult
KW  - Humans
KW  - Brain Neoplasms
KW  - brain tumor
KW  - Cognition
KW  - pathology
KW  - cancer patient
KW  - quality of life
KW  - glioma
KW  - meta analysis
KW  - Quality of Life
KW  - Review
KW  - executive function
KW  - affect
KW  - clinical decision making
KW  - clinical practice
KW  - Cognitive dysfunction
KW  - Cognitive Dysfunction
KW  - empathy
KW  - Glioma
KW  - High-grade glioma
KW  - language disability
KW  - memory disorder
KW  - systematic review
KW  - Systematic review
ER  - 

TY  - JOUR
TI  - Androgen treatment of neonatal rats decreases susceptibility of cerebellar granule neurons to oxidative stress in vitro
AU  - Ahlbom, E.
T2  - European Journal of Neuroscience
AB  - Oxidative stress has been implicated in various neurodegenerative diseases. There is substantial evidence indicating that gonadal hormones can affect neuronal cell survival via both a genomic as well as a non-genomic mode of action. In the present study, the potential protective activity of testosterone on neuronal cells was investigated by using an in vitrolex vivo model. Cerebellar granule cells (CGC) were prepared from 7-day-old rats which had been treated with a single dose of oil or testosterone propionate on postnatal day 3. After 7 days in culture, cells were exposed to oxidative challenges, including hydrogen peroxide and the nitric oxide donor S-nitrosocysteine (SNOC), which can induce CGC death via apoptosis. Colchicine, which causes apoptosis via a different mechanism, was also used. The cells were monitored for apoptotic morphology by propidium iodide and TUNEL staining. Additionally, the presence of chromatin fragmentation was determined. CGC obtained from testosterone-treated rats were found to be more resistant to hydrogen peroxide and nitric oxide toxicity, as shown by a 75 and 45% decrease in apoptotic cells, respectively. In contrast, the susceptibility to colchicine was not modified. As CGC from testosterone-treated pups were selectively protected from oxidative stress, different components of the antioxidant defence systems were analysed. A twofold increase in the activity of catalase and superoxide dismutase was found in the CGC prepared from testosterone-treated rats. These results suggest that in vivo treatment with androgens render CGC less vulnerable to oxidative stress-induced apoptosis by potentiating antioxidant defences.
DA  - 1999///
PY  - 1999
DO  - 10.1046/j.1460-9568.1999.00529.x
VL  - 11
IS  - 4
SP  - 1285
EP  - 1291
J2  - Eur. J. Neurosci.
LA  - English
SN  - 0953816X (ISSN)
UR  - https://www.scopus.com/inward/record.uri?eid=2-s2.0-0033000364&doi=10.1046%2fj.1460-9568.1999.00529.x&partnerID=40&md5=1a3c1a47c11e8ab902aca60643c14ec4
DB  - Scopus
N1  - <p>Export Date: 28 December 2023; Cited By: 69; Correspondence Address: S. Ceccatelli; Institute of Environmental Medicine, Division of Toxicology, Karolinska Institutet, S-171 77 Stockholm, Sweden; email: Sandra.Ceccatelli@imm.ki.se; CODEN: EJONE</p>
KW  - article
KW  - cerebellum
KW  - controlled study
KW  - nonhuman
KW  - rat
KW  - Cerebellum
KW  - priority journal
KW  - Animals
KW  - cell culture
KW  - animal cell
KW  - apoptosis
KW  - Apoptosis
KW  - catalase
KW  - cell structure
KW  - Cells, Cultured
KW  - enzyme activity
KW  - granule cell
KW  - hydrogen peroxide
KW  - Hydrogen Peroxide
KW  - neuroprotection
KW  - oxidative stress
KW  - Oxidative Stress
KW  - Rats
KW  - Testosterone
KW  - androgen
KW  - Animals, Newborn
KW  - Antioxidants
KW  - cell death
KW  - chromatin
KW  - colchicine
KW  - Colchicine
KW  - Cysteine
KW  - Disease Susceptibility
KW  - DNA Fragmentation
KW  - Neurons
KW  - Neuroprotective Agents
KW  - newborn
KW  - nitric oxide
KW  - nitric oxide donor
KW  - Nitroso Compounds
KW  - propidium iodide
KW  - Rats, Sprague-Dawley
KW  - Reactive oxygen species
KW  - s nitrosocysteine
KW  - S-Nitrosothiols
KW  - superoxide dismutase
KW  - testosterone
ER  - 

TY  - JOUR
TI  - Contribution of calcium-dependent facilitation to synaptic plasticity revealed by migraine mutations in the P/Q-type calcium channel
AU  - Adams, P.J.
AU  - Rungta, R.L.
AU  - Garcia, E.
AU  - Van Den Maagdenberg, A.M.J.M.
AU  - MacVicar, B.A.
AU  - Snutch, T.P.
T2  - Proceedings of the National Academy of Sciences of the United States of America
AB  - The dynamics, computational power, and strength of neural circuits are essential for encoding and processing information in the CNS and rely on short and long forms of synaptic plasticity. In a model system, residual calcium (Ca2+) in presynaptic terminals can act through neuronal Ca 2+ sensor proteins to cause Ca2+-dependent facilitation (CDF) of P/Q-type channels and induce short-term synaptic facilitation. However, whether this is a general mechanism of plasticity at intact central synapses and whether mutations associated with human disease affect this process have not been described to our knowledge. In this report, we find that, in both exogenous and native preparations, gain-of-function missense mutations underlying Familial Hemiplegic Migraine type 1 (FHM-1) occlude CDF of P/Q-type Ca2+ channels. In FHM-1 mutant mice, the alteration of P/Q-type channel CDF correlates with reduced shortterm synaptic facilitation at cerebellar parallel fiber-to-Purkinje cell synapses. Two-photon imaging suggests that P/Q-type channels at parallel fiber terminals in FHM-1 mice are in a basally facilitated state. Overall, the results provide evidence that FHM-1 mutations directly affect both P/Q-type channel CDF and synaptic plasticity and that together likely contribute toward the pathophysiology underlying FHM-1. The findings also suggest that P/Q-type channel CDF is an important mechanism required for normal synaptic plasticity at a fast synapse in the mammalian CNS.
DA  - 2010///
PY  - 2010
DO  - 10.1073/pnas.1009500107
VL  - 107
IS  - 43
SP  - 18694
EP  - 18699
J2  - Proc. Natl. Acad. Sci. U. S. A.
LA  - English
SN  - 10916490 (ISSN)
UR  - https://www.scopus.com/inward/record.uri?eid=2-s2.0-78649841375&doi=10.1073%2fpnas.1009500107&partnerID=40&md5=2a3313e0aeb7761c8e9fe72e04eba646
DB  - Scopus
N1  - <p>Export Date: 28 December 2023; Cited By: 60; Correspondence Address: T. P. Snutch; Michael Smith Laboratories, University of British Columbia, Vancouver, BC V6T 1Z4, Canada; email: snutch@msl.ubc.ca; CODEN: PNASA</p>
KW  - animal experiment
KW  - article
KW  - cerebellum
KW  - nonhuman
KW  - priority journal
KW  - Animals
KW  - Mice
KW  - mouse
KW  - Humans
KW  - animal model
KW  - Disease Models, Animal
KW  - missense mutation
KW  - Mutation, Missense
KW  - Synaptic Transmission
KW  - calcium channel P type
KW  - calcium channel Q type
KW  - Calcium Channels
KW  - Migraine with Aura
KW  - nerve ending
KW  - nerve cell plasticity
KW  - Purkinje cell
KW  - Purkinje Cells
KW  - Neuronal Plasticity
KW  - CACNA1A
KW  - Calcium Channels, N-Type
KW  - Calcium Signaling
KW  - caldium dependent facilitation
KW  - Calmodulin
KW  - Cav2.1
KW  - Cell Line
KW  - facilitation
KW  - Familial hemiplegic migraine type 1
KW  - fhm1 gene
KW  - gene
KW  - genetic gain
KW  - imaging
KW  - Mammalia
KW  - Mice, Mutant Strains
KW  - migraine
KW  - Models, Neurological
KW  - Mus
KW  - Mutant Proteins
KW  - Recombinant Proteins
ER  - 

TY  - JOUR
TI  - A rare cause of seizures, Parkinsonian, And cerebellar signs: Brain calcinosis secondary to thyroidectomy
AU  - Agarwal, R.
AU  - Lahiri, D.
AU  - Biswas, A.
AU  - Mukhopadhyay, J.
AU  - Maity, P.
AU  - Roy, M.K.
T2  - North American Journal of Medical Sciences
AB  - Context: Post-thyroidectomy hypoparathyroidism presenting with Parkinsonian features and seizures with extensive intracranial calcifi cations is uncommon. Acquired intracranial calcifi cation that affects structures other than the basal ganglia is rare.Case Report:We report a case of a 45-year-old woman with a history of total thyroidectomy who presented with Parkinsonian features, cerebellar signs, and seizures. Brain imaging revealed extensive intracranial calcifi cations secondary to long-standing hypoparathyroidism. The patient was treated with intravenous (IV) calcium gluconate therapy and shifted to oral calcium and calcitriol therapy. Her symptoms improved markedly. At four months of follow up, the patient had not suffered another episode of seizure and was being gradually weaned off anti-Parkinsonian therapy.Conclusion: This case describes the rare fi nding of extensive intracranial calcifi cations in a case of iatrogenic hypoparathyroidism secondary to thyroidectomy with its wide array of features and its remarkable response to restoration of calcium levels to normal limits. © 2014, North American Journal of Medical Sciences.All rights reserved.
DA  - 2014///
PY  - 2014
DO  - 10.4103/1947-2714.143287
VL  - 6
IS  - 10
SP  - 540
EP  - 542
J2  - North Am. J. Med. Sci.
LA  - English
SN  - 22501541 (ISSN)
UR  - https://www.scopus.com/inward/record.uri?eid=2-s2.0-85016359356&doi=10.4103%2f1947-2714.143287&partnerID=40&md5=fd19e86249b8276d87e8a1dffd7e8949
DB  - Scopus
N1  - <p>Export Date: 28 December 2023; Cited By: 11</p>
KW  - adult
KW  - Article
KW  - cerebellum disease
KW  - female
KW  - human
KW  - middle aged
KW  - case report
KW  - brain calcification
KW  - calcium
KW  - follow up
KW  - brain disease
KW  - ataxia
KW  - levothyroxine
KW  - anticonvulsant therapy
KW  - calcitriol
KW  - Cerebellar and parkinsonian features after thyroidectomy
KW  - dysdiadochokinesia
KW  - dyssynergia
KW  - electrocardiography
KW  - functional neuroimaging
KW  - gluconate calcium
KW  - hand spasm
KW  - hypocalcemia
KW  - hypoparathyroidism
KW  - Hypoparathyroidism leading to seizures
KW  - muscle spasm
KW  - parathyroid hormone
KW  - Parkinson disease
KW  - Parkinsonism secondary to thyroidectomy
KW  - QT interval
KW  - seizure
KW  - thyroidectomy
KW  - walking difficulty
ER  - 

TY  - CHAP
TI  - Mitochondrial Dysfunction in Friedreich Ataxia
AU  - Abeti, R.
AU  - Baccaro, A.
AU  - Giunti, P.
T2  - Handb. of Mitochondrial Dysfunct.
AB  - Friedreich’s Ataxia (FRDA) is the commonest hereditary form of ataxia affecting the Western European population. FRDA is an autosomal recessive neurodegenerative disorder caused by an intronic GAA repeat expansion within the FXN gene; the 96% of the patients are homozygous, while the remaining 4% are compound heterozygous carrying the GAA repeat mutation on one allele and point mutations on the other one. FRDA first symptoms appear at young age during the firsts two decades of life. The clinical features include progressive gait and limb ataxia, dysarthria, muscle weakness, peripheral sensory neuropathy, pes cavus, and scoliosis. FRDA is a multi-systemic disorder; therefore, patients develop non-neurological signs, such as hypertrophic cardiomyopathy, diabetes, and urological problems. The genetic mutation leads to a progressive decrease of the mitochondrial protein frataxin, which resides in the inner mitochondrial membrane. Frataxin is a small essential protein of 210 amino acids whose structure in the C-terminal region is conserved in all organisms from bacteria to human. Mitochondrial dysfunction in FRDA is strictly linked to frataxin functional role in the iron biogenesis. Frataxin deficiency leads to impairment ISCs formation which in turn affects the ISC-containing proteins (including complex I, II, and III of the mitochondrial electron transport chain and aconitase). The pathogenic mechanism triggered by the reduced production of frataxin leads to the generation of oxidative stress, mitochondrial energy imbalance and an increase in lipid peroxidation, as shown in cerebellar granule neurons (CGNs), and mouse fibroblasts. Lipid peroxidation has been proven to be one of the causes inducing neuronal death, as by pre-treating the cells with poly-unsaturated fatty acids (dPUFAs), the phenotype was rescued. In this chapter we review the current knowledge on the mitochondrial dysfunction in FRDA. © 2019 by Taylor & Francis Group, LLC.
DA  - 2019///
PY  - 2019
SP  - 471
EP  - 476
LA  - English
PB  - Taylor and Francis
SN  - 978-042981177-7 (ISBN); 978-042944333-6 (ISBN)
UR  - https://www.scopus.com/inward/record.uri?eid=2-s2.0-85143718503&doi=10.1201%2f9780429443336-37&partnerID=40&md5=0780519d797a70e3c15663c49e923aa5
DB  - Scopus
N1  - <p>Export Date: 28 December 2023; Cited By: 0</p>
ER  - 

TY  - JOUR
TI  - Targeted STAT3 disruption in myeloid cells alters immunosuppressor cell abundance in a murine model of spontaneous medulloblastoma
AU  - Abad, C.
AU  - Nobuta, H.
AU  - Li, J.
AU  - Kasai, A.
AU  - Yong, W.H.
AU  - Waschek, J.A.
T2  - Journal of Leukocyte Biology
AB  - Although the immune system may provide early protection against cancer, tumors may exploit the healing arm of the immune system to enhance their growth and metastasis. For example, myeloid derived suppressor cells (MDSCs) are thought to promote tumor growth by several mechanisms, including the suppression of T cell activity. It has been suggested that STAT3 activation in myeloid cells modulates multiple aspects of MDSC physiology, including their expansion and activity. Whereas most animal studies investigating tumor immunology have used tumor implants, we used transgenic mice (Smo*) that spontaneously develop medulloblastoma brain tumors to investigate the temporal accumulation of MDSCs within tumors and how myeloid STAT3 disruption affects MDSC and other immune cell types. We found distinct populations of MDSC in medulloblastoma tumors, with a high prevalence of CD11b+Ly6G+Ly6Clow/- cells, described previously by others as G-MDSCs. These were found early in tumor development, in premalignant lesions located on the surface of the cerebellum of 28-day-old mice. In fully developed tumors, pSTAT3 was found in the majority of these cells. Conditional STAT3 gene disruption in myeloid cells resulted in an enhanced proinflammatory phenotype of macrophages in Smo* mice. Moreover, a significant reduction in the abundance of G-MDSCs and Tregs was observed within tumors along with an increased presence of CD4+ and CD8+ cells. Despite these alterations in immune cells induced by myeloid STAT3 disruption, we found no effect on tumor incidence in Smo* mice with this deletion. © Society for Leukocyte Biology.
DA  - 2014///
PY  - 2014
DO  - 10.1189/jlb.1012531
VL  - 95
IS  - 2
SP  - 357
EP  - 367
J2  - J. Leukocyte Biol.
LA  - English
SN  - 07415400 (ISSN)
UR  - https://www.scopus.com/inward/record.uri?eid=2-s2.0-84897021573&doi=10.1189%2fjlb.1012531&partnerID=40&md5=7b75db444db77a4d8e872d05b2db8a5a
DB  - Scopus
N1  - <p>Export Date: 28 December 2023; Cited By: 46; Correspondence Address: J. A. Waschek; Semel Institute/Dept. of Psychiatry, David Geffen School of Medicine, UCLA, Los Angeles, CA 90095-7332, 635 Charles E. Young Dr., South, NRB 345, United States; email: JWaschek@mednet.ucla.edu; CODEN: JLBIE</p>
KW  - animal experiment
KW  - article
KW  - cerebellum
KW  - controlled study
KW  - male
KW  - nonhuman
KW  - female
KW  - Male
KW  - Medulloblastoma
KW  - priority journal
KW  - animal
KW  - Animals
KW  - Mice
KW  - mouse
KW  - signal transduction
KW  - Signal Transduction
KW  - Female
KW  - metabolism
KW  - animal cell
KW  - animal model
KW  - medulloblastoma
KW  - Disease Models, Animal
KW  - gene deletion
KW  - knockout mouse
KW  - Mice, Knockout
KW  - angiogenesis
KW  - B7 antigen
KW  - bone marrow cell
KW  - C57BL mouse
KW  - CD11b antigen
KW  - CD4+ T lymphocyte
KW  - CD8+ T lymphocyte
KW  - CD86 antigen
KW  - cell population
KW  - disease model
KW  - G protein coupled receptor
KW  - Gene Deletion
KW  - gene disruption
KW  - gene targeting
KW  - Gene Targeting
KW  - Immune Tolerance
KW  - immunocompetent cell
KW  - immunological tolerance
KW  - immunology
KW  - immunosuppression
KW  - Immunosuppression
KW  - immunosuppressive treatment
KW  - inflammation
KW  - Inflammation
KW  - macrophage
KW  - major histocompatibility antigen class 2
KW  - Mice, Inbred C57BL
KW  - murine model
KW  - Myeloid Cells
KW  - myeloid derived suppressor cell
KW  - myeloid-derived suppressor cell
KW  - Myeloid-derived suppressor cell
KW  - neovascularization (pathology)
KW  - Neovascularization, Pathologic
KW  - pathology
KW  - phenotype
KW  - precancer
KW  - protein targeting
KW  - Receptors, G-Protein-Coupled
KW  - regulatory T lymphocyte
KW  - Smo protein, mouse
KW  - STAT3
KW  - STAT3 protein
KW  - Stat3 protein, mouse
KW  - STAT3 Transcription Factor
KW  - suppressor cell
KW  - T-Lymphocytes, Regulatory
KW  - transgenic mouse
KW  - tumor growth
KW  - vascularization
ER  - 

TY  - JOUR
TI  - Distribution of insulin-like growth factor-I receptor mRNA in rat brain. Regulation of the hypothalamo-neurohypophysial system
AU  - Aguado, F.
AU  - Rodrigo, J.
AU  - Cacicedo, L.
AU  - Mellstrom, B.
T2  - Journal of Molecular Endocrinology
AB  - The distribution and regulation of mRNA for the IGF-I receptor (IGF-I-R) in the adult rat brain were studied by in-situ hybridization with a 35S-labelled cRNA probe. The pituitary gland showed a strong hybridization signal in the pars tuberalis (the surface of the median eminence), pars distalis and pars intermedia. Within the brain, a strong hybridization signal was found in the circumventricular organs, olfactory bulb, hippocampus, cerebellum and hypothalamus. IGF-I-R mRNA was consistently found in cell bodies of the hypothalamo-neurophypophysial system. Six days of intermittent salt-loading resulted in an increase in IGF-I-R gene expression in the supraoptic nucleus. The increase in IGF-I-R mRNA was accompanied by a high expression of c-Fos immunoreactivity in the same cells. The presence and regulation of IGF-I-R mRNA in the hypothalamus suggest that IGF-I may affect the local plasticity or modulation of activated magnocellular neurones by an autocrine or paracrine action through specific receptors in the hypothalamo-neurohypophysial system.
DA  - 1993///
PY  - 1993
DO  - 10.1677/jme.0.0110231
VL  - 11
IS  - 2
SP  - 231
EP  - 239
J2  - J. MOL. ENDOCRINOL.
LA  - English
SN  - 09525041 (ISSN)
UR  - https://www.scopus.com/inward/record.uri?eid=2-s2.0-0027381353&doi=10.1677%2fjme.0.0110231&partnerID=40&md5=bd255f4ef6bf75191781da68bf795758
DB  - Scopus
N1  - <p>Export Date: 28 December 2023; Cited By: 46; CODEN: JMLEE</p>
KW  - animal tissue
KW  - article
KW  - nonhuman
KW  - rat
KW  - priority journal
KW  - brain
KW  - messenger RNA
KW  - hypothalamus
KW  - neurohypophysis
KW  - protein localization
KW  - somatomedin C receptor
KW  - tissue distribution
ER  - 

TY  - JOUR
TI  - Preclinical evaluation of [123I]R93274 as a SPECT radiotracer for imaging 5-HT(2A) receptors
AU  - Abi-Dargham, A.
AU  - Zea-Ponce, Y.
AU  - Terriere, D.
AU  - Al-Tikriti, M.
AU  - Baldwin, R.M.
AU  - Hoffer, P.
AU  - Charney, D.
AU  - Leysen, J.E.
AU  - Laruelle, M.
AU  - Mertens, J.
AU  - Innis, R.B.
T2  - European Journal of Pharmacology
AB  - Studies in rodents have suggested that the radioiodinated 5-HT(2A) receptor antagonist [123I]R93274 (123-iodine-N-[(3-p-fluorophenyl-l -propyl)-4-methyl-4-piperidinyl]-4-amino-5-iodo-2-methoxybenzamide) (K(d) = 0.1 nM) might be a promising single photon emission computerized tomography (SPECT) radiotracer to image 5-HT(2A) receptors in the living human brain. In this study, we characterized the brain uptake of [123I]R93274 in baboons. Highest brain uptake was observed in cortical areas, while lower uptake was observed in the striatum and the cerebellum. Injection of pharmacological doses of the 5-HT(2A) receptor antagonist ketanserin resulted in reduction of cortical and striatal radioactivities to the level observed in the cerebellum. Injection of the selective dopamine D, receptor antagonist raclopride did not affect [123I]R93274 brain uptake. Quantification of 5-HT(2A) receptors was achieved by measuring the binding potential of 5-HT,, receptors for [123I]R93274 (the binding potential is the product of the density and affinity of available receptors). Regional binding potential values were derived with a three-compartmental kinetic analysis of the time-activity curves in the brain and plasma. Binding potential values of 93 ± 34 ml/g, 71 ± 35 ml/g and 31 ± 11 ml/g were measured in the occipital, temporal and striatal regions, respectively. Similar values were derived using a noncompartmental graphical analysis. These values were in accordance with the in vitro regional distribution of 5-HT(2A) receptors in primate brain. In conclusion, [123I]R93274 allows visualization and quantification of 5-HT(2A) receptors in the baboon brain with SPECT.
DA  - 1997///
PY  - 1997
DO  - 10.1016/S0014-2999(96)00906-5
VL  - 321
IS  - 3
SP  - 285
EP  - 293
J2  - EUR. J. PHARMACOL.
LA  - English
SN  - 00142999 (ISSN)
UR  - https://www.scopus.com/inward/record.uri?eid=2-s2.0-0030610290&doi=10.1016%2fS0014-2999%2896%2900906-5&partnerID=40&md5=41cbcf505e1c0e5c3c0bf5b6e1f5c148
DB  - Scopus
N1  - <p>Export Date: 28 December 2023; Cited By: 34; CODEN: EJPHA</p>
KW  - animal experiment
KW  - animal tissue
KW  - article
KW  - brain region
KW  - controlled study
KW  - nonhuman
KW  - female
KW  - Brain
KW  - priority journal
KW  - animal
KW  - Animals
KW  - brain
KW  - Female
KW  - metabolism
KW  - unclassified drug
KW  - [123I]R93274
KW  - 5-HT(2A) receptor
KW  - baboon
KW  - benzamide derivative
KW  - Benzamides
KW  - binding affinity
KW  - blood
KW  - diagnostic agent
KW  - Dopamine Antagonists
KW  - dopamine receptor blocking agent
KW  - drug uptake
KW  - intravenous drug administration
KW  - iodine 123
KW  - Iodine Radioisotopes
KW  - isotope labeling
KW  - ketanserin
KW  - Ketanserin
KW  - N ((3 p fluorophenyl 1 propyl) 4 methyl 4 piperidinyl) 4 amino 5 iodo 2 methoxybenzamide
KW  - N-((3-p-fluorophenyl-1-propyl)-4-methyl-4-piperidinyl)-4-amino-5-iodo-2-methoxybenzamide
KW  - papio
KW  - Papio
KW  - piperidine derivative
KW  - Piperidines
KW  - quantitative assay
KW  - r 93274
KW  - raclopride
KW  - Raclopride
KW  - radioactive iodine
KW  - receptor density
KW  - Receptor, Serotonin, 5-HT2A
KW  - Receptors, Serotonin
KW  - salicylamide derivative
KW  - Salicylamides
KW  - scintiscanning
KW  - serotonin 2a receptor
KW  - serotonin 2A receptor
KW  - serotonin antagonist
KW  - Serotonin Antagonists
KW  - serotonin receptor
KW  - single photon emission computer tomography
KW  - SPECT (single photon emission computerized tomography)
KW  - Tomography, Emission-Computed, Single-Photon
KW  - tracer
ER  - 

TY  - JOUR
TI  - Brain injury and long-term outcome after neonatal surgery for non-cardiac congenital anomalies
AU  - Aalten, M.
AU  - Tataranno, M.L.
AU  - Dudink, J.
AU  - Lemmers, P.M.A.
AU  - Lindeboom, M.Y.A.
AU  - Benders, M.J.N.L.
T2  - Pediatric Research
AB  - Background: There is growing evidence that neonatal surgery for non-cardiac congenital anomalies (NCCAs) in the neonatal period adversely affects long-term neurodevelopmental outcome. However, less is known about acquired brain injury after surgery for NCCA and abnormal brain maturation leading to these impairments. Methods: A systematic search was performed in PubMed, Embase, and The Cochrane Library on May 6, 2022 on brain injury and maturation abnormalities seen on magnetic resonance imaging (MRI) and its associations with neurodevelopment in neonates undergoing NCCA surgery the first month postpartum. Rayyan was used for article screening and ROBINS-I for risk of bias assessment. Data on the studies, infants, surgery, MRI, and outcome were extracted. Results: Three eligible studies were included, reporting 197 infants. Brain injury was found in n = 120 (50%) patients after NCCA surgery. Sixty (30%) were diagnosed with white matter injury. Cortical folding was delayed in the majority of cases. Brain injury and delayed brain maturation was associated with a decrease in neurodevelopmental outcome at 2 years of age. Conclusions: Surgery for NCCA was associated with high risk of brain injury and delay in maturation leading to delay in neurocognitive and motor development. However, more research is recommended for strong conclusions in this group of patients. Impact: Brain injury was found in 50% of neonates who underwent NCCA surgery.NCCA surgery is associated with a delay in cortical folding.There is an important research gap regarding perioperative brain injury and NCCA surgery. © 2023, The Author(s), under exclusive licence to the International Pediatric Research Foundation, Inc.
DA  - 2023///
PY  - 2023
DO  - 10.1038/s41390-023-02629-8
VL  - 94
IS  - 4
SP  - 1265
EP  - 1272
J2  - Pediatr. Res.
LA  - English
SN  - 00313998 (ISSN)
UR  - https://www.scopus.com/inward/record.uri?eid=2-s2.0-85160039561&doi=10.1038%2fs41390-023-02629-8&partnerID=40&md5=ea74275ec54285a8dd1e160699ff7fac
DB  - Scopus
N1  - <p>Export Date: 28 December 2023; Cited By: 0; Correspondence Address: M.J.N.L. Benders; Department of Neonatology, University Medical Center, Utrecht Brain Center and Wilhelmina Children’s Hospital, University Utrecht, Utrecht, Netherlands; email: M.Benders@umcutrecht.nl; CODEN: PEREB</p>
KW  - male
KW  - brain hemorrhage
KW  - brain ischemia
KW  - female
KW  - human
KW  - child
KW  - nuclear magnetic resonance imaging
KW  - neuroimaging
KW  - infant
KW  - preschool child
KW  - Wechsler preschool and primary scale of intelligence
KW  - newborn
KW  - outcome assessment
KW  - Review
KW  - cerebellum injury
KW  - brain maturation
KW  - systematic review
KW  - acquired brain injury
KW  - anorectal malformation
KW  - brain development
KW  - brain infarction
KW  - brain injury
KW  - cerebellum hemorrhage
KW  - cognitive development
KW  - congenital malformation
KW  - esophagus atresia
KW  - gastroschisis
KW  - intestine atresia
KW  - motor development
KW  - nerve cell differentiation
KW  - newborn surgery
KW  - puerperium
KW  - subdural hematoma
KW  - white matter injury
ER  - 

TY  - JOUR
TI  - Increased intron retention is a post-transcriptional signature associated with progressive aging and Alzheimer’s disease
AU  - Adusumalli, S.
AU  - Ngian, Z.-K.
AU  - Lin, W.-Q.
AU  - Benoukraf, T.
AU  - Ong, C.-T.
T2  - Aging Cell
AB  - Intron retention (IR) by alternative splicing is a conserved regulatory mechanism that can affect gene expression and protein function during adult development and age-onset diseases. However, it remains unclear whether IR undergoes spatial or temporal changes during different stages of aging or neurodegeneration like Alzheimer's disease (AD). By profiling the transcriptome of Drosophila head cells at different ages, we observed a significant increase in IR events for many genes during aging. Differential IR affects distinct biological functions at different ages and occurs at several AD-associated genes in older adults. The increased nucleosome occupancy at the differentially retained introns in young animals suggests that it may regulate the level of IR during aging. Notably, an increase in the number of IR events was also observed in healthy older mouse and human brain tissues, as well as in the cerebellum and frontal cortex from independent AD cohorts. Genes with differential IR shared many common features, including shorter intron length, no perturbation in their mRNA level, and enrichment for biological functions that are associated with mRNA processing and proteostasis. The differentially retained introns identified in AD frontal cortex have higher GC content, with many of their mRNA transcripts showing an altered level of protein expression compared to control samples. Taken together, our results suggest that an increased IR is an conserved signature that is associated with aging. By affecting pathways involved in mRNA and protein homeostasis, changes of IR pattern during aging may regulate the transition from healthy to pathological state in late-onset sporadic AD. © 2019 The Authors. Aging Cell published by the Anatomical Society and John Wiley & Sons Ltd.
DA  - 2019///
PY  - 2019
DO  - 10.1111/acel.12928
VL  - 18
IS  - 3
J2  - Aging Cell
LA  - English
SN  - 14749718 (ISSN)
UR  - https://www.scopus.com/inward/record.uri?eid=2-s2.0-85065878067&doi=10.1111%2facel.12928&partnerID=40&md5=d8658355e860609102e102c92fe28cbc
DB  - Scopus
N1  - <p>Export Date: 28 December 2023; Cited By: 49; Correspondence Address: T. Benoukraf; Cancer Science Institute of Singapore, National University of Singapore, Singapore; email: tbenoukraf@mun.ca; CODEN: ACGEC</p>
KW  - animal tissue
KW  - cerebellum
KW  - nonhuman
KW  - Article
KW  - human
KW  - Brain
KW  - priority journal
KW  - animal
KW  - Animals
KW  - Mice
KW  - mouse
KW  - aged
KW  - aging
KW  - Aging
KW  - brain
KW  - Humans
KW  - neurologic disease
KW  - gene expression
KW  - genetics
KW  - human tissue
KW  - messenger RNA
KW  - degenerative disease
KW  - chromatin
KW  - pathology
KW  - alternative RNA splicing
KW  - Alzheimer disease
KW  - Alzheimer Disease
KW  - Alzheimer’s disease
KW  - amino acid
KW  - brain tissue
KW  - cell plasticity
KW  - Drosophila
KW  - frontal cortex
KW  - genome
KW  - histone
KW  - intron
KW  - intron retention
KW  - Intron retention
KW  - Introns
KW  - nervous system development
KW  - nuclear factor
KW  - protein expression level
KW  - protein homeostasis
KW  - proteome
KW  - proteomics
KW  - regulatory mechanism
KW  - RNA polymerase II
KW  - species comparison
KW  - transcriptome
KW  - Transcriptome
ER  - 

TY  - JOUR
TI  - Intramedullary tuberculoma of the thoracic spine presented as paraparesis: A rare case report
AU  - Abdu, A.M.
AU  - Alshoabi, S.A.
AU  - Arafah, M.A.
AU  - Hamid, R.A.
AU  - Hamid, A.M.
AU  - Kocak, M.
T2  - Radiology Case Reports
AB  - Tuberculosis (TB) is a bacterial infection with Mycobacterium tuberculosis which primarily affects the lungs; however, it can affect any organ in the body. Brain tuberculous infection usually comes via hematogenous spread from a pulmonary focus and rarely via direct spread from ear, cranial vault or spine. It can present in various conditions including the following: tuberculous meningitis (TBM), brain or spinal cord tuberculoma, miliary TB, tuberculous abscess, tuberculous encephalopathy, and even intracranial hemorrhage. Here, we report an extremely rare case of intramedullary spinal cord tuberculoma in a 30-year-old man presented with paraparesis in a patient under treatment for TBM. Our case report highlights that tuberculoma should be considered as a differential diagnosis for intramedullary space occupying lesions. The clinical features and medical imaging supplemented by advanced magnetic resonance imaging techniques helps in evaluating different types of tuberculous lesions and in making the diagnosis of brain and spine TB confidently. © 2023
DA  - 2024///
PY  - 2024
DO  - 10.1016/j.radcr.2023.10.015
VL  - 19
IS  - 1
SP  - 310
EP  - 314
J2  - Radiol. Case Rep.
LA  - English
SN  - 19300433 (ISSN)
UR  - https://www.scopus.com/inward/record.uri?eid=2-s2.0-85176112514&doi=10.1016%2fj.radcr.2023.10.015&partnerID=40&md5=ad842452939b3a2b26f4ccf43f243fab
DB  - Scopus
N1  - <p>Export Date: 28 December 2023; Cited By: 0; Correspondence Address: A.M. Hamid; Radiology Department, Rush University Medical Center, Chicago, United States; email: gabbaryy@gmail.com</p>
KW  - male
KW  - adult
KW  - Article
KW  - clinical article
KW  - human
KW  - case report
KW  - immunohistochemistry
KW  - histopathology
KW  - human tissue
KW  - motor performance
KW  - posterior fossa
KW  - cerebellum vermis
KW  - adipose tissue
KW  - biopsy
KW  - body temperature
KW  - breathing rate
KW  - caseating granuloma
KW  - CD163 antigen
KW  - central nervous system tuberculosis
KW  - differential diagnosis
KW  - emergency ward
KW  - eosin
KW  - epithelioid histiocyte
KW  - giant cell
KW  - Glasgow coma scale
KW  - hematoxylin
KW  - histiocyte
KW  - Intramedullary tuberculoma
KW  - laminectomy
KW  - laminoplasty
KW  - lower limb
KW  - medical history
KW  - microscopy
KW  - Paraparesis
KW  - paraplegia
KW  - proprioception
KW  - spinal cord
KW  - T1 weighted imaging
KW  - T2 weighted imaging
KW  - thoracic spinal cord
KW  - tuberculoma
KW  - tuberculous meningitis
KW  - Tuberculous meningitis
KW  - upper limb
KW  - vascular tissue
KW  - vertebra body
ER  - 

TY  - JOUR
TI  - Ketamine alters neural processing of facial emotion recognition in healthy men: An fMRI study
AU  - Abel, K.M.
AU  - Allin, M.P.G.
AU  - Kucharska-Pietura, K.
AU  - David, A.
AU  - Andrew, C.
AU  - Williams, S.
AU  - Brammer, M.J.
AU  - Phillips, M.L.
T2  - NeuroReport
AB  - Disruption of facial emotion perception occurs in neuropsychiatric disorders where the expression of emotion is dulled or blunted, for example depersonalisation disorder and schizophrenia. It has been suggested that, in the clinical context of emotional blunting, there is a shift in the relative contribution of brain regions subserving cognitive and emotional processing. The non-competitive glutamate receptor antagonist ketamine produces such emotional blunting in healthy subjects. Therefore, we hypothesised that in healthy subjects ketamine would elicit neural responses to emotional stimuli which mimicked those reported in depersonalisation disorder and schizophrenia. Thus, we predicted that ketamine would produce reduced activity in limbic and visual brain regions involved in emotion processing, and increased activity in dorsal regions of the prefrontal cortex and cingulate gyrus, both associated with cognitive processing and, putatively, with emotion regulation. Measuring BOLD signal change in fMRI, we examined the neural correlates of ketamine-induced emotional blunting in eight young right-handed healthy men receiving an infusion of ketamine or saline placebo while viewing alternating 30s blocks of faces displaying fear versus neutral expressions. The normal pattern of neural response occurred in limbic and visual cortex to fearful faces during the placebo infusion. Ketamine abolished this: significant BOLD signal change was demonstrated only in left visual cortex. However, with ketamine, neural responses were demonstrated to neutral expressions in visual cortex, cerebellum and left posterior cingulate gyrus. Emotional blunting may be associated with reduced limbic responses to emotional stimuli and a relative increase in the visual cortical response to neutral stimuli. © 2003 Lippincott Williams & Wilkins.
DA  - 2003///
PY  - 2003
DO  - 10.1097/00001756-200303030-00018
VL  - 14
IS  - 3
SP  - 387
EP  - 391
J2  - NeuroReport
LA  - English
SN  - 09594965 (ISSN)
UR  - https://www.scopus.com/inward/record.uri?eid=2-s2.0-0037416385&doi=10.1097%2f00001756-200303030-00018&partnerID=40&md5=f1e81d2ebcad8ee1a528486c1badc7f2
DB  - Scopus
N1  - <p>Export Date: 28 December 2023; Cited By: 83; CODEN: NERPE</p>
KW  - article
KW  - male
KW  - adult
KW  - clinical article
KW  - human
KW  - priority journal
KW  - nuclear magnetic resonance imaging
KW  - recognition
KW  - task performance
KW  - emotion
KW  - brain blood flow
KW  - depersonalization
KW  - facial expression
KW  - Fear
KW  - fMRI
KW  - ketamine
KW  - Ketamine
KW  - nerve conduction
KW  - social interaction
KW  - stimulus response
KW  - visual cortex
ER  - 

TY  - JOUR
TI  - Sensorimotor deficits and increased brain nicotinic acetylcholine receptors following exposure to chlorpyrifos and/or nicotine in rats
AU  - Abou-Donia, M.B.
AU  - Abdel-Rahman, A.
AU  - Goldstein, L.B.
AU  - Dechkovskaia, A.M.
AU  - Shah, D.U.
AU  - Bullman, S.L.
AU  - Khan, W.A.
T2  - Archives of Toxicology
AB  - Despite well-known adverse effects associated with cigarette smoking, approximately 20% of the US population continues to smoke and many more are exposed to environmental tobacco smoke. Many of the same individuals are also exposed to environmental neurotoxic chemicals such as the organophosphorus insecticide chlorpyrifos. In the present study, the effects of exposure to low doses of nicotine and chlorpyrifos alone and in combination, were studied on the central cholinergic system and sensorimotor performance in rats. Male Sprague-Dawley rats (250-300 g) were treated with nicotine (1 mg/kg s.c., in normal saline), chlorpyrifos (0.1 mg/kg dermally, in 0.1 ml 70% ethanol), or a combination of both, daily for 30 days. Control rats were treated with saline and dermally with ethanol. Sensorimotor behavior was evaluated 24 h following the last dose using a battery of tests. There was a significant deficit in incline plane performance, beam-walk score and beam-walk time following exposure to each chemical, alone or in combination. The deficit in incline plane performance was greater when the two chemicals were given in combination than with either compound alone. Biochemical analysis showed a decrease in cerebellar and an increase in midbrain acetyl-cholinesterase (ACHE) activity following combined exposure. Exposure to nicotine alone resulted in a significant increase in AChE activity in brainstem and midbrain, whereas there was no significant change after exposure to chlorpyrifos, alone. A significant increase in ligand binding to nicotinic acetylcholine receptors (nAChR) was observed in brainstem and cortex following exposure to nicotine or chlorpyrifos. This was further augmented with combined exposure, which caused a modest but significant increase in m2 muscarinic acetylcholine receptors (m2-mAChR) ligand binding in the cortex. These data suggest that exposure to either nicotine or chlorpyrifos or a combination of the two may impair neurobehavioral performance and affect the central nervous system cholinergic pathways.
DA  - 2003///
PY  - 2003
DO  - 10.1007/s00204-003-0463-x
VL  - 77
IS  - 8
SP  - 452
EP  - 458
J2  - Arch. Toxicol.
LA  - English
SN  - 03405761 (ISSN)
UR  - https://www.scopus.com/inward/record.uri?eid=2-s2.0-0041909619&doi=10.1007%2fs00204-003-0463-x&partnerID=40&md5=15b3bedec1c0b5245466180c01487d2e
DB  - Scopus
N1  - <p>Export Date: 28 December 2023; Cited By: 28; Correspondence Address: M.B. Abou-Donia; Dept. of Pharmacol./Cancer Biology, Duke University Medical Center, Durham, NC 27710, United States; email: donia@acpub.duke.edu; CODEN: ARTOD</p>
KW  - animal behavior
KW  - animal experiment
KW  - article
KW  - brain cortex
KW  - brain stem
KW  - cerebellum
KW  - controlled study
KW  - male
KW  - nonhuman
KW  - rat
KW  - cognition
KW  - scoring system
KW  - Brain
KW  - Male
KW  - priority journal
KW  - Animals
KW  - brain
KW  - mesencephalon
KW  - enzyme activity
KW  - Rats
KW  - task performance
KW  - Motor Activity
KW  - motor dysfunction
KW  - motor performance
KW  - low drug dose
KW  - Rats, Sprague-Dawley
KW  - statistical significance
KW  - Acetylcholine
KW  - acetylcholinesterase
KW  - Acetylcholinesterase
KW  - Animalia
KW  - Behavior, Animal
KW  - central nervous system
KW  - Central nervous system
KW  - Central Nervous System Agents
KW  - chemical analysis
KW  - chemical compound
KW  - chlorpyrifos
KW  - Chlorpyrifos
KW  - cholinergic system
KW  - Cholinesterases
KW  - Combined exposure
KW  - data analysis
KW  - Drug Interactions
KW  - evaluation
KW  - exposure
KW  - Insecticides
KW  - ligand binding
KW  - Ligands
KW  - Muscarinic acetylcholine receptor
KW  - muscarinic receptor
KW  - Neurotoxicity
KW  - Nicotiana tabacum
KW  - nicotine
KW  - Nicotine
KW  - Nicotinic acetylcholine receptor
KW  - nicotinic receptor
KW  - Organophosphorus Insecticides
KW  - Receptor, Muscarinic M2
KW  - Receptors, Nicotinic
KW  - Sensorimotor
KW  - sensory dysfunction
KW  - Smoking
ER  - 

TY  - JOUR
TI  - Complete ocular paresis in a child with posterior fossa syndrome
AU  - Afshar, M.
AU  - Link, M.
AU  - Edwards, M.S.B.
AU  - Fisher, P.G.
AU  - Fredrick, D.
AU  - Monje, M.
T2  - Pediatric Neurosurgery
AB  - Posterior fossa syndrome (PFS), also known as cerebellar affective syndrome, is characterized by emotional lability and decreased speech production following injury or surgery to the cerebellum. Rarely, oculomotor dysfunction has been described in association with PFS. Here, we report a case of complete ocular paresis associated with PFS in an 11-year-old male following medulloblastoma resection. Copyright © 2012 S. Karger AG, Basel.
DA  - 2012///
PY  - 2012
DO  - 10.1159/000339382
VL  - 48
IS  - 1
SP  - 51
EP  - 54
J2  - Pediatr. Neurosurg.
LA  - English
SN  - 10162291 (ISSN)
UR  - https://www.scopus.com/inward/record.uri?eid=2-s2.0-84867741389&doi=10.1159%2f000339382&partnerID=40&md5=ab409224cabbbd5137395a09a151bbf4
DB  - Scopus
N1  - <p>Export Date: 28 December 2023; Cited By: 4; CODEN: PDNEE</p>
KW  - article
KW  - brain stem
KW  - male
KW  - human
KW  - case report
KW  - cerebellum tumor
KW  - child
KW  - Medulloblastoma
KW  - mutism
KW  - priority journal
KW  - nuclear magnetic resonance imaging
KW  - medulloblastoma
KW  - ataxia
KW  - neurologic examination
KW  - school child
KW  - emotional disorder
KW  - accommodation
KW  - brain fourth ventricle
KW  - cancer surgery
KW  - complete ocular paresis
KW  - diplopia
KW  - eye movement
KW  - headache
KW  - internuclear ophthalmoplegia
KW  - mental instability
KW  - muscle hypotonia
KW  - nausea and vomiting
KW  - Ocular paresis
KW  - posterior cranial fossa syndrome
KW  - posterior fossa
KW  - Posterior fossa syndrome
KW  - postoperative period
KW  - preoperative evaluation
KW  - prism
KW  - spectacles
KW  - strabismus surgery
KW  - urine retention
ER  - 

TY  - JOUR
TI  - Comparison of visual and auditory emotion recognition in patients with cerebellar and Parkinson´s disease
AU  - Adamaszek, M.
AU  - D’Agata, F.
AU  - Steele, C.J.
AU  - Sehm, B.
AU  - Schoppe, C.
AU  - Strecker, K.
AU  - Woldag, H.
AU  - Hummelsheim, H.
AU  - Kirkby, K.C.
T2  - Social Neuroscience
AB  - Widespread cortical-subcortical networks are involved in the recognition and discrimination of emotional contents of facial and vocal expression, whereby the cerebellum and basal ganglia are two subcortical regions implicated in these networks with limited evidence to their specific contributions. To investigate this we compared patients with circumscribed cerebellar lesions and patients with Parkinson’s disease (PD) on an approved test battery. We studied two groups with subcortical disease, focal cerebellar infarction (n = 22) and PD (n = 22), and a neurological control group with focal supratentorial ischemia (SI) (n = 16) were. Assessments were according to inpatient protocols for neuropsychological routine evaluation, including tests of memory, executive function and attention. Participants completed the Tuebingen Affect Battery, a recognized measure of recognition and discrimination of facial and vocal expression of emotion. As a result, cerebellar lesions were associated with greater impairment than PD and SI in recognition and discrimination of cues of both facial and vocal expressions of differing basic emotions. No confounding effect of other cognitive domains, particularly executive function and attention, was found. Taken together, our findings suggest a specific contribution of the cerebellum to cerebral networks that process facial and vocal emotion expression, related to rapid decisions regulating appropriate behavioral responses in social environments. © 2018, © 2018 Informa UK Limited, trading as Taylor & Francis Group.
DA  - 2019///
PY  - 2019
DO  - 10.1080/17470919.2018.1434089
VL  - 14
IS  - 2
SP  - 195
EP  - 207
J2  - Soc. Neurosci.
LA  - English
SN  - 17470919 (ISSN)
UR  - https://www.scopus.com/inward/record.uri?eid=2-s2.0-85042066942&doi=10.1080%2f17470919.2018.1434089&partnerID=40&md5=a9ec0e93903740d89b205d73e029aa43
DB  - Scopus
N1  - <p>Export Date: 28 December 2023; Cited By: 10; Correspondence Address: M. Adamaszek; Department of Clinical and Cognitive Neurorehabilitation, Klinik Bavaria Kreischa, Kreischa, An der Wolfsschlucht 1-2, D-01731, Germany; email: michael.adamaszek@freenet.de</p>
KW  - male
KW  - cerebellum disease
KW  - female
KW  - human
KW  - middle aged
KW  - Male
KW  - Female
KW  - Humans
KW  - Middle Aged
KW  - pathophysiology
KW  - physiology
KW  - Cerebellar Diseases
KW  - Cues
KW  - emotion
KW  - Emotions
KW  - Photic Stimulation
KW  - Parkinson disease
KW  - comparative study
KW  - facial recognition
KW  - Facial Recognition
KW  - Acoustic Stimulation
KW  - association
KW  - auditory stimulation
KW  - Cerebellar lesion
KW  - Discrimination, Psychological
KW  - emotional
KW  - emotional facial expressions
KW  - Parkinson Disease
KW  - Parkinson’s disease
KW  - photostimulation
KW  - prosody
KW  - Recognition, Psychology
ER  - 

TY  - CONF
TI  - CMAC for driver behavior profiling based on real-time driving data
AU  - Abdul, W.
AU  - Kamaruddin, N.
AU  - Khalid, M.
T2  - 21st International Conference on Computer Applications in Industry and Engineering, CAINE 2008
AB  - There have been numerous studies to understand driver behavior for purpose of safe and comfort in driving. Abnormalities during driving due to stress and other emotional factors could the cause affecting accidents, thus early detection or prediction could help prevent accidents. In this paper we present simple and effective methods for an in-car data acquisition in collecting real time driving data. These data will be used to investigate the effectiveness of driver behavior, focusing on driver's response to the brake and gas pedals. Driver's behaviors were profiled using the cerebellum model articulation controller (CMAC) feature map taking inputs from the brake and gas pedals pressure signals and its derivative. From the CMAC outputs, relevant features were extracted using Mel-Frequency Cepstral Coefficient (MFCC) or the Gaussian Mixture Model (GMM). Experimental results show the potential of using these features for verifying drivers and also its behavior under differing driving conditions.
C3  - Int. Conf. Comput. Appl. Ind. Eng., CAINE
DA  - 2008///
PY  - 2008
SP  - 215
EP  - 220
LA  - English
SN  - 978-160560617-0 (ISBN)
UR  - https://www.scopus.com/inward/record.uri?eid=2-s2.0-84883707435&partnerID=40&md5=e54b08a3826b76cc1eb3132ca7a3c969
DB  - Scopus
N1  - <p>Export Date: 28 December 2023; Cited By: 1; Conference name: 21st International Conference on Computer Applications in Industry and Engineering, CAINE 2008; Conference date: 12 November 2008 through 14 November 2008; Conference code: 99056</p>
KW  - Accidents
KW  - Brake pedal pressure
KW  - Brake pedals
KW  - Brakes
KW  - CMAC
KW  - Computer applications
KW  - Driver verification.
KW  - Gas pedal pressure
KW  - Gas pedals
KW  - GMM
KW  - MFCC
KW  - Speech recognition
ER  - 

TY  - JOUR
TI  - Altered resting-state activity in seasonal affective disorder
AU  - Abou Elseoud, A.
AU  - Nissilä, J.
AU  - Liettu, A.
AU  - Remes, J.
AU  - Jokelainen, J.
AU  - Takala, T.
AU  - Aunio, A.
AU  - Starck, T.
AU  - Nikkinen, J.
AU  - Koponen, H.
AU  - Zang, Y.-F.
AU  - Tervonen, O.
AU  - Timonen, M.
AU  - Kiviniemi, V.
T2  - Human Brain Mapping
AB  - At present, our knowledge about seasonal affective disorder (SAD) is based mainly up on clinical symptoms, epidemiology, behavioral characteristics and light therapy. Recently developed measures of resting-state functional brain activity might provide neurobiological markers of brain disorders. Studying functional brain activity in SAD could enhance our understanding of its nature and possible treatment strategies. Functional network connectivity (measured using ICA-dual regression), and amplitude of low-frequency fluctuations (ALFF) were measured in 45 antidepressant-free patients (39.78 ± 10.64, 30 ♀, 15 ♂) diagnosed with SAD and compared with age-, gender- and ethnicity-matched healthy controls (HCs) using resting-state functional magnetic resonance imaging. After correcting for Type 1 error at high model orders (inter-RSN correction), SAD patients showed significantly increased functional connectivity in 11 of the 47 identified RSNs. Increased functional connectivity involved RSNs such as visual, sensorimotor, and attentional networks. Moreover, our results revealed that SAD patients compared with HCs showed significant higher ALFF in the visual and right sensorimotor cortex. Abnormally altered functional activity detected in SAD supports previously reported attentional and psychomotor symptoms in patients suffering from SAD. Further studies, particularly under task conditions, are needed in order to specifically investigate cognitive deficits in SAD. Hum Brain Mapp 35:161-172, 2014. © 2012 Wiley Periodicals, Inc.
DA  - 2014///
PY  - 2014
DO  - 10.1002/hbm.22164
VL  - 35
IS  - 1
SP  - 161
EP  - 172
J2  - Hum. Brain Mapp.
LA  - English
SN  - 10970193 (ISSN)
UR  - https://www.scopus.com/inward/record.uri?eid=2-s2.0-84889688733&doi=10.1002%2fhbm.22164&partnerID=40&md5=aa9d5f0f0654138a31a1c5f88f741f39
DB  - Scopus
N1  - <p>Export Date: 28 December 2023; Cited By: 24; Correspondence Address: A. Abou Elseoud; Department of Diagnostic Radiology, Oulu University Hospital, 90029 Oys, Oulu, Hospital, Box 50, Finland; email: ahmed.abou.elseoud@oulu.fi; CODEN: HBMAE</p>
KW  - article
KW  - cerebellum
KW  - controlled study
KW  - male
KW  - adult
KW  - clinical article
KW  - cognitive defect
KW  - female
KW  - human
KW  - mood disorder
KW  - Brain
KW  - Male
KW  - priority journal
KW  - Adult
KW  - Brain Mapping
KW  - Female
KW  - Humans
KW  - Magnetic Resonance Imaging
KW  - amygdaloid nucleus
KW  - brain function
KW  - Neural Pathways
KW  - prefrontal cortex
KW  - occipital cortex
KW  - functional magnetic resonance imaging
KW  - fMRI
KW  - functional connectivity
KW  - resting state network
KW  - limbic system
KW  - Image Processing, Computer-Assisted
KW  - insula
KW  - behavior
KW  - ALFF
KW  - amplitude modulation
KW  - anterior cingulate
KW  - electroencephalogram
KW  - FMRI
KW  - Functional connectivity
KW  - ICA
KW  - middle frontal gyrus
KW  - middle temporal gyrus
KW  - phototherapy
KW  - Rest
KW  - resting-state
KW  - Resting-state
KW  - seasonal affective disorder
KW  - Seasonal affective disorder
KW  - Seasonal Affective Disorder
KW  - sensorimotor cortex
ER  - 

TY  - JOUR
TI  - Fatigue in Patients With Head and Neck Cancer Treated With Radiation Therapy: A Prospective Study of Patient-Reported Outcomes and Their Association With Radiation Dose to the Cerebellum
AU  - Abel, E.
AU  - Silander, E.
AU  - Nordström, F.
AU  - Olsson, C.
AU  - Brodin, N.P.
AU  - Nyman, J.
AU  - Björk-Eriksson, T.
AU  - Hammerlid, E.
T2  - Advances in Radiation Oncology
AB  - Purpose: Although fatigue is a known side effect in patients with head and neck cancer (HNC) receiving radiation therapy, knowledge regarding long-term fatigue and dose-response relationships to organs at risk is scarce. The aim of this prospective study was to analyze patient-reported fatigue in patients with HNC receiving radiation therapy and to explore any possible association with organ-at-risk doses. Methods and Materials: Patients with HNC referred for curative radiation therapy were eligible for inclusion in the study. To assess patient-reported fatigue, quality of life questionnaires (European Organization for Research and Treatment of Cancer QLQ-C30 and QLQ-FA12) were distributed before treatment and 1, 3, 6, 12, 24, and 60 months after the start of treatment. Mean dose (Dmean) and near maximum dose (D2%) of the cerebellum and brain stem were evaluated in relation to baseline-adjusted fatigue scores at 3 months. Results: One hundred twenty-six patients treated with intensity modulated radiation therapy between 2008 and 2010 were available for final analysis. Female sex and age <60 years were associated with higher fatigue at baseline, whereas patients also treated with chemotherapy had reduced physical and emotional fatigue at 6 months. Physical fatigue (QLQ-FA12 scale) increased from baseline up to 3 months (29 vs 59; P < .0001) but showed no difference compared with baseline from 1 to 5 years. Emotional fatigue was significantly lower at 5 years compared with baseline (14 vs 28; P < .0001). Patients with cerebellum Dmean > 3.5 Gy had higher mean physical fatigue scores at 3 months (38 vs 27; P = .036). Conclusions: Although there is a significant increase in fatigue scores for patients with HNC up to 1 year after radiation therapy, this study showed a return to baseline levels at 5 years. A possible association was found between physical fatigue and a higher mean dose to the cerebellum. © 2022 The Authors
DA  - 2022///
PY  - 2022
DO  - 10.1016/j.adro.2022.100960
VL  - 7
IS  - 5
J2  - Adv. Radiat. Oncol.
LA  - English
SN  - 24521094 (ISSN)
UR  - https://www.scopus.com/inward/record.uri?eid=2-s2.0-85131077278&doi=10.1016%2fj.adro.2022.100960&partnerID=40&md5=29bb0f005eb48ff4b67427fe6e62a33e
DB  - Scopus
N1  - <p>Export Date: 28 December 2023; Cited By: 5; Correspondence Address: E. Abel; Department of Oncology, Institute of Clinical Sciences, Sahlgrenska Academy, University of Gothenburg, Gothenburg, Sweden; email: edvard.abel@oncology.gu.se</p>
KW  - brain stem
KW  - cerebellum
KW  - controlled study
KW  - male
KW  - adult
KW  - Article
KW  - cohort analysis
KW  - female
KW  - human
KW  - aged
KW  - sex difference
KW  - major clinical study
KW  - cancer surgery
KW  - age
KW  - cancer fatigue
KW  - cancer patient
KW  - cancer radiotherapy
KW  - cancer survivor
KW  - cervical lymph node metastasis
KW  - chemoradiotherapy
KW  - cisplatin
KW  - European Organization for Research and Treatment of Cancer Quality of Life Questionnaire Core 30
KW  - fluorouracil
KW  - head and neck cancer
KW  - hypopharynx cancer
KW  - induction chemotherapy
KW  - intensity modulated radiation therapy
KW  - longitudinal study
KW  - minimal residual disease
KW  - mouth cancer
KW  - nasopharynx cancer
KW  - neck dissection
KW  - organs at risk
KW  - oropharynx cancer
KW  - patient-reported outcome
KW  - prospective study
KW  - quality of life
KW  - radiation dose
KW  - radical resection
KW  - salvage therapy
ER  - 

TY  - CHAP
TI  - Introduction into the Role of the Cerebellum in Emotion
AU  - Adamaszek, M.
AU  - Manto, M.
AU  - Schutter, D.J.L.G.
T2  - Adv. Exp. Med. Biol.
AB  - The cerebellum is well known for its contribution to motor performance, but less for its involvement to cognitive and affective processing. The growing interest of clinical and neuroscientific research has resulted in a fascinating focus on the cerebellar mechanisms of emotion. Advances in functional neuroimaging and noninvasive stimulation protocols have successively delineated circumscribed cerebellar areas with its functional and topographic connections to the conventionally predominating cerebral cortex in basic as well as high order emotion processing. This encompasses all information processing stages which include perception and attention, and the evaluation and integration of emotion cues to the trajectories in motor, cognitive, and affective behavior. Not surprisingly, research has identified the cerebellum being part of the brain’s network associated with art, morality, and social cognition. This book will provide an overview of the details of these intriguing issues, supporting a contemporary understanding of the fundamental as well as specific features of cerebellar functions within emotion processes. © 2022, The Author(s), under exclusive license to Springer Nature Switzerland AG.
C2  - 35902461
DA  - 2022///
PY  - 2022
VL  - 1378
SP  - 3
EP  - 12
LA  - English
PB  - Springer
SN  - 00652598 (ISSN)
UR  - https://www.scopus.com/inward/record.uri?eid=2-s2.0-85135398732&doi=10.1007%2f978-3-030-99550-8_1&partnerID=40&md5=a9569d8933dca3676346974e12b2fd3a
DB  - Scopus
N1  - <p>Export Date: 28 December 2023; Cited By: 0; Correspondence Address: M. Adamaszek; Department of Clinical and Cognitive Neurorehabilitation, Klinik Bavaria Kreischa, Kreischa, Germany; email: michael.adamaszek@freenet.de; CODEN: AEMBA</p>
KW  - brain cortex
KW  - cerebellum
KW  - attention
KW  - cognition
KW  - human
KW  - Cerebellum
KW  - human experiment
KW  - physiology
KW  - Cerebral Cortex
KW  - Cognition
KW  - motor performance
KW  - Attention
KW  - emotion
KW  - Emotions
KW  - functional neuroimaging
KW  - perception
KW  - social cognition
KW  - psychology
KW  - Emotion
KW  - locomotion
KW  - neuroscience
KW  - Behavior
KW  - morality
KW  - Neuroscience
KW  - Psychology
ER  - 

TY  - JOUR
TI  - Adaptive Proton Therapy for Pediatric Patients: Improving the Quality of the Delivered Plan With On-Treatment MRI
AU  - Acharya, S.
AU  - Wang, C.
AU  - Quesada, S.
AU  - Gargone, M.A.
AU  - Ates, O.
AU  - Uh, J.
AU  - Krasin, M.J.
AU  - Merchant, T.E.
AU  - Hua, C.-H.
T2  - International Journal of Radiation Oncology Biology Physics
AB  - Purpose: Pencil-beam scanning proton therapy is particularly sensitive to anatomic changes, which may affect the delivered dose distribution. This study examined whether offline adaptation using on-treatment magnetic resonance imaging (MRI) scan during proton therapy could improve plan quality for pediatric patients. Methods and Materials: Pediatric patients with at least 1 MRI scan in the treatment position (MRItx) during proton therapy between January 2017 and July 2019 were retrospectively reviewed. Patients underwent MRI and computed tomography simulation. Cases were planned with scenario-based optimization with 3 mm/3% positional/range uncertainty. Patients demonstrating anatomic change on MRItx were recontoured. The original plans were applied to the anatomy-of-the-day for dose recalculation (delivered plans). Plans were subsequently reoptimized offline, using original beam angles and dose-volume constraints (adapted plans). Delivered plans were compared with adapted plans to detect significant changes in plan quality, defined as a ≥5% decrease in the clinical target volume (CTV) receiving 95% of the prescription dose (V95) or a ≥5% increase in the dose-volume parameter used as an organ-at-risk constraint. Results: Seventy-three pediatric patients were eligible, with 303 MRI scans (73 simulation and 230 MRItx scans) available for analysis. The median MRItx scans per patient was 3 (range, 1-7). Twenty patients (27%) showed anatomic change, with 11 (55%) demonstrating a significant change in delivered plan quality. Significant changes were noted on MRItx from week 2 (n = 3) or week 3 (n = 8). Seven of these 11 patients (64%) had a significantly reduced CTV V95 (median decrease, 7.6%; range, 5%-16%). Four (36%) had a significantly increased dose to the brain stem, hippocampus, and/or optic apparatus. Eight had a suprasellar low-grade glioma or head and neck rhabdomyosarcoma. Conclusion: On-treatment MRI was useful in detecting anatomic changes during proton therapy. MRI-based offline adaptation improved plan quality for most patients with anatomic changes. Further studies should determine the clinical value of MRI-based adaptive therapy for pediatric patients. © 2020 Elsevier Inc.
DA  - 2021///
PY  - 2021
DO  - 10.1016/j.ijrobp.2020.08.036
VL  - 109
IS  - 1
SP  - 242
EP  - 251
J2  - Int. J. Radiat. Oncol. Biol. Phys.
LA  - English
SN  - 03603016 (ISSN)
UR  - https://www.scopus.com/inward/record.uri?eid=2-s2.0-85096004711&doi=10.1016%2fj.ijrobp.2020.08.036&partnerID=40&md5=6bfcc7ccdba780e6958b5222fb05ddba
DB  - Scopus
N1  - <p>Export Date: 28 December 2023; Cited By: 12; Correspondence Address: S. Acharya; Department of Radiation Oncology, St. Jude Children's Research Hospital, Memphis, United States; email: sahaja.acharya@stjude.org; CODEN: IOBPD</p>
KW  - controlled study
KW  - male
KW  - adult
KW  - Article
KW  - clinical article
KW  - female
KW  - human
KW  - case report
KW  - cerebellum tumor
KW  - child
KW  - priority journal
KW  - nuclear magnetic resonance imaging
KW  - computer assisted tomography
KW  - follow up
KW  - adolescent
KW  - preschool child
KW  - hippocampus
KW  - school child
KW  - acute toxicity
KW  - adaptive proton therapy
KW  - Adaptive therapy
KW  - antineoplastic agent
KW  - bevacizumab
KW  - cancer adjuvant therapy
KW  - cancer chemotherapy
KW  - clinical outcome
KW  - clinical target volume
KW  - Clinical target volumes
KW  - Computerized tomography
KW  - Dose distributions
KW  - dose volume histogram
KW  - Dose-volume parameters
KW  - ependymoma
KW  - erdafitinib
KW  - family decision making
KW  - glioma
KW  - gross tumor volume
KW  - head and neck tumor
KW  - health care quality
KW  - hyperbaric oxygen therapy
KW  - image quality
KW  - interventional radiology
KW  - Low-grade gliomas
KW  - Magnetic resonance imaging
KW  - Methods and materials
KW  - Off-line adaptation
KW  - oral mucositis
KW  - parameningeal disorder
KW  - pediatric patient
KW  - Pediatric patients
KW  - Pediatrics
KW  - Proton beam therapy
KW  - Proton beams
KW  - proton therapy
KW  - radiation dermatitis
KW  - radiation necrosis
KW  - radiotherapy dosage
KW  - relative biologic effectiveness
KW  - retrospective study
KW  - rhabdomyosarcoma
KW  - soft tissue sarcoma
KW  - steroid
KW  - steroid therapy
KW  - vemurafenib
ER  - 

TY  - JOUR
TI  - Ataxia with Ocular Apraxia Type 1 (AOA1) (APTX, W279* Mutation): Neurological, Neuropsychological, and Molecular Outlining of a Heterogenous Phenotype in Four Colombian Siblings
AU  - Aguillon, D.
AU  - Vasquez, D.
AU  - Madrigal, L.
AU  - Moreno, S.
AU  - Hernández, D.
AU  - Isaza-Ruget, M.
AU  - Lopez, J.J.
AU  - Landires, I.
AU  - Nuñez-Samudio, V.
AU  - Restrepo, C.M.
AU  - Vidal, O.M.
AU  - Vélez, J.I.
AU  - Arcos-Holzinger, M.
AU  - Lopera, F.
AU  - Arcos-Burgos, M.
T2  - Molecular Neurobiology
AB  - Hereditary ataxias are a group of devastating neurological disorders that affect coordination of gait and are often associated with poor coordination of hands, speech, and eye movements. Ataxia with ocular apraxia type 1 (AOA1) (OMIM: 606,350.0006) is characterized by slowly progressive symptoms of childhood-onset and pathogenic mutations in APTX; the only known cause underpinning AOA1. APTX encodes the protein aprataxin, composed of three domains sharing homology with proteins involved in DNA damage, signaling, and repair. We present four siblings from an endogamic family in a rural, isolated town of Colombia with ataxia and ocular apraxia of childhood-onset and confirmed molecular diagnosis of AOA1, homozygous for the W279* p.Trp279Ter mutation. We predicted the mutated APTX with AlphaFold to demonstrate the effects of this stop-gain mutation that deletes three beta helices encoded by amino acid 270 to 339 rescinding the C2H2-type zinc fingers (Znf) (C2H2 Znf) DNA-binding, the DNA-repair domain, and the whole 3D structure of APTX. All siblings exhibited different ages of onset (4, 6, 8, and 11 years old) and heterogeneous patterns of dysarthria (ranging from absence to mild-moderate dysarthria). Neuropsychological evaluation showed no neurocognitive impairment in three siblings, but one sibling showed temporospatial disorientation, semantic and phonologic fluency impairment, episodic memory affection, constructional apraxia, moderate anomia, low executive function, and symptoms of depression. To our knowledge, this report represents the most extensive series of siblings affected with AOA1 in Latin America, and the genetic analysis completed adds important knowledge to outline this family’s disease and general complex phenotype of hereditary ataxias. © 2022, The Author(s), under exclusive licence to Springer Science+Business Media, LLC, part of Springer Nature.
DA  - 2022///
PY  - 2022
DO  - 10.1007/s12035-022-02821-7
VL  - 59
IS  - 6
SP  - 3845
EP  - 3858
J2  - Mol. Neurobiol.
LA  - English
SN  - 08937648 (ISSN)
UR  - https://www.scopus.com/inward/record.uri?eid=2-s2.0-85128105880&doi=10.1007%2fs12035-022-02821-7&partnerID=40&md5=2edb0b48d9647fb96bf0b752abc60223
DB  - Scopus
N1  - <p>Export Date: 28 December 2023; Cited By: 0; Correspondence Address: M. Arcos-Burgos; Grupo de Investigación en Psiquiatría (GIPSI), Departamento de Psiquiatría, Facultad de Medicina, Instituto de Investigaciones Médicas, Universidad de Antioquia, Medellín, Colombia; email: mauricio.arcos@udea.edu.co; CODEN: MONBE</p>
KW  - human
KW  - Ataxia
KW  - Humans
KW  - genetics
KW  - ataxia
KW  - cerebellar ataxia
KW  - Cerebellar Ataxia
KW  - dysarthria
KW  - apraxia
KW  - spinocerebellar degeneration
KW  - phenotype
KW  - complication
KW  - Mutation
KW  - Nuclear Proteins
KW  - AOA1
KW  - Apraxias
KW  - APTX
KW  - APTX protein, human
KW  - Ataxia with ocular apraxia type 1
KW  - C2H2-type zinc fingers
KW  - Colombia
KW  - DNA
KW  - DNA binding protein
KW  - DNA-Binding Proteins
KW  - Dysarthria
KW  - Latino population
KW  - mutation
KW  - nuclear protein
KW  - Phenotype
KW  - sibling
KW  - Siblings
KW  - Spinocerebellar Degenerations
KW  - W279* mutation
ER  - 

TY  - JOUR
TI  - Convergence of interoception, emotion, and social cognition: A twofold fMRI meta-analysis and lesion approach
AU  - Adolfi, F.
AU  - Couto, B.
AU  - Richter, F.
AU  - Decety, J.
AU  - Lopez, J.
AU  - Sigman, M.
AU  - Manes, F.
AU  - Ibáñez, A.
T2  - Cortex
AB  - Guided by indirect evidence, recent approaches propose a tripartite crosstalk among interoceptive signaling, emotional regulation, and low-level social cognition. Here we examined the neurocognitive convergence of such domains. First, we performed three meta-analyses of functional magnetic resonance imaging studies to identify which areas are consistently coactivated by these three systems. Multi-level Kernel Density Analysis (MKDA) revealed major overlaps in the right anterior insular and frontotemporal regions (viz., the orbitofrontal and inferior frontal gyri, the amygdala, and mid temporal lobe/subcortical structures). Second, we explored such domains in patients with fronto-insulo-temporal damage. Relative to controls, the patients showed behavioral impairments of interoception, emotional processing, and social cognition, with preservation of other cognitive functions. Convergent results from both studies offer direct support for a model of insular-frontotemporal regions integrating interoception, emotion, and social cognition. © 2016 Elsevier Ltd
DA  - 2017///
PY  - 2017
DO  - 10.1016/j.cortex.2016.12.019
VL  - 88
SP  - 124
EP  - 142
J2  - Cortex
LA  - English
SN  - 00109452 (ISSN)
UR  - https://www.scopus.com/inward/record.uri?eid=2-s2.0-85009183719&doi=10.1016%2fj.cortex.2016.12.019&partnerID=40&md5=18196129d32d939d18ff65da5828d0f8
DB  - Scopus
N1  - <p>Export Date: 28 December 2023; Cited By: 136; CODEN: CRTXA</p>
KW  - cerebellum
KW  - male
KW  - adult
KW  - Article
KW  - brain ischemia
KW  - female
KW  - human
KW  - middle aged
KW  - Brain
KW  - Male
KW  - Adult
KW  - aged
KW  - Aged
KW  - brain
KW  - Female
KW  - Humans
KW  - Magnetic Resonance Imaging
KW  - Middle Aged
KW  - nuclear magnetic resonance imaging
KW  - pathophysiology
KW  - physiology
KW  - cingulate gyrus
KW  - temporal lobe
KW  - Stroke
KW  - diagnostic imaging
KW  - emotion
KW  - Emotions
KW  - caudate nucleus
KW  - functional magnetic resonance imaging
KW  - functional neuroimaging
KW  - amygdala
KW  - anterior insula
KW  - Brain Ischemia
KW  - claustrum
KW  - frontal lobe
KW  - Frontal Lobe
KW  - Frontotemporal networks
KW  - inferior frontal gyrus
KW  - Insula
KW  - interoception
KW  - Interoception
KW  - meta analysis
KW  - Multi-level Kernel Density Analysis
KW  - orbital cortex
KW  - perception
KW  - postcentral gyrus
KW  - social cognition
KW  - Social Perception
KW  - superior temporal gyrus
KW  - thalamus
ER  - 

TY  - JOUR
TI  - Novel Nrf2-inducer prevents mitochondrial defects and oxidative stress in friedreich’s ataxia models
AU  - Abeti, R.
AU  - Baccaro, A.
AU  - Esteras, N.
AU  - Giunti, P.
T2  - Frontiers in Cellular Neuroscience
AB  - Friedreich’s Ataxia (FRDA) is an autosomal recessive neurodegenerative disorder, affecting dorsal root ganglia (DRG), cerebellar dentate nuclei and heart. It is caused by a GAA repeat expansion mutation within the frataxin gene (FXN). This impedes FXN transcription resulting in a progressive decrease of the mitochondrial protein, frataxin. Increased oxidative stress leading to a chronic depletion of endogenous antioxidants affects the survival of the cells and causes neurodegeneration. In particular, cerebellar granule neurons (CGNs) show a significant increase of reactive oxygen species (ROS), lipid peroxidation and lower level of reduced glutathione (GSH). In FRDA, one of the major pathways of oxidant scavengers, the Nrf2 antioxidant pathway, is defective. Previous studies on FRDA-like CGNs showed that the reduced level of frataxin and the oxidative stress induce mitochondrial impairments. By triggering the Nrf2 endogenous pathway pharmacologically we determined whether this could promote mitochondrial fitness and counteract oxidative stress. In this work, we sought to investigate the beneficial effect of a promising Nrf2-inducer, omaveloxolone (omav), in CGNs from two FRDA mouse models, KIKO and YG8R, and human fibroblasts from patients. We found that CGNs from both KIKO and YG8R presented Complex I deficiency and that omav was able to restore substrate availability and Complex I activity. This was also confirmed in human primary fibroblasts from FRDA patients. Although fibroblasts are not the major tissue affected, we found that they show significant differences recapitulating the disease; this is therefore an important tool to investigate patients’ pathophysiology. Interestingly, we found that patient fibroblasts had an increased level of endogenous lipid peroxidation and mitochondrial ROS (mROS), and lower GSH at rest. Omav was able to reverse this phenotype, protecting the cells against oxidative stress. By stimulating the cells with hydrogen peroxide (H2O2) and looking for potential mitochondrial pathophysiology, we found that fibroblasts could not maintain their mitochondrial membrane potential (ΔΨm). Remarkably, omav was protective to mitochondrial depolarization, promoting mitochondrial respiration and preventing cell death. Our results show that omav promotes Complex I activity and protect cells from oxidative stress. Omav could, therefore, be used as a novel therapeutic drug to ameliorate the pathophysiology of FRDA. © 2018 Abeti, Baccaro, Esteras and Giunti.
DA  - 2018///
PY  - 2018
DO  - 10.3389/fncel.2018.00188
VL  - 12
J2  - Front. Cell. Neurosci.
LA  - English
SN  - 16625102 (ISSN)
UR  - https://www.scopus.com/inward/record.uri?eid=2-s2.0-85053418148&doi=10.3389%2ffncel.2018.00188&partnerID=40&md5=b9d198f7b3282cd7f7647e0912296f8b
DB  - Scopus
N1  - <p>Export Date: 28 December 2023; Cited By: 75; Correspondence Address: P. Giunti; Ataxia Centre, Department of Molecular Neuroscience, UCL Institute of Neurology, London, United Kingdom; email: p.giunti@ucl.ac.uk</p>
KW  - brain nerve cell
KW  - nonhuman
KW  - Article
KW  - human
KW  - mouse
KW  - Western blotting
KW  - animal cell
KW  - drug efficacy
KW  - hydrogen peroxide
KW  - oxidative stress
KW  - protein expression
KW  - human cell
KW  - mitochondrion
KW  - reactive oxygen metabolite
KW  - glutathione
KW  - cell death
KW  - Reactive oxygen species
KW  - phenotype
KW  - Friedreich ataxia
KW  - cell viability
KW  - cerebellar granule neuron
KW  - fibroblast
KW  - frataxin
KW  - Friedreich’s ataxia
KW  - Human fibroblasts
KW  - lipid peroxidation
KW  - Lipid peroxidation
KW  - Mitochondrial dysfunction
KW  - nerve degeneration
KW  - Nuclear factor (erythroid-derived 2)-like 2
KW  - omaveloxolone
KW  - scavenger
KW  - transcription factor Nrf2
ER  - 

TY  - JOUR
TI  - Toward a comprehensive assessment of functional outcomes in pediatric patients with brain arteriovenous malformations: The Pediatric Quality of Life Inventory
AU  - Abecassis, I.J.
AU  - Nerva, J.D.
AU  - Barber, J.
AU  - Rockhill, J.
AU  - Ellenbogen, R.G.
AU  - Kim, L.J.
AU  - Sekhar, L.N.
T2  - Journal of Neurosurgery: Pediatrics
AB  - OBJECTIVE: Brain arteriovenous malformations (bAVMs) are rare in pediatric patients but represent the most common cause of hemorrhagic stroke in this population. Pediatric patients demonstrate superior outcomes in comparison with adult patients with similar lesions and presentations. Most studies of clinical outcomes of pediatric bAVMs use the modified Rankin Scale (mRS), despite a lack of validation in pediatric patients. METHODS: The authors interviewed the parents of 26 pediatric patients who underwent multimodality bAVM treatment and administered the Pediatric Quality of Life Inventory (PedsQL) - a well-validated tool for pediatric outcomes that quantifies performance in a physical, emotional, social, and school domains. They also reviewed clinical information from the patients' medical charts. Statistical analysis was performed using a log-transformed t-test, the Mann-Whitney exact test, the Kruskal-Wallis test, and Spearman correlation. In addition, the literature was reviewed for prior reports of clinical outcome of pediatric cases of bAVM. RESULTS: The average PedsQL health-related quality of life score was 71 ± 24, with an average age at diagnosis of 12.5 years and an average follow-up period of 6.8 years. Seventeen patients (65%) presented with hemorrhage and 4 (15%) with seizures. PedsQL scores correlated strongly and at a statistically significant level (p < 0.001) with mRS, Pediatric Overall Performance Category (POPC), Pediatric Cerebral Performance Category (PCPC), and Glasgow Outcome Scale scores. Multivariate modeling validated special education, corrective devices, and cure status as significant predictors of PedsQL scores. Statistically significant risk factors for undergoing placement of a ventriculoperitoneal shunt included lower Glasgow Coma Scale motor scores on admission (p = 0.042), cerebellar location (p = 0.046), and nidus volume (p = 0.017). Neither treatment modality nor location statistically affected clinical outcomes at follow-up. CONCLUSIONS: There have been few studies of long-term clinical outcomes of bAVM in pediatric patients, and previously published studies have used conventional metrics that have been validated in the adult population, such as the mRS. Although these metrics can serve as reasonable surrogates, an accurate understanding of overall health-related quality of life is contingent on utilizing validated toolsets, such as the PedsQL. ©AANS, 2016.
DA  - 2016///
PY  - 2016
DO  - 10.3171/2016.6.PEDS16103
VL  - 18
IS  - 5
SP  - 611
EP  - 622
J2  - J. Neursurg. Pediatr.
LA  - English
SN  - 19330707 (ISSN)
UR  - https://www.scopus.com/inward/record.uri?eid=2-s2.0-85013032121&doi=10.3171%2f2016.6.PEDS16103&partnerID=40&md5=6ef63df0b4899791dc0ab4553b4ad1b9
DB  - Scopus
N1  - <p>Export Date: 28 December 2023; Cited By: 17; Correspondence Address: L.N. Sekhar; Department of Neurological Surgery, University of Washington, Harborview Medical Center, Seattle, 325 9th Ave., Box 359924, 98104, United States; email: lsekhar@u.washington.edu</p>
KW  - brain stem
KW  - cerebellum
KW  - male
KW  - Article
KW  - clinical article
KW  - female
KW  - human
KW  - aphasia
KW  - child
KW  - Child
KW  - Male
KW  - priority journal
KW  - Female
KW  - Humans
KW  - young adult
KW  - Young Adult
KW  - basal ganglion
KW  - follow up
KW  - functional status
KW  - neurologic disease
KW  - adolescent
KW  - Adolescent
KW  - convalescence
KW  - Retrospective Studies
KW  - emotion
KW  - seizure
KW  - headache
KW  - quality of life
KW  - clinical outcome
KW  - retrospective study
KW  - thalamus
KW  - brain arteriovenous malformation
KW  - brain ventricle peritoneum shunt
KW  - Clinical outcomes
KW  - Follow-Up Studies
KW  - Functional status
KW  - Glasgow outcome scale
KW  - Intracranial Arteriovenous Malformations
KW  - medical record review
KW  - Neurological surgery outcomes
KW  - occipital lobe
KW  - parietal lobe
KW  - Pediatric brain arteriovenous malformations
KW  - psychology
KW  - Quality of Life
KW  - questionnaire
KW  - radiosurgery
KW  - Recovery of Function
KW  - risk factor
KW  - social aspect
KW  - special education
KW  - standards
KW  - Surveys and Questionnaires
KW  - treatment outcome
KW  - Treatment Outcome
KW  - Vascular disorders
ER  - 

TY  - CHAP
TI  - The Cerebellum and Beauty: The Impact of the Cerebellum in Art Experience and Creativity
AU  - Adamaszek, M.
AU  - Cattaneo, Z.
AU  - Ciricugno, A.
AU  - Chatterjee, A.
T2  - Adv. Exp. Med. Biol.
AB  - There is growing interest in the cerebellum’s contributions to higher order functions of the human brain. When considering specific activities of the human cerebellum related to art, we differentiate two broad areas. Neural activity within different locations of the cerebellum is involved in art perception and in artistic creativity. The cerebellum plays an underappreciated role in neuroaesthetics, including the perception and evaluation of art objects, their appreciation and affective aesthetic experience. Certain areas of the cerebellum presumably are of particular relevance, incorporating cognitive and affective issues within large-scaled neural networks in perceiving and appraising artworks. For art creativity, many investigations report cerebellar implementations. Important areas in these domains are evolutionary younger parts of the cerebellar hemispheres, in particular the lobule VII with its Crus I and II, influencing crucial networks such as the Default Mode Network in optimizing creativity. These structures help guide pattern recognition and in art appreciation as they may play a role in predicting ongoing neural network activities through a crucial frontoparietal axis. In this chapter, we consider how our current neuroscientific understanding of cerebellar functions point to a likely role of the cerebellum in art appreciation and creativity. © 2022, The Author(s), under exclusive license to Springer Nature Switzerland AG.
C2  - 35902474
DA  - 2022///
PY  - 2022
VL  - 1378
SP  - 213
EP  - 233
LA  - English
PB  - Springer
SN  - 00652598 (ISSN)
UR  - https://www.scopus.com/inward/record.uri?eid=2-s2.0-85135391215&doi=10.1007%2f978-3-030-99550-8_14&partnerID=40&md5=d44d761e69d97274c31f73d2f7a42768
DB  - Scopus
N1  - <p>Export Date: 28 December 2023; Cited By: 2; Correspondence Address: M. Adamaszek; Department of Clinical and Cognitive Neurorehabilitation, Klinik Bavaria Kreischa, Kreischa, Germany; email: michael.adamaszek@freenet.de; CODEN: AEMBA</p>
KW  - cerebellum
KW  - human
KW  - Brain
KW  - Cerebellum
KW  - brain
KW  - brain mapping
KW  - Brain Mapping
KW  - human experiment
KW  - Humans
KW  - perception
KW  - default mode network
KW  - pattern recognition
KW  - Art creativity
KW  - Art experience
KW  - Beauty
KW  - creativity
KW  - Creativity
KW  - esthetics
KW  - Internal models
KW  - Multiple sensory integration
ER  - 

TY  - JOUR
TI  - Olfactory dysfunction in cerebellar ataxia and multiple system atrophy
AU  - Abele, M.
AU  - Riet, A.
AU  - Hummel, T.
AU  - Klockgether, T.
AU  - Wüllner, U.
T2  - Journal of Neurology
AB  - Background: Olfactory dysfunction has been reported in Parkinson's (PD) and Alzheimer's disease (AD). Objective: We studied olfactory function in eight patients with multiple system atrophy of cerebellar type (MSA-C), eleven patients with sporadic cerebellar ataxia of unknown etiology and thirteen controls matched for age and gender. Subjects received tests for n-butanol odor thresholds, odor identification, and odor discrimination. Results: Olfactory thresholds were abnormally high in 16% of the patients. Odor discrimination and odor identification were impaired in 44% and 74% of the patients, respectively. There was no significant difference in olfactory function between patients with sporadic ataxia of unknown etiology and MSA-C patients. Conclusions: The present data suggest that olfactory dysfunction is common to various neurodegenerative disorders and not specifically restricted to PD or AD. Cerebellar dysfunction affected suprathresh-old olfactory function more severely than odor thresholds. Thus cerebellar lesions may affect the processing of odor-related information to a higher degree than the transport of odorants to the receptor through sniffing.
DA  - 2003///
PY  - 2003
DO  - 10.1007/s00415-003-0248-4
VL  - 250
IS  - 12
SP  - 1453
EP  - 1455
J2  - J. Neurol.
LA  - English
SN  - 03405354 (ISSN)
UR  - https://www.scopus.com/inward/record.uri?eid=2-s2.0-1642553299&doi=10.1007%2fs00415-003-0248-4&partnerID=40&md5=0398c9d420f5653d0b9cd3cc0897aaaa
DB  - Scopus
N1  - <p>Export Date: 28 December 2023; Cited By: 64; Correspondence Address: M. Abele; Dept. of Neurology, University Bonn, 53105 Bonn, Sigmund-Freud-Strasse 25, Germany; email: michael.abele@uni-bonn.de; CODEN: JNRYA</p>
KW  - article
KW  - controlled study
KW  - male
KW  - adult
KW  - clinical article
KW  - female
KW  - human
KW  - Male
KW  - priority journal
KW  - aged
KW  - Female
KW  - Humans
KW  - Middle Aged
KW  - cerebellar ataxia
KW  - Cerebellar Ataxia
KW  - butanol
KW  - chemical cue
KW  - Multiple system atrophy
KW  - Multiple System Atrophy
KW  - odor
KW  - Olfaction Disorders
KW  - olfactory discrimination
KW  - Olfactory dysfunction
KW  - olfactory nerve disease
KW  - Shy Drager syndrome
KW  - smelling
KW  - Sporadic cerebellar ataxia
KW  - statistical significance
ER  - 

TY  - JOUR
TI  - Progressive multifocal leukoencephalopathy in idiopathic CD4+ lymphocytopenia
AU  - Aghoram, R.
AU  - Narayan, S.K.
T2  - Journal of NeuroVirology
AB  - Progressive multifocal leukoencephalopathy is a central nervous system demyelinating disease caused by infection with John Cunningham virus. It affects predominantly the subcortical white matter, producing progressive neurological deficits and large confluent white matter lesions on imaging. It is usually seen in immunodeficient individuals, such as those suffering from acquired immunodeficiency syndrome, those on treatment with monoclonal antibodies, and those following therapeutic bone marrow suppression. Here, we report a rare case of progressive multifocal leukoencephalopathy in an apparently immunocompetent adult, who was found to have idiopathic CD4 lymphocytopenia upon further investigation. © 2018, Journal of NeuroVirology, Inc.
DA  - 2018///
PY  - 2018
DO  - 10.1007/s13365-018-0638-0
VL  - 24
IS  - 4
SP  - 526
EP  - 528
J2  - J. Neurovirol.
LA  - English
SN  - 13550284 (ISSN)
UR  - https://www.scopus.com/inward/record.uri?eid=2-s2.0-85045834711&doi=10.1007%2fs13365-018-0638-0&partnerID=40&md5=5a61c207ce79d75d15a98b355d4e3cde
DB  - Scopus
N1  - <p>Export Date: 28 December 2023; Cited By: 5; Correspondence Address: R. Aghoram; Department of Neurology, Jawaharlal Institute of Postgraduate Medical Education and Research (JIPMER), Pondicherry, SS Block, D. Nagar, 605006, India; email: rajeswari.a@gmail.com; CODEN: JNVIF</p>
KW  - male
KW  - adult
KW  - Article
KW  - cerebellum disease
KW  - cerebrovascular accident
KW  - clinical article
KW  - cognitive defect
KW  - human
KW  - case report
KW  - Male
KW  - priority journal
KW  - Adult
KW  - Humans
KW  - nuclear magnetic resonance imaging
KW  - Stroke
KW  - polymerase chain reaction
KW  - complication
KW  - protein
KW  - evoked response
KW  - medical history
KW  - anarthria
KW  - antithrombocytic agent
KW  - CD4 antigen
KW  - CD4 CD8 ratio
KW  - CD4 lymphocyte count
KW  - dysautonomia
KW  - dysphagia
KW  - erythrocyte sedimentation rate
KW  - facial nerve paralysis
KW  - Idiopathic CD4 lymphocytopenia
KW  - idiopathic cd4 ymphocytopenia
KW  - idiopathic disease
KW  - immobility
KW  - JC virus
KW  - Leukoencephalopathy, Progressive Multifocal
KW  - lumbar puncture
KW  - lymphocytopenia
KW  - mass spectrometry
KW  - motoneuron
KW  - progressive multifocal leukoencephalopathy
KW  - Progressive multifocal leukoencephalopathy
KW  - protein cerebrospinal fluid level
KW  - smoking
KW  - stridor
KW  - T-Lymphocytopenia, Idiopathic CD4-Positive
KW  - tachycardia
KW  - tachypnea
KW  - Therapy
ER  - 

TY  - JOUR
TI  - Influence of fastigial nucleus stimulation on heart rate variability of surgically induced myocardial infarction rats: Fastigial nucleus stimulation and autonomous nerve activity
AU  - Abulaiti, A.
AU  - Hu, D.
AU  - Zhu, D.
AU  - Zhang, R.
T2  - Heart and Vessels
AB  - Electrical stimulation of the rostal cerebellar fastigial nucleus (FNS) has been proved to have neuroprotective effects, but it is not known whether FNS also has a cardioprotective effect. One hundred Sprague-Dawley rats were randomly allocated into four groups, including a sham-operation group (Sham group), rats whose coronary arteries were ligated but the FNs were sham stimulated (AMI group), rats in which both coronary arteries were ligated and FNs were stimulated (FNS group), and rats whose fastigial nuclei were lesioned 5 days before ligation, then their coronary arteries were ligated and FNs were stimulated (FNL group). Heart rate variability parameters were monitored 6 h, 24 h, 7 days and 21 days after ligation, and mortality rates, hemodynamic parameters and infarction sizes were compared after 21 days. FNS improved the survival of rats, and this may be due to the increased vagal and decreased sympathetic tone. FN stimulation does not affect infarction size and hemodynamic parameters. FN stimulation may have a protective effect on surgically induced myocardial infarction rats. © 2010 Springer.
DA  - 2011///
PY  - 2011
DO  - 10.1007/s00380-010-0108-y
VL  - 26
IS  - 6
SP  - 654
EP  - 662
J2  - Heart Vessels
LA  - English
SN  - 16152573 (ISSN)
UR  - https://www.scopus.com/inward/record.uri?eid=2-s2.0-82655189965&doi=10.1007%2fs00380-010-0108-y&partnerID=40&md5=cfea60934503ac8908efabc2159d6f74
DB  - Scopus
N1  - <p>Export Date: 28 December 2023; Cited By: 5; Correspondence Address: A. Abulaiti; Cardiovascular Department, Armed Police Hospital of Xinjiang, Urumqi 830091, No. 669 South Nanchang Road, China; email: almjtj@gmail.com; CODEN: HEVEE</p>
KW  - animal experiment
KW  - animal tissue
KW  - article
KW  - controlled study
KW  - nonhuman
KW  - rat
KW  - priority journal
KW  - Animals
KW  - animal model
KW  - Rats
KW  - Disease Models, Animal
KW  - Time Factors
KW  - Rats, Sprague-Dawley
KW  - autonomic nervous system
KW  - Autonomic Nervous System
KW  - brain depth stimulation
KW  - Cerebellar Nuclei
KW  - coronary artery ligation
KW  - Electric Stimulation Therapy
KW  - Electrical stimulation
KW  - fastigial nucleus
KW  - Fastigial nucleus
KW  - Heart
KW  - heart infarction
KW  - heart infarction size
KW  - Heart Rate
KW  - heart rate variability
KW  - Heart rate variability (HRV)
KW  - hemodynamics
KW  - mortality
KW  - Myocardial infarction
KW  - Myocardial Infarction
KW  - Myocardium
KW  - Norepinephrine
KW  - outcome assessment
KW  - survival
ER  - 

TY  - JOUR
TI  - Neuropsychological study of 12 patients with pure degenerative cerebellar disease
AU  - Abel, C.G.
AU  - Stein, G.
AU  - Pereyra, S.
AU  - Nano, G.
AU  - Arakaki, T.
AU  - Garreto, N.
AU  - Bueri, J.A.
AU  - Adamo, C.
AU  - Arizaga, R.
AU  - Genovese, O.
AU  - Allegri, R.F.
AU  - Sica, R.E.P.
T2  - Revista de Neurologia
AB  - Introduction. The cerebellum has been traditionally associated with motor control learning and performance. However, since 1970 a growing body of clinical and experimental evidences has suggested that the cerebellum may be involved in nonmotor cognitive functions as well. Objective. To explore the presence of eventual cognitive impairment in nondemented patients with isolated degenerative cerebellar diseases. Patients and methods. Twelve patients with the diagnosis of selective degenerative cerebellar disorders, either inherited or sporadic, were selected (mean age: 40.42 ± 13.49 years; mean education level: 9.92 ± 3.99 years; duration of illness: 12.13 ± 11.27 years, MMSE: 26.75 ± 1.5) and evaluated through a standardized neuropsychological tests battery. Normalized Z scores were estimated and compared against 0, employing the t test for one sample. Results. Significant cognitive deficits were found in the following domains: executive, visuo-spatial, memory and attention functions. Performance on the Wisconsin test showed a significative number of perseverative errors. Memory deficits included verbal learning and free recall difficulties, with good recognition of the material presented. Conclusions. The findings of this study are consistent with the role of the cerebellum as modulator of mental functions. The cognitive deficits resulting from cerebellar pathology may be related with the disruption of cerebello-cortical conexions involving a complex network which includes the prefrontal region, suggesting that the cerebellum may process cortical information coming from different areas linked with the control of cognition. © 2005, Revista de Neurología.
DA  - 2005///
PY  - 2005
DO  - 10.33588/rn.4008.2004361
VL  - 40
IS  - 8
SP  - 465
EP  - 472
J2  - Rev. Neurol.
LA  - Spanish
SN  - 02100010 (ISSN)
ST  - Evaluación cognitiva de 12 pacientes con enfermedad cerebelosa degenerativa pura
UR  - https://www.scopus.com/inward/record.uri?eid=2-s2.0-24644443833&doi=10.33588%2frn.4008.2004361&partnerID=40&md5=b59e167fe89dddf155bba26bee3bf933
DB  - Scopus
N1  - <p>Export Date: 28 December 2023; Cited By: 8; Correspondence Address: C.G. Abel; División de Neurología, Hospital Ramos Mejía, 1221 Buenos Aires, Urquiza, n. 609, Argentina; email: dakar@elsitio.net; CODEN: RVNRA</p>
KW  - article
KW  - cerebellum
KW  - controlled study
KW  - male
KW  - adult
KW  - cerebellum disease
KW  - clinical article
KW  - cognition
KW  - cognitive defect
KW  - female
KW  - human
KW  - middle aged
KW  - Cerebellum
KW  - Male
KW  - learning
KW  - Adult
KW  - Female
KW  - Humans
KW  - Middle Aged
KW  - Cognition Disorders
KW  - neuropsychological test
KW  - Neuropsychological Tests
KW  - adolescent
KW  - Adolescent
KW  - pathophysiology
KW  - physiology
KW  - recognition
KW  - Cognition
KW  - Cerebellar Diseases
KW  - pathology
KW  - statistical significance
KW  - memory disorder
KW  - Cerebellar cognitive affective syndrome
KW  - Dysexecutive function
KW  - Memory Disorders
KW  - recall
KW  - Wisconsin test
ER  - 

TY  - JOUR
TI  - Expression of α-synuclein in different brain parts of adult and aged rats
AU  - Adamczyk, A.
AU  - Solecka, J.
AU  - Strosznajder, J.B.
T2  - Journal of Physiology and Pharmacology
AB  - The synucleins are a family of presynaptic proteins that are abundant in neurons and include α-, β-, and γ-synuclein. α-Synuclein (ASN) is involved in several neurodegenerative age-related disorders but its relevance in physiological aging is unknown. In the present study we investigated the expression of ASN mRNA and protein in the different brain parts of the adult (4-month-old) and aged (24-month-old) rats by using RT-PCR technique and Western blot, respectively. Our results indicated that mRNA expression and immunoreactivity of ASN is similar in brain cortex, hippocampus and striatum but markedly lower in cerebellum comparing to the other brain parts. Aging lowers ASN mRNA expression in striatum and cerebellum by about 40%. The immunoreactivity of ASN in synaptic plasma membranes (SPM) from aged brain cortex, hippocampus and cerebellum is significantly lower comparing to adult by 39%, 24% and 65%, respectively, β synuclein (BSN) was not changed in aged brain comparing to adult. Age-related alteration of ASN may affect the nerve terminals structure and function.
DA  - 2005///
PY  - 2005
VL  - 56
IS  - 1
SP  - 29
EP  - 37
J2  - J. Physiol. Pharmacol.
LA  - English
SN  - 08675910 (ISSN)
UR  - https://www.scopus.com/inward/record.uri?eid=2-s2.0-16444371982&partnerID=40&md5=7d63c003d2a31c69a23c2c63cf8c9cce
DB  - Scopus
N1  - <p>Export Date: 28 December 2023; Cited By: 35; CODEN: JPHPE</p>
KW  - article
KW  - brain cortex
KW  - cerebellum
KW  - corpus striatum
KW  - male
KW  - nonhuman
KW  - rat
KW  - rat strain
KW  - Brain
KW  - Male
KW  - Animals
KW  - Western blotting
KW  - aged
KW  - aging
KW  - Aging
KW  - animal cell
KW  - Rats
KW  - messenger RNA
KW  - protein expression
KW  - hippocampus
KW  - Hippocampus
KW  - Cerebral Cortex
KW  - Rats, Wistar
KW  - alpha synuclein
KW  - alpha-Synuclein
KW  - beta synuclein
KW  - beta-Synuclein
KW  - Corpus Striatum
KW  - gamma synuclein
KW  - gamma-Synuclein
KW  - Gene Expression Regulation
KW  - immunoreactivity
KW  - Immunoreactivity
KW  - MRNA expression
KW  - nerve ending
KW  - Nerve Tissue Proteins
KW  - Presynaptic Terminals
KW  - reverse transcription polymerase chain reaction
KW  - synaptic membrane
KW  - Synucleins
KW  - α-synuclein
ER  - 

TY  - JOUR
TI  - Spinal and cranio-cervical mycetoma: A difficult surgery, with poor prognosis
AU  - Aggad, M.
AU  - Bielle, F.
AU  - Planty-Bonjour, A.
AU  - Terrier, L.-M.
AU  - Cook, A.-R.
AU  - Amelot, A.
T2  - Neurochirurgie
AB  - Background: Few central nervous systems (CNS) cases of actinomycetoma have been recorded in the literature, and most were reported in tropical and subtropical regions. The management of this invasive infection is difficult, especially when it affects the spine and the cranio-cervical regions. Case: We report an unusual case of a cranio-cervical junction actinomycetoma, in a patient presenting a cerebellar syndrome from brainstem compression. The CT scan showed a compressive solid osteolytic lesion in the cranio-cervical junction. The patient underwent cranio-cervical decompression and lesion resection. The diagnosis of actinomycetoma was confirmed on immune-histochemistry and molecular analysis. At 4 months’ follow-up, the patient presented a fatal recurrence disseminating within the cerebellum and the spine. Conclusion: The surgical treatment of CNS actinomycetoma presented poor prognosis and a disseminating recurrence. We believe that clinicians and surgeons must be informed about these “new” infectious pathologies that are so difficult to treat, especially with the arrival of migrant patients from endemic countries in conflict. © 2021 Elsevier Masson SAS
DA  - 2022///
PY  - 2022
DO  - 10.1016/j.neuchi.2021.06.002
VL  - 68
IS  - 4
SP  - 447
EP  - 452
J2  - Neurochirurgie
LA  - English
SN  - 00283770 (ISSN)
UR  - https://www.scopus.com/inward/record.uri?eid=2-s2.0-85118259919&doi=10.1016%2fj.neuchi.2021.06.002&partnerID=40&md5=dab4b36e9b49c08e42776f49f58404c7
DB  - Scopus
N1  - <p>Export Date: 28 December 2023; Cited By: 0; Correspondence Address: M. Aggad; Department of Neurosurgery, Centre Hospitalier Universitaire de Tours, Tours Cedex 9, 2, boulevard Tonnellé, 37044, France; email: aymmed@hotmail.fr; CODEN: NUREB</p>
KW  - brain stem
KW  - cerebellum
KW  - male
KW  - Prognosis
KW  - adult
KW  - Article
KW  - cerebellum disease
KW  - clinical article
KW  - human
KW  - prognosis
KW  - aphasia
KW  - Brain
KW  - case report
KW  - Tomography, X-Ray Computed
KW  - immunohistochemistry
KW  - Humans
KW  - nuclear magnetic resonance imaging
KW  - computer assisted tomography
KW  - hemiplegia
KW  - follow up
KW  - temporal lobe
KW  - seizure
KW  - pathology
KW  - polymerase chain reaction
KW  - hydrocephalus
KW  - laminectomy
KW  - dysphagia
KW  - actinomycetoma
KW  - Actinomycetoma
KW  - asthenia
KW  - body weight loss
KW  - cervical vertebra
KW  - Cervical Vertebrae
KW  - compression
KW  - convulsion
KW  - craniectomy
KW  - cranio cervical mycetoma
KW  - decompression
KW  - decompression surgery
KW  - dizziness
KW  - dura mater
KW  - epistaxis
KW  - Fungal
KW  - Invasive
KW  - mycetoma
KW  - Mycetoma
KW  - neck
KW  - Neck
KW  - spine
KW  - Spine
KW  - visual impairment
KW  - x-ray computed tomography
ER  - 

TY  - JOUR
TI  - Crossed cerebellar diaschisis in chronic Broca's aphasia
AU  - Abe, K.
AU  - Ukita, H.
AU  - Yorifuji, S.
AU  - Yanagihara, T.
T2  - Neuroradiology
AB  - The cerebellum has anatomical connections to the cerebral cortex, through which it can affect language function. To study these connections, we investigated patients with chronic Broca's aphasia using MRI and single-photon emission computed tomography (SPECT). We selected 15 such patients (9 male, 6 female, aged 17-64 years, mean age 56 years) from 30 chronically aphasic patients. Using the results of SPECT, we divided them into patients with (group 1) and without (group 2) crossed cerebellar diaschisis (CCD). We compared the language function of the two groups. Patients in group showed classical Broca's aphasia, while patients in group 2 showed mainly word-finding difficulty. Patients with CCD hat infarcts involving the lower part of the frontal gyrus but patients without CCD did not, which suggests that this region may have functional and anatomical connections with the cerebellum. Our findings support the notion that the cerebellum contributes to language.
DA  - 1997///
PY  - 1997
DO  - 10.1007/s002340050480
VL  - 39
IS  - 9
SP  - 624
EP  - 626
J2  - NEURORADIOLOGY
LA  - English
SN  - 00283940 (ISSN)
UR  - https://www.scopus.com/inward/record.uri?eid=2-s2.0-0030813086&doi=10.1007%2fs002340050480&partnerID=40&md5=e14cbdf631944b1b3cf120379535e01e
DB  - Scopus
N1  - <p>Export Date: 28 December 2023; Cited By: 22; CODEN: NRDYA</p>
KW  - article
KW  - male
KW  - adult
KW  - cerebellum disease
KW  - clinical article
KW  - female
KW  - human
KW  - Cerebellum
KW  - Male
KW  - priority journal
KW  - Adult
KW  - Aged
KW  - Female
KW  - Humans
KW  - Magnetic Resonance Imaging
KW  - Middle Aged
KW  - nuclear magnetic resonance imaging
KW  - Neuropsychological Tests
KW  - adolescent
KW  - Adolescent
KW  - neuroanatomy
KW  - Cerebral Cortex
KW  - Cerebellar Diseases
KW  - intravenous drug administration
KW  - single photon emission computer tomography
KW  - Tomography, Emission-Computed, Single-Photon
KW  - Brain Ischemia
KW  - Aphasia, Broca
KW  - ataxic aphasia
KW  - Broca's aphasia
KW  - Chronic Disease
KW  - Diaschisis, cerebellar
KW  - Dominance, Cerebral
KW  - Energy Metabolism
KW  - hexamethylpropylene amine oxime technetium tc 99m
KW  - language ability
KW  - Oxygen Consumption
KW  - Regional Blood Flow
KW  - Single photon emission computed tomography
ER  - 

TY  - JOUR
TI  - Androgens regulate aromatase cytochrome P450 messenger ribonucleic acid in rat brain
AU  - Abdelgadir, S.E.
AU  - Resko, J.A.
AU  - Ojeda, S.R.
AU  - Lephart, E.D.
AU  - Mcphaul, M.J.
AU  - Roselli, C.E.
T2  - Endocrinology
AB  - The conversion of androgens to estrogens by aromatase cytochrome P450 (P450(AROM)) is an important step in the mechanism of androgen action in the brain. In adult rats, P450(AROM) activity (AA) is regulated by androgens in the preoptic area and medial basal hypothalamus, but is constitutive in the amygdala. This study was undertaken to determine the distribution of P450(AROM) messenger RNA (mRNA) and AA in adult rat brain and examine the effects of steroid treatments on their concentrations in various brain regions. AA was determined by a sensitive assay that measures the production of 3H2O during the conversion of [1β-3H]androstenedione to estrone. P450(AROM) mRNA was measured by a ribonuclease protection assay using a RNA probe complementary to the 5'-coding region of rat P450(AROM) mRNA. The 32P-labeled P450(AROM) probe protected two mRNA fragments in brain tissues that expressed AA (preoptic area, medial basal hypothalamus, amygdala, and hippocampus). The larger protected RNA fragment was 430 nucleotides (nt) long and corresponded in size to the full-length protected complementary RNA, whereas the shorter protected RNA fragment was 300 nt long. Brain tissues that did not exhibit AA contained either the smaller protected RNA fragment (cingulate and parietal cortex) or no protected RNA (cerebellum). These results suggest that the 430-nt protected RNA fragment represents mRNA that encodes the functional P450(AROM) enzyme. In agreement with this conclusion, we found that immature rat ovaries that were stimulated with PMSG to synthesize estrogen contained only the 430-nt protected fragment. The levels of the 430-nt protected RNA fragment differed significantly between brain regions (amygdala >> preoptic area ≥ medial basal hypothalamus ≥ hippocampus) and were significantly correlated with AA (r = 0.994; P < 0.001). After castration, the concentrations of P450(AROM) mRNA and AA decreased significantly in the preoptic area and medial basal hypothalamus (P < 0.05), but not in the amygdala. Treatments with testosterone or dihydrotestosterons maintained P450(AROM) mRNA and AA at levels approximating those found in intact males. Although 17β-estradiol treatment increased AA in the preoptic area, it did not affect the P450(AROM) mRNA content. These results suggest that the increase in AA observed after exposure to androgens results from regulation of the transcription and/or stability of P450(AROM) mRNA. In contrast, estradiol appears to exert an effect on AA at the posttranscriptional level. Our results also indicate that the levels of P450(AROM) mRNA and AA are heterogeneously distributed in different regions of the brain and appear to be under different modes of regulation in the amygdala compared to the preoptic area and medial basal hypothalamus. The identity of the 300-nt RNA fragment is not yet known, but it may represent an alternately spliced form of P450(AROM) mRNA. Its presence in rat brain, which is not associated with AA, suggests that caution is warranted when measuring P450(AROM) mRNA by methods unable to distinguish between these different RNA transcripts.
DA  - 1994///
PY  - 1994
DO  - 10.1210/endo.135.1.8013375
VL  - 135
IS  - 1
SP  - 395
EP  - 401
J2  - ENDOCRINOLOGY
LA  - English
SN  - 00137227 (ISSN)
UR  - https://www.scopus.com/inward/record.uri?eid=2-s2.0-0028285839&doi=10.1210%2fendo.135.1.8013375&partnerID=40&md5=44fd57611fb9f7dbff65dbd504011641
DB  - Scopus
N1  - <p>Export Date: 28 December 2023; Cited By: 185; CODEN: ENDOA</p>
KW  - animal tissue
KW  - article
KW  - controlled study
KW  - male
KW  - nonhuman
KW  - rat
KW  - priority journal
KW  - animal cell
KW  - animal model
KW  - messenger RNA
KW  - amygdaloid nucleus
KW  - androgen
KW  - testosterone
KW  - alternative RNA splicing
KW  - hypothalamus
KW  - tissue distribution
KW  - androgen therapy
KW  - androstanolone
KW  - brain enzyme
KW  - castration
KW  - cyclophilin
KW  - cytochrome P450
KW  - enzyme assay
KW  - enzyme localization
KW  - enzyme stability
KW  - estradiol
KW  - hormonal regulation
KW  - preoptic nucleus
KW  - ribonuclease
KW  - seric gonadotropin
KW  - transcription regulation
ER  - 

TY  - JOUR
TI  - The neuroanatomy of autism: A voxel-based whole brain analysis of structural scans
AU  - Abell, F.
AU  - Krams, M.
AU  - Ashburner, J.
AU  - Passingham, R.
AU  - Friston, K.
AU  - Frackowiak, R.
AU  - Happé, F.
AU  - Frith, C.
AU  - Frith, U.
T2  - NeuroReport
AB  - Autism is a biological disorder which affects social cognition, and understanding brain abnormalities of the former will elucidate the brain basis of the latter. We report structural MRI data on 15 high-functioning individuals with autistic disorder. A voxel-based whole brain analysis identified grey matter differences in an amygdala centered system relative to 15 age- and IQ-matched controls. Decreases of grey matter were found in anterior parts of this system (right paracingulate sulcus, left inferior frontal gyrus). Increases were found in posterior parts (amygdala/peri- amygdaloid cortex, middle temporal gyrus, inferior temporal gyrus), and in regions of the cerebellum. These structures are implicated in social cognition by animal, imaging and histopathological studies. This study therefore provides converging evidence of the physiological basis of social cognition.
DA  - 1999///
PY  - 1999
DO  - 10.1097/00001756-199906030-00005
VL  - 10
IS  - 8
SP  - 1647
EP  - 1651
J2  - NeuroReport
LA  - English
SN  - 09594965 (ISSN)
UR  - https://www.scopus.com/inward/record.uri?eid=2-s2.0-0033519549&doi=10.1097%2f00001756-199906030-00005&partnerID=40&md5=d3819ada3084818d6e97570a2ec4343a
DB  - Scopus
N1  - <p>Export Date: 28 December 2023; Cited By: 419; CODEN: NERPE</p>
KW  - article
KW  - controlled study
KW  - male
KW  - adult
KW  - clinical article
KW  - cognition
KW  - female
KW  - human
KW  - priority journal
KW  - nuclear magnetic resonance imaging
KW  - amygdaloid nucleus
KW  - cingulate gyrus
KW  - neuroanatomy
KW  - Anterior cingulate
KW  - autism
KW  - social interaction
KW  - Amygdala
KW  - Autism
KW  - neuroradiology
KW  - Social cognition
KW  - Structural MRI
ER  - 

TY  - JOUR
TI  - Neuroradiological activation studies on the cerebral organisation of language capacities - A review
AU  - Ackermann, H.
AU  - Wildgruber, D.
AU  - Grodd, W.
T2  - Fortschritte der Neurologie Psychiatrie
AB  - Models on the cerebral organisation of speech and language capacities are predominantly based on lesion studies. Neuroradiological activation methods using positron emission or magnetic resonance tomography provide a further means to investigate brain-behaviour relationships. The present paper reviews the available data obtained with functional imaging during speech and language tasks. The classical connectionist model suggests several distinct language centres within the perisylvian area of the dominant hemisphere. Especially the processing of complex verbal stimuli yields haemodynamic and metabolic reactions outside this area. At least partially, these extrasylvian foci might reflect paralinguistic functions such as motivational or attentional aspects of speech production, or the processing of emotions conveyed by verbal utterances. As far as linguistic capacities are concerned, functional imagery has yielded two results which extend the classical connectionist model of speech and language functions: (a) the medial part of the occipital lobe of the dominant hemisphere seems to comprise representations of visual word forms; (b) word generation yields activation of cerebellar structures. In contrast to the classical connectionist model, reading did not cause reactions of the angular region of the left hemisphere. Furthermore, phonological and semantic processing of verbal stimuli include the anterior perisylvian language zones. The interpretation of discrepancies between data derived from lesion studies and those obtained with functional imaging is still unsettled. First of all, rapid cognitive processes do not necessarily give rise to a detectable significant haemodynamic or metabolic response. Secondly, highly automatised language processes such as inner speech are difficult to control.
DA  - 1997///
PY  - 1997
DO  - 10.1055/s-2007-996321
VL  - 65
IS  - 4
SP  - 182
EP  - 194
J2  - FORTSCHR. NEUROL. PSYCHIATR.
LA  - German
SN  - 07204299 (ISSN)
ST  - Neuroradiologische Aktivierungsstudien zur zerebralen Organisation sprachlicher Leistungen. Eine Literaturubersicht
UR  - https://www.scopus.com/inward/record.uri?eid=2-s2.0-0030916935&doi=10.1055%2fs-2007-996321&partnerID=40&md5=095d3b976ab088151c8be1c28770e030
DB  - Scopus
N1  - <p>Export Date: 28 December 2023; Cited By: 5; CODEN: FNPGA</p>
KW  - human
KW  - aphasia
KW  - neuroanatomy
KW  - review
KW  - neuroradiology
KW  - language
KW  - speech
KW  - brain metabolism
KW  - phonetics
ER  - 

TY  - JOUR
TI  - Consensus Paper: Cerebellum and Emotion
AU  - Adamaszek, M.
AU  - D’Agata, F.
AU  - Ferrucci, R.
AU  - Habas, C.
AU  - Keulen, S.
AU  - Kirkby, K.C.
AU  - Leggio, M.
AU  - Mariën, P.
AU  - Molinari, M.
AU  - Moulton, E.
AU  - Orsi, L.
AU  - Van Overwalle, F.
AU  - Papadelis, C.
AU  - Priori, A.
AU  - Sacchetti, B.
AU  - Schutter, D.J.
AU  - Styliadis, C.
AU  - Verhoeven, J.
T2  - Cerebellum
AB  - Over the past three decades, insights into the role of the cerebellum in emotional processing have substantially increased. Indeed, methodological refinements in cerebellar lesion studies and major technological advancements in the field of neuroscience are in particular responsible to an exponential growth of knowledge on the topic. It is timely to review the available data and to critically evaluate the current status of the role of the cerebellum in emotion and related domains. The main aim of this article is to present an overview of current facts and ongoing debates relating to clinical, neuroimaging, and neurophysiological findings on the role of the cerebellum in key aspects of emotion. Experts in the field of cerebellar research discuss the range of cerebellar contributions to emotion in nine topics. Topics include the role of the cerebellum in perception and recognition, forwarding and encoding of emotional information, and the experience and regulation of emotional states in relation to motor, cognitive, and social behaviors. In addition, perspectives including cerebellar involvement in emotional learning, pain, emotional aspects of speech, and neuropsychiatric aspects of the cerebellum in mood disorders are briefly discussed. Results of this consensus paper illustrate how theory and empirical research have converged to produce a composite picture of brain topography, physiology, and function that establishes the role of the cerebellum in many aspects of emotional processing. © 2016, Springer Science+Business Media New York.
DA  - 2017///
PY  - 2017
DO  - 10.1007/s12311-016-0815-8
VL  - 16
IS  - 2
SP  - 552
EP  - 576
J2  - Cerebellum
LA  - English
SN  - 14734222 (ISSN)
UR  - https://www.scopus.com/inward/record.uri?eid=2-s2.0-84982813089&doi=10.1007%2fs12311-016-0815-8&partnerID=40&md5=a6813472650315b591ddfe18fffe853c
DB  - Scopus
N1  - <p>Export Date: 28 December 2023; Cited By: 330; Correspondence Address: M. Adamaszek; Department of Clinical and Cognitive Neurorehabilitation, Klinik Bavaria Kreischa, Kreischa, An der Wolfsschlucht, 01731, Germany; email: michael.adamaszek@freenet.de; CODEN: CEREC</p>
KW  - cerebellum
KW  - nonhuman
KW  - human
KW  - mood disorder
KW  - Cerebellum
KW  - animal
KW  - Animals
KW  - Humans
KW  - neuroimaging
KW  - physiology
KW  - recognition
KW  - Recognition
KW  - Learning
KW  - nuclear magnetic resonance spectroscopy
KW  - emotion
KW  - Emotions
KW  - event related potential
KW  - perception
KW  - aggression
KW  - anger
KW  - consensus development
KW  - Emotion
KW  - functional connectivity
KW  - language
KW  - locomotion
KW  - Mood
KW  - neurophysiology
KW  - Neurophysiology
KW  - Neurotopography
KW  - nociception
KW  - pain
KW  - Pain
KW  - Perception
KW  - Processing
KW  - resting state network
KW  - Review
KW  - social behavior
KW  - speech
KW  - Speech
ER  - 

TY  - CHAP
TI  - The Neurophysiology of the Cerebellum in Emotion
AU  - Adamaszek, M.
AU  - Kirkby, K.C.
T2  - Adv. Exp. Med. Biol.
AB  - Neuroscientific investigation of the detailed neurophysiology of emotion processing is a rapidly progressing field, which has opened discussion on key findings regarding the timing characteristics of the neuronal networks involved. Study designs incorporating quantitative electroencephalography (EEG) and event-related potentials (ERP) have mapped neuronal representations at various stages of emotion processing, identifying early and late stages corresponding to cerebral activity in attention and in appraisal of emotion. Interestingly, in addition to confirming aspects of cerebral cortex involvement, these investigations have also implicated the cerebellum in emotion processing. This has led to research aimed at distinguishing the contributions of cerebellar and cerebral networks and how these may interrelate. With respect to underlying neurophysiological mechanisms, ERP studies confirm that the cerebellum is involved in both early and late stages of processing of salient emotion cues, and also in capturing emotions in facial expressions. Topological analyses indicate direct connections between the vermis, Crus I, and Crus II areas of the cerebellum and the cerebral area of lateral prefrontal cortex. This suggests a broad evolutionary development of large-scale cerebral networks in emotion. In this chapter, we highlight findings to date of neurophysiological activity related to cerebellar participation in emotion processing. The neurophysiological findings, which by inference represent underlying neural activity, emphasize an integrative role of the cerebellum in emotion. © 2022, The Author(s), under exclusive license to Springer Nature Switzerland AG.
C2  - 35902467
DA  - 2022///
PY  - 2022
VL  - 1378
SP  - 87
EP  - 108
LA  - English
PB  - Springer
SN  - 00652598 (ISSN)
UR  - https://www.scopus.com/inward/record.uri?eid=2-s2.0-85135389779&doi=10.1007%2f978-3-030-99550-8_7&partnerID=40&md5=1d575869b609f62b79fd87b46bd61926
DB  - Scopus
N1  - <p>Export Date: 28 December 2023; Cited By: 1; Correspondence Address: M. Adamaszek; Department of Clinical and Cognitive Neurorehabilitation, Bavaria Hospital Kreischa, Kreischa, Germany; email: michael.adamaszek@freenet.de; CODEN: AEMBA</p>
KW  - brain cortex
KW  - cerebellum
KW  - attention
KW  - human
KW  - Cerebellum
KW  - human experiment
KW  - physiology
KW  - prefrontal cortex
KW  - Prefrontal cortex
KW  - emotion
KW  - Emotions
KW  - event related potential
KW  - facial expression
KW  - neurophysiology
KW  - Neurophysiology
KW  - Facial Expression
KW  - Evoked Potentials
KW  - evoked response
KW  - cerebellum vermis
KW  - electroencephalography
KW  - Electroencephalography
KW  - Emotion processing
KW  - lateral prefrontal cortex
KW  - nerve cell network
ER  - 

TY  - CHAP
TI  - Current and Future Perspectives of the Cerebellum in Affective Neuroscience
AU  - Adamaszek, M.
AU  - Manto, M.
AU  - Schutter, D.J.L.G.
T2  - Adv. Exp. Med. Biol.
AB  - The importance of the cerebellum in basic as well as higher order domains of affect processing in the brain has been vividly elaborated and specified by the contributions collected in this book. Indeed, according to increasingly precise research findings in functional neuroimaging and functional neurophysiology, individually delineable areas of the cerebellum play a role in virtually all process levels of the responsible networks of emotion perception, attribution, and experience via a variety of reciprocal connections to the limbic system and distinct areas of the parietal, temporal, and prefrontal cortex. The works in this book identify alternative perspectives in neuroscience research that offer new directions in future investigations. Important aspects will be to pin down the precise cerebellar processes in multiple sensory integration and allocation in cognitive and affective evaluation, and also cognitive-affective as well as motor behavioral responses. In this context, imaging and electrophysiological techniques will highlight the spatial and temporal, and thus the topographic and topological, specificities of the cerebellar areas to the respective networks. In the final chapter, questions and suggestions for future neuroscientific investigations are identified, from whose developments several fields of neurological and psychological disciplines could benefit in order to open up therapeutic avenues for people with cerebellar disorders. © 2022, The Author(s), under exclusive license to Springer Nature Switzerland AG.
C2  - 35902479
DA  - 2022///
PY  - 2022
VL  - 1378
SP  - 303
EP  - 313
LA  - English
PB  - Springer
SN  - 00652598 (ISSN)
UR  - https://www.scopus.com/inward/record.uri?eid=2-s2.0-85135414566&doi=10.1007%2f978-3-030-99550-8_19&partnerID=40&md5=2e7c92f2abbeb3366af400094fec36f0
DB  - Scopus
N1  - <p>Export Date: 28 December 2023; Cited By: 1; Correspondence Address: M. Adamaszek; Department of Clinical and Cognitive Neurorehabilitation, Klinik Bavaria Kreischa, Kreischa, Germany; email: michael.adamaszek@freenet.de; CODEN: AEMBA</p>
KW  - brain region
KW  - cerebellum
KW  - cerebellum disease
KW  - cognition
KW  - human
KW  - Cerebellum
KW  - Humans
KW  - physiology
KW  - brain function
KW  - prefrontal cortex
KW  - diagnostic imaging
KW  - electrophysiology
KW  - Cerebellar Diseases
KW  - emotion
KW  - Emotions
KW  - event related potential
KW  - functional magnetic resonance imaging
KW  - psychology
KW  - Emotion
KW  - locomotion
KW  - artificial neural network
KW  - associative learning
KW  - Cerebellar-cortico-limbic networks
KW  - cerebellum cortex
KW  - clinical evaluation
KW  - clinical research
KW  - default mode network
KW  - Disorder
KW  - executive network
KW  - frontoparietal network
KW  - limbic system
KW  - neuroscience
KW  - Neurosciences
KW  - parietal cortex
KW  - Prefrontal Cortex
KW  - salience network
KW  - sensory system
KW  - signal processing
KW  - topography
ER  - 

TY  - JOUR
TI  - Saccadic Eye Movement Characteristics in Adult Niemann-Pick Type C Disease: Relationships with Disease Severity and Brain Structural Measures
AU  - Abel, L.A.
AU  - Bowman, E.A.
AU  - Velakoulis, D.
AU  - Fahey, M.C.
AU  - Desmond, P.
AU  - Macfarlane, M.D.
AU  - Looi, J.C.L.
AU  - Adamson, C.L.
AU  - Walterfang, M.
T2  - PLoS ONE
AB  - Niemann-Pick Type C disease (NPC) is a rare genetic disorder of lipid metabolism. A parameter related to horizontal saccadic peak velocity was one of the primary outcome measures in the clinical trial assessing miglustat as a treatment for NPC. Neuropathology is widespread in NPC, however, and could be expected to affect other saccadic parameters. We compared horizontal saccadic velocity, latency, gain, antisaccade error percentage and self-paced saccade generation in 9 adult NPC patients to data from 10 age-matched controls. These saccadic measures were correlated with appropriate MRI-derived brain structural measures (e.g., dorsolateral prefrontal cortex, frontal eye fields, supplemental eye fields, parietal eye fields, pons, midbrain and cerebellar vermis) and with measures of disease severity and duration. The best discriminators between groups were reflexive saccade gain and the two volitional saccade measures. Gain was also the strongest correlate with disease severity and duration. Most of the saccadic measures showed strongly significant correlations with neurophysiologically appropriate brain regions. While our patient sample is small, the apparent specificity of these relationships suggests that as new diagnostic methods and treatments become available for NPC, a broader range of saccadic measures may be useful tools for the assessment of disease progression and treatment efficacy. © 2012 Abel et al.
DA  - 2012///
PY  - 2012
DO  - 10.1371/journal.pone.0050947
VL  - 7
IS  - 11
J2  - PLoS ONE
LA  - English
SN  - 19326203 (ISSN)
UR  - https://www.scopus.com/inward/record.uri?eid=2-s2.0-84870601632&doi=10.1371%2fjournal.pone.0050947&partnerID=40&md5=d61d0d8486c338a75ed01d58f1bb6d52
DB  - Scopus
N1  - <p>Export Date: 28 December 2023; Cited By: 23; Correspondence Address: L. A. Abel; Department of Optometry and Vision Sciences, University of Melbourne, Melbourne, Australia; email: label@unimelb.edu.au</p>
KW  - article
KW  - brain cortex
KW  - controlled study
KW  - male
KW  - adult
KW  - clinical article
KW  - female
KW  - human
KW  - Brain
KW  - Male
KW  - Adult
KW  - Case-Control Studies
KW  - Female
KW  - Humans
KW  - Middle Aged
KW  - nuclear magnetic resonance imaging
KW  - Young Adult
KW  - mesencephalon
KW  - disease duration
KW  - Adolescent
KW  - prefrontal cortex
KW  - parietal cortex
KW  - disease severity
KW  - cerebellum vermis
KW  - Demography
KW  - frontal eye field
KW  - Niemann Pick disease
KW  - Niemann-Pick Disease, Type C
KW  - parietal eye field
KW  - pons
KW  - Reaction Time
KW  - Saccades
KW  - saccadic eye movement
KW  - Severity of Illness Index
KW  - supplemental eye field
KW  - Visual Fields
ER  - 

TY  - JOUR
TI  - Cognition in trinucleotide repeat spinocerebellar ataxias: A review
AU  - Agarwal, A.
AU  - Faruq, M.
AU  - Garg, A.
AU  - Srivastava, A.K.
T2  - Annals of Indian Academy of Neurology
AB  - Spinocerebellar ataxias (SCAs) comprise a group of complex and heterogeneous hereditary neurodegenerative disorders characterized by cerebellar ataxia, with ophthalmoplegia, pyramidal and extrapyramidal features, peripheral neuropathy, motor neuron disease, pigmentary retinopathy, epilepsy, and dementia in varying proportions. Cognitive impairment is not frequent in SCAs but is rarely noticed since it gets camouflaged behind the exorbitant ataxic manifestations of the disease. The exact incidence and extent of cognitive impairment in these rare disorders are not known due to the heterogeneity between different SCA types and different modalities of testing employed in different studies. Through our review, we have summarized the cognitive aspects of SCA and can safely conclude that cognitive dysfunction is common in some SCA types when compared to others. Not only is it important to appreciate its presence as a symptom complex in SCA but also is the need to actively search and treat it to improve the patients' quality of life. © 2022 Wolters Kluwer Medknow Publications. All rights reserved.
DA  - 2022///
PY  - 2022
DO  - 10.4103/aian.aian-63-22
VL  - 25
IS  - 4
SP  - 601
EP  - 605
J2  - Ann. Indian Acad. Neurol.
LA  - English
SN  - 09722327 (ISSN)
UR  - https://www.scopus.com/inward/record.uri?eid=2-s2.0-85138707801&doi=10.4103%2faian.aian-63-22&partnerID=40&md5=2567919c1d1f086ae8367b669fbb2683
DB  - Scopus
N1  - <p>Export Date: 28 December 2023; Cited By: 0; Correspondence Address: A.K. Srivastava; GF, CN Center, All India Institute of Medical Sciences (AIIMS), New Delhi, India; email: achalsrivastava@hotmail.com</p>
KW  - attention
KW  - cerebellar cognitive affective syndrome
KW  - cognition
KW  - cognitive defect
KW  - crossed cerebellar diaschisis
KW  - human
KW  - Ataxia
KW  - learning
KW  - neuropsychological test
KW  - brain disease
KW  - spinocerebellar degeneration
KW  - Review
KW  - anatomical concepts
KW  - basal forebrain nuclei cholinergic projections
KW  - delayed recall
KW  - depth perception
KW  - direct cortical involvement
KW  - executive function
KW  - immediate   recall
KW  - intelligence quotient
KW  - language function
KW  - logical thinking function
KW  - mental function
KW  - Mini Mental State Examination
KW  - orientation function
KW  - prefrontal cortico striato thalamo cortical loops
KW  - SCA
KW  - spinocerebellar  ataxia  12
KW  - spinocerebellar  ataxia 1
KW  - spinocerebellar  ataxia 17
KW  - spinocerebellar  ataxia 2
KW  - spinocerebellar  ataxia 3
KW  - spinocerebellar  ataxia 6
KW  - trinucleotide repeat
KW  - verbal memory
KW  - visual attention
KW  - visual memory
KW  - visuospatial memory
ER  - 

TY  - JOUR
TI  - Functional Changes in the Language Network in Response to Increased Amyloid β Deposition in Cognitively Intact Older Adults
AU  - Adamczuk, K.
AU  - De Weer, A.-S.
AU  - Nelissen, N.
AU  - Dupont, P.
AU  - Sunaert, S.
AU  - Bettens, K.
AU  - Sleegers, K.
AU  - Van Broeckhoven, C.
AU  - Van Laere, K.
AU  - Vandenberghe, R.
T2  - Cerebral Cortex
AB  - Word finding symptoms are frequent early in the course of Alzheimer's disease and relate principally to functional changes in left posterior temporal cortex. In cognitively intact older adults, we examined whether amyloid load affects the network for language and associative-semantic processing. Fifty-six community-recruited subjects (52-74 years), stratified for apolipoprotein E and brain-derived neurotrophic factor genotype, received a neurolinguistic assessment, 18F-flutemetamol positron emission tomography, and a functional MRI of the associative-semantic system. The primary measure of amyloid load was the cerebral-to-cerebellar gray matter standardized uptake value ratio in a composite cortical volume of interest (SUVRcomp). The primary outcome analysis consisted of a whole-brain voxelwise linear regression between SUVRcomp and fMRI response during associative-semantic versus visuoperceptual processing. Higher activity in one region, the posterior left middle temporal gyrus, correlated positively with increased amyloid load. The correlation remained significant when only the word conditions were contrasted but not for pictures. According to a stepwise linear regression analysis, offline naming reaction times correlated positively with SUVRcomp. A binary classification into amyloid-positive and amyloid-negative cases confirmed our findings. The left posterior temporal activity increase may reflect higher demands for semantic control in the presence of a higher amyloid burden. © The Author 2014. Published by Oxford University Press. All rights reserved.
DA  - 2016///
PY  - 2016
DO  - 10.1093/cercor/bhu286
VL  - 26
IS  - 1
SP  - 358
EP  - 373
J2  - Cereb. Cortex
LA  - English
SN  - 10473211 (ISSN)
UR  - https://www.scopus.com/inward/record.uri?eid=2-s2.0-84958807467&doi=10.1093%2fcercor%2fbhu286&partnerID=40&md5=984d23d7b4c40aed10e05a324b66a6c8
DB  - Scopus
N1  - <p>Export Date: 28 December 2023; Cited By: 23; Correspondence Address: R. Vandenberghe; Neurology Department, UZ Leuven, University Hospitals Leuven, Leuven, Herestraat 49, 3000, Belgium; email: rik.vandenberghe@uz.kuleuven.ac.be; CODEN: CECOE</p>
KW  - male
KW  - adult
KW  - Article
KW  - cognition
KW  - female
KW  - human
KW  - Brain
KW  - priority journal
KW  - aged
KW  - brain
KW  - human experiment
KW  - Humans
KW  - Magnetic Resonance Imaging
KW  - metabolism
KW  - normal human
KW  - nuclear magnetic resonance imaging
KW  - brain size
KW  - pathophysiology
KW  - brain derived neurotrophic factor
KW  - functional magnetic resonance imaging
KW  - functional neuroimaging
KW  - Alzheimer disease
KW  - Alzheimer Disease
KW  - fMRI
KW  - inferior frontal gyrus
KW  - language
KW  - procedures
KW  - anterior cingulate
KW  - middle temporal gyrus
KW  - 18F-flutemetamol, semantic
KW  - Alzheimer
KW  - amyloid
KW  - Amyloid
KW  - amyloid beta protein
KW  - Amyloid beta-Peptides
KW  - amyloid PET
KW  - apolipoprotein E4
KW  - associative memory
KW  - computer assisted emission tomography
KW  - flutemetamol f 18
KW  - genotype
KW  - gray matter
KW  - Language
KW  - mild cognitive impairment
KW  - Mild Cognitive Impairment
[truncated: 50,900,618 more chars]
